# Supplementary material for: Identification of DNA methylation signatures associated with poor outcome in lower-risk Stage, Size, Grade and Necrosis (SSIGN) score clear cell renal cell cancer
Source: Clin Epigenetics. 2021 Jan 18;13:12. doi: 10.1186/s13148-020-00998-z (PMC7814746; doi:10.1186/s13148-020-00998-z)
Supplement: Supplementary file 1 — Additional file 1. Table S1: Detailed summary of RRBS QC parameters and patient data from cohort 1, cohort 2, and normal kidney. Table S2: List of differentially methylated CpGs and the gene(s) they are associated with from cohort 1. Table S3: Full list of GO biological pathways to which the 5929 DMCpGs were associated using GREAT. Table S4: List of kidney-related GO biological pathways to which the 5929 DMCpGs were associated using GREAT. Table S5: Full list of canonical pathways to which the 5744 genes obtained from GREAT were associated in IPA. Table S6: List of differentially methylated CpGs and the gene(s) they are associated with from cohort 2. Table S7: List of 43 CpGs separating aggressive from less aggressive KIRC tumors. Table S8: List of PCR and pyrosequencing primers used in this study. [file 13148_2020_998_MOESM1_ESM.xlsx]

## Sheet: Table S1
Table S1: Detailed summary of RRBS QC parameters and patient data from cohort 1, cohort 2, and normal kidney.
Dataset	Sample number	Group	RRBS_QC(Total_nb_CpGs)	Sex	Age_at_surgery	Years_of_Follow_up	SSIGN	Death	pT_2010	pN_2010	M	Tumor_size(cm)	Grade	Necrosis	Stage
Cohort 1	1	LTS	3669661	M	53	7	3	Yes	1B	0	0	6	3	No	1
Cohort 1	2	LTS	3620590	M	72	8	3	Yes	1B	X	0	4.2	3	Yes	1
Cohort 1	3	LTS	3423958	M	73	8	3	Yes	1B	X	0	6.5	3	No	1
Cohort 1	4	LTS	3225594	F	68	8	3	Yes	1B	X	0	5	3	No	1
Cohort 1	5	LTS	3695043	F	69	9	0	No	1A	X	0	2.5	2	No	1
Cohort 1	6	LTS	3044344	F	77	9	3	Yes	1B	0	0	5	3	No	1
Cohort 1	7	LTS	3291617	F	72	10	3	No	1B	0	0	7	3	No	1
Cohort 1	8	LTS	2337458	M	66	6	2	Yes	1B	X	0	5.5	2	No	1
Cohort 1	9	LTS	3597362	M	66	8	3	No	1B	X	0	5.2	3	No	1
Cohort 1	10	LTS	3501562	M	47	8	3	No	1A	X	0	4	3	Yes	1
Cohort 1	11	LTS	3615235	M	75	8	3	No	1B	X	0	5.5	3	No	1
Cohort 1	12	LTS	3141737	M	67	17	0	Yes	1A	X	0	2.5	2	No	1
Cohort 1	13	LTS	3171977	M	70	14	2	Yes	1B	0	0	7	2	No	1
Cohort 1	14	LTS	3279613	F	70	15	2	Yes	1B	X	0	6	2	No	1
Cohort 1	15	LTS	3473311	M	54	11	3	Yes	1B	X	0	5	3	No	1
Cohort 1	16	LTS	3226777	M	73	12	2	Yes	3A	X	0	3.5	2	No	3
Cohort 1	17	LTS	3335437	M	53	14	3	No	1B	X	0	6	3	No	1
Cohort 1	18	LTS	872661	M	68	11	3	Yes	1A	0	0	4	3	Yes	1
Cohort 1	19	LTS	1378169	M	59	13	1	No	1A	X	0	3.3	3	No	1
Cohort 1	20	LTS	3818150	F	79	9	3	Yes	1B	X	0	6	3	No	1
Cohort 1	21	LTS	3158709	M	69	12	3	No	3A	X	0	4.2	3	No	3
Cohort 1	22	LTS	3602563	F	65	12	1	No	1A	X	0	3.6	3	No	1
Cohort 1	23	STS	3668732	M	78	2	2	Yes	1B	X	0	6	2	No	1
Cohort 1	24	STS	3302722	M	77	2	3	Yes	3A	X	0	4.5	3	No	3
Cohort 1	25	STS	3611061	M	68	5	0	Yes	1A	X	0	3.7	2	No	1
Cohort 1	26	STS	3568401	M	69	3	3	Yes	1B	X	0	5.5	3	No	1
Cohort 1	27	STS	3585604	M	68	1	3	Yes	1A	X	0	2.3	3	Yes	1
Cohort 1	28	STS	3599934	M	73	3	2	Yes	1B	X	0	5.6	2	No	1
Cohort 1	29	STS	3692445	M	47	0	3	Yes	3B	X	0	4	3	No	3
Cohort 1	30	STS	3071214	M	67	4	0	Yes	1A	X	0	3.2	2	No	1
Cohort 1	31	STS	3140257	M	65	1	1	Yes	1B	X	0	4.7	3	No	1
Cohort 1	32	STS	3398102	M	55	2	3	Yes	1B	X	0	6.5	3	No	1
Cohort 1	33	STS	3544465	M	76	5	1	Yes	1A	X	0	4	3	No	1
Cohort 1	34	STS	3818150	F	59	2	1	Yes	1A	X	0	4	3	No	1
Cohort 1	35	STS	1910093	M	65	3	1	Yes	1B	X	0	4.9	3	No	1
Cohort 1	36	STS	3380702	F	59	6	0	Yes	1B	X	0	4.5	2	No	1
Cohort 2	1	LTS	5669835	M	53	20.799	0	No	1A	X	0	2.7	2	No	1
Cohort 2	2	LTS	5225406	F	59	14.094	0	No	1A	0	0	2.5	2	No	1
Cohort 2	3	LTS	4488722	M	60	11.274	0	No	1B	X	0	4.5	2	No	1
Cohort 2	4	LTS	2024625	M	68	10.861	0	Yes	1A	X	0	3.7	2	No	1
Cohort 2	5	LTS	2449848	F	65	15.253	3	No	2B	0	0	10.3	2	No	2
Cohort 2	6	LTS	2767793	F	84	19.431	2	Yes	1B	X	0	6.5	2	No	1
Cohort 2	7	LTS	5311604	M	58	26.546	3	Yes	2A	0	0	9	2	No	2
Cohort 2	8	LTS	2903510	M	77	10.097	3	Yes	1B	X	0	5	3	No	1
Cohort 2	9	LTS	3760688	F	58	14.812	1	No	1A	X	0	3.8	3	No	1
Cohort 2	10	LTS	4512073	F	64	13.604	1	No	1B	X	0	4.5	3	No	1
Cohort 2	11	LTS	2348231	M	59	21.528	1	Yes	1B	X	0	4.3	3	No	1
Cohort 2	12	LTS	3668732	M	60	11.937	3	No	1B	0	0	6	3	No	1
Cohort 2	13	LTS	3681378	M	69	15.346	3	Yes	2B	0	0	12.5	2	No	2
Cohort 2	14	LTS	3366347	M	69	11.811	3	No	2A	X	0	8.5	2	No	2
Cohort 2	15	LTS	1993742	M	70	14.812	3	Yes	3A	X	0	3.5	3	No	3
Cohort 2	16	LTS	3861739	F	67	11.329	3	No	2A	0	0	8	1	No	2
Cohort 2	17	LTS	2395627	M	74	11.696	3	Yes	2A	X	0	7.5	2	No	2
Cohort 2	18	LTS	3015850	M	70	17.925	3	Yes	1B	X	0	6.5	3	No	1
Cohort 2	19	LTS	4010702	M	47	26.198	0	No	1A	X	0	3.5	2	No	1
Cohort 2	20	LTS	3812762	M	70	10.823	3	No	1B	X	0	5	3	No	1
Cohort 2	21	LTS	3527029	F	68	11.061	1	No	1A	X	0	1.8	3	No	1
Cohort 2	22	LTS	2987921	F	74	13.084	2	No	1B	X	0	5	1	No	1
Cohort 2	23	LTS	3220497	M	67	11.425	3	No	2A	X	0	7.8	2	No	2
Cohort 2	24	LTS	3037367	M	64	10.097	1	No	1A	X	0	2.5	3	No	1
Cohort 2	25	LTS	3191085	M	47	19.786	3	No	2A	X	0	8	2	No	2
Cohort 2	26	LTS	3431895	M	76	13.413	1	No	1B	X	0	4.5	3	No	1
Cohort 2	27	LTS	2958399	F	70	17.771	0	Yes	1A	X	0	3.5	2	No	1
Cohort 2	28	LTS	3804437	M	66	10.412	3	Yes	1A	X	0	3.5	3	Yes	1
Cohort 2	29	LTS	3510349	M	65	10.119	1	No	1A	X	0	2	3	No	1
Cohort 2	30	STS	3420657	M	60	4.507	0	Yes	1A	X	0	4	2	No	1
Cohort 2	31	STS	3569278	F	70	2.056	0	Yes	1A	X	0	4	2	No	1
Cohort 2	32	STS	3943472	M	58	4.088	1	Yes	1A	X	0	2.5	3	No	1
Cohort 2	33	STS	1915816	F	74	4.975	0	Yes	1A	X	0	2.2	2	No	1
Cohort 2	34	STS	2854549	M	71	5.487	0	Yes	1A	X	0	3.9	1	No	1
Cohort 2	35	STS	3095772	M	73	0.95	0	Yes	1A	X	0	2	2	No	1
Cohort 2	36	STS	3467889	M	64	4.909	1	Yes	1B	X	0	4.9	3	No	1
Cohort 2	37	STS	843523	M	59	5.689	0	Yes	1B	X	0	4.2	1	No	1
Cohort 2	38	STS	3565912	F	51	2.201	3	Yes	2B	0	0	14	2	No	2
Cohort 2	39	STS	3395069	M	76	3.023	3	Yes	1B	X	0	5	3	No	1
Cohort 2	40	STS	3435660	M	77	2.637	3	Yes	2A	0	0	8.5	2	No	2
Cohort 2	41	STS	3863560	F	65	1.574	3	Yes	2B	X	0	14.5	1	No	2
Cohort 2	42	STS	3355144	F	63	4.695	1	Yes	1A	X	0	1.7	3	No	1
Cohort 2	43	STS	1601961	F	75	1.183	2	Yes	1B	X	0	7	2	No	1
Cohort 2	44	STS	2848622	M	47	5.867	0	Yes	1A	X	0	4	2	No	1
Cohort 2	45	STS	3391925	F	68	5.092	1	Yes	1A	X	0	4	3	No	1
Cohort 2	46	STS	2388095	F	62	5.273	0	Yes	1A	0	0	4	2	No	1
Cohort 2	47	STS	533992	M	58	0.783	3	Yes	2B	X	0	11	2	No	2
Cohort 2	48	STS	1618345	F	45	1.834	3	Yes	1B	X	0	6	3	No	1
Cohort 2	49	STS	2602753	F	64	1.632	2	Yes	1B	1	0	4.2	2	No	1
Cohort 2	50	STS	2505075	F	68	1.511	3	Yes	2B	X	0	16	2	No	2
Cohort 2	51	STS	2025029	M	59	2.609	3	Yes	1B	X	0	4.3	3	Yes	1
Cohort 2	52	STS	2474958	M	73	3.143	3	Yes	1B	0	0	6.5	3	No	1
Cohort 2	53	STS	2812885	M	54	0.873	3	Yes	1A	X	0	4	3	Yes	1
Cohort 2	54	STS	2483421	F	71	2.538	3	Yes	2A	X	0	8	2	No	2
Cohort 2	55	STS	2193100	M	75	2.259	3	Yes	1B	X	0	4.5	3	Yes	1
Cohort 2	56	STS	209459	F	64	1.796	3	Yes	2B	X	0	17	2	No	2
Normal_Kidney	1	Normal	2909794	M	52
Normal_Kidney	2	Normal	2176973	F	55

## Sheet: Table S2
Table S2: List of differentially methylated CpGs and the gene(s) they are associated with from cohort 1.
chromosome	position	gene	CpGs in same gene (n=)	delta_beta.(STS-LTS)	features
chr19	12800922	PRDM16	21	0.162543	Body
chr19	12842321	PRDM16	21	0.198686	Body
chr19	1287773	PRDM16	21	0.18369	Body
chr19	12897452	PRDM16	21	0.209305	Body
chr19	1297588	PRDM16	21	0.153427	Body
chr19	13180441	PRDM16	21	0.122584	Body
chr19	1318808	PRDM16	21	-0.18087	Body
chr19	1318830	PRDM16	21	0.199314	enhancer
chr19	1318840	PRDM16	21	0.174526	Body
chr19	1379261	PRDM16	21	0.116167	Body
chr19	13870054	PRDM16	21	0.165987	Body
chr19	13873559	PRDM16	21	0.18541	Body
chr19	14073720	PRDM16	21	0.194212	enhancer
chr19	1413558	PRDM16	21	0.255722	Body
chr19	14196219	PRDM16	21	0.172112	Body
chr19	14196255	PRDM16	21	0.200194	Body
chr19	14196270	PRDM16	21	0.197548	Body
chr19	14196480	PRDM16	21	-0.194968	Body
chr19	1433882	PRDM16	21	0.174058	Body
chr19	14423121	PRDM16	21	0.24025	Body
chr19	14557334	PRDM16	21	0.167379	Body
chr19	14582480	MUC4	18	0.138929	Body
chr19	1489291	MUC4	18	-0.101095	Body
chr19	1506085	MUC4	18	-0.159672	Body
chr19	1508555	MUC4	18	-0.208947	Body
chr19	15226190	MUC4	18	-0.232007	Body
chr19	1523906	MUC4	18	-0.179538	Body
chr19	1523908	MUC4	18	-0.249571	Body
chr19	1533803	MUC4	18	-0.238476	Body
chr19	1536893	MUC4	18	-0.203234	Body
chr19	15474332	MUC4	18	-0.166747	Body
chr19	15509397	MUC4	18	-0.173221	Body
chr19	15533609	MUC4	18	-0.218591	Body
chr19	15538886	MUC4	18	-0.17291	Body
chr19	15559079	MUC4	18	-0.257006	Body
chr19	1556806	MUC4	18	-0.19274	Body
chr19	1588449	MUC4	18	-0.208442	Body
chr19	1588502	MUC4	18	-0.2383	Body
chr19	16021234	MUC4	18	-0.233987	Body
chr19	16293409	SLC12A7	17	0.163864	Body
chr19	1648672	SLC12A7	17	0.212338	Body
chr19	1657911	SLC12A7	17	0.256838	Body
chr19	16627424	SLC12A7	17	0.223214	Body
chr19	1684351	SLC12A7	17	0.199238	Body
chr19	1692050	SLC12A7	17	0.202114	Body
chr19	17025514	SLC12A7	17	0.230416	Body
chr19	17160809	SLC12A7	17	0.217886	Body
chr19	17321479	SLC12A7	17	0.189643	Body
chr19	17322762	SLC12A7	17	0.19569	Body
chr19	17438262	SLC12A7	17	0.1095	Body
chr19	17439823	SLC12A7	17	0.254476	Body
chr19	17514725	SLC12A7	17	0.266786	Body
chr19	1754068	SLC12A7	17	0.229167	Body
chr19	17541323	SLC12A7	17	0.204238	Body
chr19	17631965	SLC12A7	17	0.244667	Body
chr19	17638133	SLC12A7	17	0.221474	Body
chr19	17837433	PTPRN2	17	0.134667	Body
chr19	18029244	PTPRN2	17	0.19169	Body
chr19	18084725	PTPRN2	17	-0.154286	Body
chr19	18116651	PTPRN2	17	0.104524	Body
chr19	18246639	PTPRN2	17	0.102	Body
chr19	18267853	PTPRN2	17	0.143747	Body
chr19	18415986	PTPRN2	17	0.138506	Body
chr19	18507115	PTPRN2	17	0.212922	Body
chr19	18539790	PTPRN2	17	0.169104	Body
chr19	18550454	PTPRN2	17	0.153214	Body
chr19	1869093	PTPRN2	17	0.107506	Body
chr19	18854167	PTPRN2	17	0.165329	Body
chr19	19136802	PTPRN2	17	0.193881	Body
chr19	19212919	PTPRN2	17	0.14327	Body
chr19	19212943	PTPRN2	17	0.203545	Body
chr19	1948009	PTPRN2	17	0.234762	Body
chr19	19778623	PTPRN2	17	0.261095	Body
chr19	2154990	SRC	14	0.139	Body
chr19	2251014	SRC	14	0.110929	Body
chr19	22701079	SRC	14	-0.264279	Body
chr19	2276204	SRC	14	-0.139048	Body
chr19	2276232	SRC	14	-0.152738	Body
chr19	2276234	SRC	14	-0.164357	Body
chr19	22815328	SRC	14	-0.173286	Body
chr19	22949578	SRC	14	-0.129095	Body
chr19	23021278	SRC	14	-0.116881	Body
chr19	2360592	SRC	14	-0.159167	Body
chr19	2401189	SRC	14	-0.169571	Body
chr19	2413775	SRC	14	-0.140333	Body
chr19	2425252	SRC	14	-0.169286	Body
chr19	2426334	SRC	14	-0.174452	Body
chr19	2434358	NCOR2	13	0.216762	Body
chr19	2454183	NCOR2	13	-0.127357	Body
chr19	2500654	NCOR2	13	0.118964	Body
chr19	2511513	NCOR2	13	0.12263	Body
chr19	2587343	NCOR2	13	0.109519	Body
chr19	2724194	NCOR2	13	0.197241	enhancer
chr19	2731231	NCOR2	13	-0.185083	Body
chr19	2731713	NCOR2	13	0.196708	Body
chr19	2731715	NCOR2	13	0.137771	Body
chr19	2791103	NCOR2	13	0.159738	Body
chr19	28893978	NCOR2	13	0.17676	Body
chr19	29097825	NCOR2	13	0.13781	Body
chr19	291330	NCOR2	13	0.178357	Body
chr19	291757	PLXNB2	13	0.113829	Body
chr19	29284266	PLXNB2	13	0.190279	Body
chr19	2991986	PLXNB2	13	0.19585	Body
chr19	30006817	PLXNB2	13	0.132292	Body
chr19	30016439	PLXNB2	13	0.132286	Body
chr19	30016442	PLXNB2	13	0.108762	Body
chr19	30017006	PLXNB2	13	0.122214	Body
chr19	30017018	PLXNB2	13	0.154586	Body
chr19	30053486	PLXNB2	13	0.142943	Body
chr19	3006583	PLXNB2	13	0.187379	Body
chr19	30157998	PLXNB2	13	0.148036	Body
chr19	30334246	PLXNB2	13	0.140357	Body
chr19	3033984	PLXNB2	13	0.238	Body
chr19	3043304	SH3BP2	13	0.147071	Body
chr19	3056132	SH3BP2	13	0.188476	Body
chr19	3056147	SH3BP2	13	0.142753	Body
chr19	3059754	SH3BP2	13	0.219032	Body
chr19	3098674	SH3BP2	13	0.23211	Body
chr19	3098685	SH3BP2	13	0.235238	Body
chr19	31182819	SH3BP2	13	0.268377	Body
chr19	31606485	SH3BP2	13	0.195619	Body
chr19	31760254	SH3BP2	13	-0.276012	Body
chr19	31770119	SH3BP2	13	-0.105201	Body
chr19	31777608	SH3BP2	13	-0.105195	Body
chr19	31993913	SH3BP2	13	0.118455	Body
chr19	3226224	SH3BP2	13	0.129184	Body
chr19	32587537	CMIP	12	0.245578	Body
chr19	3293269	CMIP	12	0.1675	Body
chr19	3293293	CMIP	12	0.175762	Body
chr19	33498974	CMIP	12	0.183169	Body
chr19	33674450	CMIP	12	0.116201	Body
chr19	33716367	CMIP	12	0.103786	Body
chr19	33740335	CMIP	12	0.233667	Body
chr19	3375284	CMIP	12	0.181119	Body
chr19	3375764	CMIP	12	0.100214	Body
chr19	33773096	CMIP	12	0.126429	Body
chr19	3411613	CMIP	12	0.146762	Body
chr19	34240069	CMIP	12	0.222759	Body
chr19	34990765	MTMR7	12	0.212524	Body
chr19	3525991	MTMR7	12	-0.106857	Body
chr19	3546956	MTMR7	12	-0.125993	Body
chr19	35600590	MTMR7	12	-0.112405	Body
chr19	3576874	MTMR7	12	-0.180421	Body
chr19	35790829	MTMR7	12	-0.125	Body
chr19	35793484	MTMR7	12	-0.143479	Body
chr19	35849929	MTMR7	12	-0.14781	Body
chr19	35982905	MTMR7	12	-0.18585	Body
chr19	3606225	MTMR7	12	-0.171262	Body
chr19	3624064	MTMR7	12	-0.167486	Body
chr19	36275606	MTMR7	12	-0.19131	Body
chr19	3632246	TSPEAR	11	0.182266	Body
chr19	36450611	TSPEAR	11	0.126943	Body
chr19	36450619	TSPEAR	11	0.123729	Body
chr19	36485407	TSPEAR	11	0.151314	Body
chr19	3672013	TSPEAR	11	0.155773	Body
chr19	37500822	TSPEAR	11	0.188649	Body
chr19	37500826	TSPEAR	11	0.166721	Body
chr19	3752772	TSPEAR	11	0.130078	Body
chr19	375882	TSPEAR	11	0.190452	Body
chr19	3819202	TSPEAR	11	0.217381	Body
chr19	3820979	TSPEAR	11	0.168614	Body
chr19	3823089	TACC2	10	0.116	Body
chr19	38349663	TACC2	10	-0.117688	Body
chr19	3868801	TACC2	10	-0.152513	Body
chr19	38713196	TACC2	10	-0.137545	Body
chr19	38745928	TACC2	10	-0.109377	Body
chr19	388718	TACC2	10	-0.219843	Body
chr19	39154235	TACC2	10	-0.188643	Body
chr19	39154240	TACC2	10	-0.168714	Body
chr19	39154252	TACC2	10	-0.174214	Body
chr19	39207844	TACC2	10	0.137825	Body
chr19	39210197	MOB2	10	0.198119	Body
chr19	39210253	MOB2	10	0.163868	Body
chr19	39312147	MOB2	10	-0.1275	Body
chr19	39395986	MOB2	10	0.238778	Body
chr19	39398180	MOB2	10	0.132405	Body
chr19	39398254	MOB2	10	0.153048	enhancer
chr19	3964252	MOB2	10	0.183519	enhancer
chr19	39755167	MOB2	10	0.178143	enhancer
chr19	39798459	MOB2	10	0.201984	Body
chr19	39895165	MOB2	10	0.262986	Body
chr19	39895168	DGKZ	10	-0.210357	Body
chr19	39895188	DGKZ	10	-0.239119	Body
chr19	39913996	DGKZ	10	-0.154175	Body
chr19	39996713	DGKZ	10	-0.14926	Body
chr19	4019708	DGKZ	10	-0.154617	Body
chr19	4033448	DGKZ	10	-0.138195	Body
chr19	4054286	DGKZ	10	0.129786	Body
chr19	4058128	DGKZ	10	0.1584	Body
chr19	4059989	DGKZ	10	0.174279	Body
chr19	40721018	DGKZ	10	0.14019	Body
chr19	40772296	TMEM132D	10	-0.116091	Body
chr19	40920622	TMEM132D	10	0.10289	Promoter
chr19	40962720	TMEM132D	10	0.11789	Promoter
chr19	41119878	TMEM132D	10	0.145636	Promoter
chr19	41119881	TMEM132D	10	0.13474	Promoter
chr19	4123938	TMEM132D	10	0.121812	Promoter
chr19	4123945	TMEM132D	10	0.117955	Promoter
chr19	4154962	TMEM132D	10	0.112812	Promoter
chr19	41608905	TMEM132D	10	0.103526	Promoter
chr19	4162905	TMEM132D	10	0.102019	Promoter
chr19	41699315	FBRSL1	10	0.199915	enhancer
chr19	4180860	FBRSL1	10	0.1312	Body
chr19	41930012	FBRSL1	10	0.101885	Body
chr19	42408523	FBRSL1	10	0.173312	enhancer
chr19	42458870	FBRSL1	10	0.18676	enhancer
chr19	424679	FBRSL1	10	0.123591	enhancer
chr19	42472958	FBRSL1	10	0.178881	Body
chr19	42639971	FBRSL1	10	0.210321	Body
chr19	4267757	FBRSL1	10	0.192321	Body
chr19	4280167	FBRSL1	10	0.174793	Body
chr19	42827791	DNMT3A	10	-0.172052	Body
chr19	42880568	DNMT3A	10	-0.104344	Body
chr19	42914542	DNMT3A	10	-0.140526	Body
chr19	43678700	DNMT3A	10	-0.140409	Body
chr19	43778944	DNMT3A	10	-0.18319	Body
chr19	43894099	DNMT3A	10	-0.150167	Body
chr19	44405998	DNMT3A	10	-0.155452	Body
chr19	4523593	DNMT3A	10	-0.122167	Body
chr19	45322590	DNMT3A	10	-0.140994	Body
chr19	45351307	DNMT3A	10	-0.166234	Body
chr19	45456619	GAS6-AS1	9	0.137766	Body
chr19	45567687	GAS6-AS1	9	0.207831	Body
chr19	45567708	GAS6-AS1	9	0.152519	enhancer
chr19	45575375	GAS6-AS1	9	0.185052	Body
chr19	45634395	GAS6-AS1	9	0.20331	Body
chr19	45655328	GAS6-AS1	9	0.283976	Body
chr19	45737599	GAS6-AS1	9	0.313315	Body
chr19	45737603	GAS6-AS1	9	0.321135	Body
chr19	45737617	GAS6-AS1	9	0.268554	Body
chr19	457954	RAI1	9	0.159507	Body
chr19	458143	RAI1	9	0.171921	enhancer
chr19	46404723	RAI1	9	0.240543	Body
chr19	46526092	RAI1	9	0.188045	Body
chr19	4657891	RAI1	9	0.115442	Body
chr19	4689611	RAI1	9	-0.132591	Body
chr19	46910608	RAI1	9	-0.139084	Body
chr19	46998674	RAI1	9	-0.15726	enhancer
chr19	47270442	RAI1	9	0.181994	Body
chr19	47823557	MN1	9	0.191714	Body
chr19	47944009	MN1	9	0.202182	Body
chr19	48229380	MN1	9	0.15689	Body
chr19	48260578	MN1	9	0.161238	Body
chr19	48299302	MN1	9	0.219734	Body
chr19	48342687	MN1	9	0.245689	Body
chr19	48364243	MN1	9	0.328731	Body
chr19	48946046	MN1	9	0.22163	Body
chr19	48946058	MN1	9	0.189906	Body
chr19	48946125	ADAMTS2	9	0.227345	Body
chr19	48965039	ADAMTS2	9	0.154438	Body
chr19	49000897	ADAMTS2	9	0.128685	Body
chr19	49004234	ADAMTS2	9	0.148	Body
chr19	49223096	ADAMTS2	9	0.209721	Body
chr19	49223168	ADAMTS2	9	0.225333	Body
chr19	49256650	ADAMTS2	9	0.17444	Body
chr19	49440555	ADAMTS2	9	0.245214	Body
chr19	49575080	ADAMTS2	9	0.124689	Body
chr19	49637275	MAD1L1	9	0.154695	Body
chr19	4977570	MAD1L1	9	0.267721	Body
chr19	4977578	MAD1L1	9	-0.116586	Body
chr19	49863224	MAD1L1	9	0.169452	Body
chr19	49863249	MAD1L1	9	0.166452	Body
chr19	49919610	MAD1L1	9	-0.116014	Body
chr19	50100581	MAD1L1	9	-0.169067	Body
chr19	50156049	MAD1L1	9	0.183905	Body
chr19	50216072	MAD1L1	9	0.123907	Body
chr19	50368659	TTYH3	9	0.20707	Body
chr19	5040201	TTYH3	9	0.186836	Body
chr19	50481346	TTYH3	9	0.132165	Body
chr19	5049039	TTYH3	9	0.174386	Body
chr19	5055467	TTYH3	9	0.12988	Body
chr19	50671452	TTYH3	9	0.118829	Body
chr19	50734131	TTYH3	9	0.127989	Body
chr19	50734134	TTYH3	9	0.272981	Body
chr19	50962493	TTYH3	9	0.231833	Body
chr19	51068965	VAV2	9	0.11245	Body
chr19	51143354	VAV2	9	0.153738	Body
chr19	51165557	VAV2	9	0.198571	Body
chr19	51171617	VAV2	9	0.140119	Body
chr19	51367256	VAV2	9	0.1793	Body
chr19	5144040	VAV2	9	0.119871	Body
chr19	51472916	VAV2	9	0.112071	Body
chr19	51646713	VAV2	9	0.113045	Body
chr19	519779	VAV2	9	-0.101416	Body
chr19	524083	RXRA	9	-0.143737	Body
chr19	53027520	RXRA	9	-0.187552	Body
chr19	5320261	RXRA	9	0.194814	Body
chr19	53327614	RXRA	9	0.170877	Body
chr19	53327616	RXRA	9	0.128864	Body
chr19	53636165	RXRA	9	0.198564	Body
chr19	537202	RXRA	9	0.193993	Body
chr19	53745484	RXRA	9	0.180636	Body
chr19	5395425	RXRA	9	0.133036	Body
chr19	53977731	KCNQ1	8	0.125714	Body
chr19	54271526	KCNQ1	8	0.1279	Body
chr19	54445484	KCNQ1	8	0.104591	Body
chr19	54445499	KCNQ1	8	0.169058	Body
chr19	54485359	KCNQ1	8	0.166755	Body
chr19	55147286	KCNQ1	8	0.14711	Body
chr19	55593614	KCNQ1	8	0.202818	Body
chr19	55593929	KCNQ1	8	-0.153364	Body
chr19	55593943	PLXNC1	8	-0.101019	Body
chr19	55843019	PLXNC1	8	-0.11439	Body
chr19	55945108	PLXNC1	8	-0.15776	Body
chr19	55997777	PLXNC1	8	-0.119708	Body
chr19	55997848	PLXNC1	8	-0.167201	Body
chr19	55997851	PLXNC1	8	-0.152429	Body
chr19	55997861	PLXNC1	8	-0.151981	Body
chr19	55997888	PLXNC1	8	0.124778	Body
chr19	56061407	CBFA2T3	8	-0.187522	Body
chr19	5618781	CBFA2T3	8	-0.152071	Body
chr19	56369522	CBFA2T3	8	0.151753	Body
chr19	56729235	CBFA2T3	8	0.23789	Body
chr19	56769428	CBFA2T3	8	0.144193	Body
chr19	5700636	CBFA2T3	8	-0.155619	enhancer
chr19	5704458	CBFA2T3	8	-0.115714	enhancer
chr19	5707752	CBFA2T3	8	-0.125238	enhancer
chr19	57171676	CPNE7	8	-0.182817	Promoter
chr19	57335046	CPNE7	8	-0.182092	Promoter
chr19	57528023	CPNE7	8	-0.14411	Promoter
chr19	575997	CPNE7	8	-0.133806	Promoter
chr19	576071	CPNE7	8	-0.132183	Promoter
chr19	576080	CPNE7	8	-0.110956	Promoter
chr19	57617551	CPNE7	8	-0.136949	Promoter
chr19	57742332	CPNE7	8	-0.123286	Promoter
chr19	5799368	SEPTIN9	8	0.10481	Body
chr19	581846	SEPTIN9	8	0.143071	Body
chr19	58555949	SEPTIN9	8	0.128976	Body
chr19	58571425	SEPTIN9	8	0.174065	Body
chr19	58658995	SEPTIN9	8	0.158675	Body
chr19	58911925	SEPTIN9	8	0.137299	Body
chr19	595860	SEPTIN9	8	-0.135351	Body
chr19	629812	SEPTIN9	8	0.134833	Body
chr19	629823	ZSCAN30	8	-0.105364	Body
chr19	629826	ZSCAN30	8	-0.125247	Body
chr19	6358105	ZSCAN30	8	-0.103526	Body
chr19	639440	ZSCAN30	8	-0.132994	Body
chr19	659033	ZSCAN30	8	-0.112799	Body
chr19	6597714	ZSCAN30	8	-0.11674	Body
chr19	6697589	ZSCAN30	8	-0.116331	Body
chr19	6822380	ZSCAN30	8	-0.1035	Body
chr19	682813	PRKCZ	8	0.165357	Body
chr19	6833222	PRKCZ	8	0.1535	Body
chr19	710565	PRKCZ	8	-0.178381	Body
chr19	726973	PRKCZ	8	0.176623	enhancer
chr19	7477143	PRKCZ	8	0.180881	Body
chr19	758167	PRKCZ	8	0.204774	Body
chr19	7655518	PRKCZ	8	0.198665	Body
chr19	7685154	PRKCZ	8	0.125234	Body
chr19	7685162	CDH4	8	0.192386	Body
chr19	7685219	CDH4	8	-0.143738	Body
chr19	7685310	CDH4	8	0.243068	enhancer
chr19	7685322	CDH4	8	-0.153909	Body
chr19	7685324	CDH4	8	-0.14469	Body
chr19	7721083	CDH4	8	0.105006	enhancer
chr19	7728483	CDH4	8	0.167971	Body
chr19	7853235	CDH4	8	-0.125786	Body
chr19	7916280	SHANK3	8	0.302133	Body
chr19	7938535	SHANK3	8	0.22072	Body
chr19	7938538	SHANK3	8	0.213188	Body
chr19	802958	SHANK3	8	0.227584	Body
chr19	8064817	SHANK3	8	0.17989	Body
chr19	807135	SHANK3	8	0.15439	Body
chr19	8654728	SHANK3	8	0.169006	Body
chr19	8654729	SHANK3	8	0.164642	Body
chr19	8654741	ADGRA1	7	-0.296835	Body
chr19	8654742	ADGRA1	7	-0.12631	Body
chr19	880128	ADGRA1	7	0.17431	Body
chr19	893722	ADGRA1	7	0.115624	Body
chr19	901114	ADGRA1	7	0.119487	Body
chr19	901806	ADGRA1	7	0.175636	Body
chr19	912311	ADGRA1	7	0.191595	Body
chr19	9186942	MACROD1	7	0.23403	Body
chr19	933339	MACROD1	7	0.250177	Body
chr19	945771	MACROD1	7	-0.169786	Body
chr19	9459522	MACROD1	7	-0.147262	Body
chr19	959524	MACROD1	7	0.226476	Body
chr19	979416	MACROD1	7	0.146688	Body
chr19	983384	MACROD1	7	0.154617	Body
chr1	10022865	LRP5	7	0.117097	Body
chr1	1017370	LRP5	7	0.166071	Body
chr1	10463520	LRP5	7	0.203161	Body
chr1	10695976	LRP5	7	0.211381	Body
chr1	10699275	LRP5	7	0.13369	Body
chr1	10711696	LRP5	7	0.261048	Body
chr1	1072767	LRP5	7	-0.164619	enhancer
chr1	1072774	SHANK2	7	0.107903	enhancer
chr1	10736928	SHANK2	7	0.187864	Body
chr1	10788006	SHANK2	7	0.162831	Body
chr1	10803528	SHANK2	7	-0.124786	Body
chr1	108449193	SHANK2	7	0.117476	Body
chr1	108509863	SHANK2	7	-0.115831	enhancer
chr1	108878346	SHANK2	7	0.107905	Body
chr1	10895965	RAB11FIP3	7	0.124821	Promoter
chr1	10895979	ZNF423	7	0.21519	Body
chr1	109032591	ZNF423	7	0.114333	Body
chr1	10928015	ZNF423	7	0.175452	Body
chr1	109360328	ZNF423	7	0.2095	Body
chr1	109801233	ZNF423	7	0.183312	Body
chr1	109817202	ZNF423	7	0.121964	enhancer
chr1	109879324	ZNF423	7	0.114286	Body
chr1	1099965	RAB11FIP3	7	0.154243	Body
chr1	1100036	RAB11FIP3	7	0.152771	Body
chr1	110032947	RAB11FIP3	7	0.15665	Body
chr1	11014113	RAB11FIP3	7	0.23732	Body
chr1	110672239	RAB11FIP3	7	0.122636	Body
chr1	110672240	RAB11FIP3	7	0.126643	Body
chr1	11108754	MCRIP2	7	0.128623	Body
chr1	11137538	MCRIP2	7	0.129727	Body
chr1	1115379	MCRIP2	7	0.109513	Body
chr1	111748053	MCRIP2	7	0.183	Body
chr1	112150687	MCRIP2	7	0.125095	Body
chr1	114459700	MCRIP2	7	0.172519	Body
chr1	11505210	MCRIP2	7	0.240164	Body
chr1	11540110	AHDC1	7	0.153524	Body
chr1	11610321	AHDC1	7	0.132662	Body
chr1	117345420	AHDC1	7	0.182921	enhancer
chr1	117503905	AHDC1	7	0.198143	Body
chr1	1177931	AHDC1	7	0.215286	Body
chr1	1182162	AHDC1	7	0.218667	Body
chr1	11843523	AHDC1	7	0.190515	Body
chr1	11863053	IRX2	7	0.198052	Body
chr1	1189798	IRX2	7	0.10931	Body
chr1	11950547	IRX2	7	0.147214	Body
chr1	11999285	IRX2	7	0.122571	Body
chr1	120166549	IRX2	7	0.105019	Body
chr1	12043329	IRX2	7	0.166429	Body
chr1	1217358	IRX2	7	-0.169994	Body
chr1	12241630	CUX1	7	0.140238	Body
chr1	12245250	CUX1	7	0.198013	Body
chr1	1225942	CUX1	7	0.124994	Body
chr1	1226776	CUX1	7	0.180747	Body
chr1	1226851	CUX1	7	-0.115249	Body
chr1	1231069	CUX1	7	0.275479	Body
chr1	1245154	CUX1	7	0.233407	Body
chr1	1261354	C7orf50	7	0.279267	Body
chr1	1279652	C7orf50	7	0.341611	Body
chr1	14025328	C7orf50	7	0.375071	Body
chr1	14025775	C7orf50	7	-0.134422	Body
chr1	14227857	C7orf50	7	0.157714	Body
chr1	142635157	C7orf50	7	0.182024	Body
chr1	14310751	C7orf50	7	0.185667	Body
chr1	143146305	ADAP1	7	-0.126091	Body
chr1	145035823	ADAP1	7	0.160048	enhancer
chr1	1471523	ADAP1	7	0.147643	Body
chr1	1476323	ADAP1	7	-0.103084	Body
chr1	150131557	ADAP1	7	-0.125421	Body
chr1	150564018	ADAP1	7	-0.100357	Body
chr1	150923178	ADAP1	7	-0.10489	Body
chr1	150993334	LHX6	7	-0.197333	Body
chr1	151167572	LHX6	7	-0.192714	Body
chr1	151429208	LHX6	7	-0.1205	Body
chr1	15230009	LHX6	7	-0.144762	Body
chr1	15250242	LHX6	7	0.225371	Body
chr1	15299110	LHX6	7	0.24375	enhancer
chr1	15308620	LHX6	7	0.139748	Body
chr1	153400904	COL5A1	7	0.170119	Body
chr1	153547836	COL5A1	7	-0.119039	Body
chr1	153555356	COL5A1	7	0.150838	enhancer
chr1	153607932	COL5A1	7	0.140738	Body
chr1	153670582	COL5A1	7	0.137071	Body
chr1	154401887	COL5A1	7	0.105325	Body
chr1	154680568	COL5A1	7	0.100571	Body
chr1	154733294	EXD3	7	-0.161667	Body
chr1	15481541	EXD3	7	0.228819	Body
chr1	155546667	EXD3	7	0.196873	Body
chr1	155915551	EXD3	7	0.261773	Body
chr1	156036587	EXD3	7	0.257033	Body
chr1	156212931	EXD3	7	-0.105604	Body
chr1	156313676	EXD3	7	-0.167	Body
chr1	1564852	RNF26	6	0.178286	Body
chr1	1566168	RNF26	6	0.210881	Body
chr1	1566212	RNF26	6	0.299357	enhancer
chr1	156818987	RNF26	6	0.26269	enhancer
chr1	156818988	RNF26	6	0.226929	enhancer
chr1	156877871	RNF26	6	0.177595	Body
chr1	156878113	BRSK2	6	0.107619	Body
chr1	157748596	BRSK2	6	0.115948	Body
chr1	159075971	BRSK2	6	0.129643	Body
chr1	15964023	BRSK2	6	0.219048	Body
chr1	16028154	BRSK2	6	0.175234	Body
chr1	16054889	BRSK2	6	0.133777	Body
chr1	16063107	PNP	6	0.132545	Body
chr1	16063123	PNP	6	0.165571	Body
chr1	16065988	RAB40C	6	0.211905	Body
chr1	161122065	RAB40C	6	0.159429	enhancer
chr1	161269732	RAB40C	6	0.241524	Body
chr1	16271919	RAB40C	6	0.201039	Body
chr1	163392924	RAB40C	6	0.180305	Body
chr1	163412918	RAB40C	6	0.168	Body
chr1	166422658	ABR	6	-0.129	Body
chr1	16675053	MGAT5B	6	0.11669	Body
chr1	16715735	MGAT5B	6	0.173238	Body
chr1	1689003	MGAT5B	6	0.139405	Body
chr1	1689012	MGAT5B	6	0.171553	Body
chr1	1689028	MGAT5B	6	0.103675	Body
chr1	1690390	MGAT5B	6	0.10019	Body
chr1	1690409	SLC16A3	6	0.192838	Body
chr1	1690414	SLC16A3	6	0.218643	Body
chr1	16952432	SLC16A3	6	0.203506	Body
chr1	169637391	SLC16A3	6	0.154936	Body
chr1	17027891	SLC16A3	6	0.161117	Body
chr1	17027911	SLC16A3	6	0.174121	Body
chr1	17030580	ABR	6	0.23631	Body
chr1	17030590	ABR	6	0.129364	Body
chr1	17031084	ABR	6	0.196714	Body
chr1	17031189	ABR	6	-0.122833	Body
chr1	170634902	ABR	6	0.138481	Body
chr1	170635964	ACTN4	6	0.156036	Body
chr1	171056250	ACTN4	6	0.178721	Body
chr1	1715808	ACTN4	6	0.17645	Body
chr1	17488588	ACTN4	6	0.125916	Body
chr1	176525902	ACTN4	6	0.19975	Body
chr1	177781997	ACTN4	6	0.172871	Body
chr1	177782017	KDM4B	6	0.163312	Body
chr1	179010198	KDM4B	6	0.215513	Body
chr1	179712359	KDM4B	6	-0.15774	enhancer
chr1	179712998	KDM4B	6	0.243443	Body
chr1	180910314	KDM4B	6	0.212	Body
chr1	181014998	KDM4B	6	-0.106833	enhancer
chr1	181015005	XAB2	6	0.183948	Body
chr1	181445836	XAB2	6	0.245208	Body
chr1	182353592	XAB2	6	0.237786	Body
chr1	18401232	XAB2	6	0.197435	Body
chr1	1841334	XAB2	6	0.203968	Body
chr1	184383471	XAB2	6	0.203403	Body
chr1	1859448	NADK	6	0.170675	Body
chr1	186169429	NADK	6	0.22715	Body
chr1	187041693	NADK	6	0.193021	Body
chr1	187201901	NADK	6	0.191476	Body
chr1	18944371	NADK	6	0.199357	Body
chr1	18959306	NADK	6	0.168357	Body
chr1	1897737	ESPNP	6	-0.154247	Body
chr1	19029699	ESPNP	6	-0.19585	Body
chr1	19213109	ESPNP	6	0.162747	Body
chr1	1925281	ESPNP	6	0.198738	Body
chr1	1936307	ESPNP	6	0.18031	Body
chr1	193900468	ESPNP	6	0.178019	Body
chr1	19436885	KIF21B	6	0.133143	Body
chr1	1946650	KIF21B	6	0.118452	Body
chr1	1946694	KIF21B	6	0.134286	Body
chr1	1946706	KIF21B	6	0.137779	Body
chr1	1946720	KIF21B	6	0.176968	Body
chr1	194828344	KIF21B	6	0.199227	enhancer
chr1	195213142	CSMD2	6	0.184667	Body
chr1	195759751	CSMD2	6	0.181557	enhancer
chr1	19614932	CSMD2	6	0.209333	enhancer
chr1	19614999	CSMD2	6	0.1401	Body
chr1	19615000	CSMD2	6	0.185286	Body
chr1	19615006	CSMD2	6	-0.11037	Body
chr1	19664255	KLHDC7B	6	0.224879	Promoter
chr1	196946035	KLHDC7B	6	0.250293	Promoter
chr1	197879718	KLHDC7B	6	0.235086	Promoter
chr1	197882003	KLHDC7B	6	0.283171	Promoter
chr1	198116282	KLHDC7B	6	-0.118643	Body
chr1	1982806	KLHDC7B	6	-0.105693	Body
chr1	1983058	ZNF518B	6	-0.118266	Body
chr1	198648857	ZNF518B	6	-0.127708	Body
chr1	198648921	ZNF518B	6	-0.118883	Body
chr1	19971688	ZNF518B	6	-0.14831	Body
chr1	1999622	ZNF518B	6	-0.107422	Body
chr1	200182147	ZNF518B	6	-0.102877	Body
chr1	200182162	SLC6A19	6	0.165264	Body
chr1	200226511	SLC6A19	6	0.211605	Body
chr1	200843374	SLC6A19	6	0.200095	Body
chr1	200941654	SLC6A19	6	0.205619	Body
chr1	200941656	SLC6A19	6	0.202729	Body
chr1	200941680	SLC6A19	6	0.171714	Body
chr1	200941682	SYNPO	6	0.285193	Body
chr1	200990451	SYNPO	6	0.238629	Body
chr1	200990483	SYNPO	6	0.235443	Body
chr1	201096202	SYNPO	6	0.215964	Body
chr1	201253165	SYNPO	6	0.22263	Body
chr1	20141088	SYNPO	6	0.119733	Body
chr1	20141125	TRIM15	6	-0.205143	Body
chr1	20141127	TRIM15	6	-0.176476	Body
chr1	20141135	TRIM15	6	-0.191833	Body
chr1	20141406	TRIM15	6	-0.182929	Body
chr1	201550829	TRIM15	6	-0.198381	Body
chr1	201618696	TRIM15	6	-0.16831	Body
chr1	2016761	ZC3H3	6	0.109619	enhancer
chr1	202019867	ZC3H3	6	0.118	Body
chr1	202091995	ZC3H3	6	0.137529	Body
chr1	2025645	ZC3H3	6	0.11481	Body
chr1	2029844	ZC3H3	6	0.201357	Body
chr1	2029848	ZC3H3	6	0.213429	Body
chr1	2033981	CACNA1B	6	0.234595	Promoter
chr1	203457597	CACNA1B	6	-0.178721	Promoter
chr1	204134821	CACNA1B	6	0.212636	Promoter
chr1	204450968	CACNA1B	6	0.194568	Promoter
chr1	204483114	CACNA1B	6	-0.170643	Body
chr1	204588337	CACNA1B	6	0.139524	enhancer
chr9	97844308	ERICH1-AS1	6	0.187418	Body
chr9	98112280	ERICH1-AS1	6	0.18519	Body
chr9	98112295	ERICH1-AS1	6	0.147707	Body
chr9	98788426	ERICH1-AS1	6	0.12205	Body
chr9	98889061	ERICH1-AS1	6	0.14092	Body
chr9	98903231	ERICH1-AS1	6	0.127922	enhancer
chr1	204628514	CTBP2	5	-0.115701	Body
chr1	205000112	CTBP2	5	-0.126211	Body
chr1	205000138	CTBP2	5	0.125333	Body
chr1	205203913	CTBP2	5	0.213821	Body
chr1	205289553	CTBP2	5	0.227048	Body
chr1	205378125	CFAP46	5	0.141548	Body
chr1	205411648	CFAP46	5	0.173048	Body
chr1	205492721	CFAP46	5	0.142364	enhancer
chr1	205492724	CFAP46	5	0.1448	enhancer
chr1	206899593	CFAP46	5	-0.100286	Body
chr1	207622252	GALNT9	5	0.185043	Body
chr1	207855360	GALNT9	5	0.156693	Body
chr1	210051480	GALNT9	5	0.193214	Body
chr1	212188405	GALNT9	5	0.16169	Body
chr1	213154576	GALNT9	5	-0.106757	Promoter
chr1	213154582	MTA1	5	0.112864	Body
chr1	2137693	MTA1	5	0.176167	enhancer
chr1	2137731	MTA1	5	0.2439	Body
chr1	21547263	MTA1	5	0.15681	Body
chr1	21587228	MTA1	5	0.183136	enhancer
chr1	21605623	MTA1	5	0.177292	enhancer
chr1	21605631	RBFOX3	5	0.186312	Body
chr1	21668410	RBFOX3	5	0.137461	Body
chr1	2166865	RBFOX3	5	0.199664	Body
chr1	21685138	RBFOX3	5	0.103799	Body
chr1	2179814	RBFOX3	5	0.222983	enhancer
chr1	21901261	NFATC1	5	0.215156	Body
chr1	21940150	NFATC1	5	0.225636	Body
chr1	21958608	NFATC1	5	0.196229	Body
chr1	219719029	NFATC1	5	0.139257	Body
chr1	2199396	NFATC1	5	0.177095	Body
chr1	2206249	SBNO2	5	0.122333	Body
chr1	22111254	SBNO2	5	0.217649	Body
chr1	22168526	SBNO2	5	0.180171	Body
chr1	22191503	SBNO2	5	0.177048	Body
chr1	222520221	SBNO2	5	0.177333	Body
chr1	222722947	LOC284395	5	0.116682	Body
chr1	22288526	LOC284395	5	0.117571	Body
chr1	223405189	LOC284395	5	0.118065	Body
chr1	2235369	LOC284395	5	0.149486	Promoter
chr1	2241135	LOC284395	5	0.109436	Promoter
chr1	2248058	NAT14	5	0.182019	Body
chr1	2249140	NAT14	5	0.204786	Body
chr1	22582582	NAT14	5	0.207976	Body
chr1	226125369	NAT14	5	0.17181	Body
chr1	226127442	NAT14	5	0.16719	Body
chr1	226157489	CASZ1	5	-0.143762	Body
chr1	226411058	CASZ1	5	0.145619	Body
chr1	226822633	CASZ1	5	0.11226	Body
chr1	226924477	CASZ1	5	0.193786	Body
chr1	22698861	CASZ1	5	-0.149881	enhancer
chr1	227168549	RNF186	5	0.202543	Body
chr1	227370652	RNF186	5	0.240833	Body
chr1	227476256	RNF186	5	0.200214	Body
chr1	228112726	RNF186	5	0.180571	Body
chr1	228112991	RNF186	5	0.215327	Body
chr1	228113043	ECE1	5	-0.179786	Body
chr1	228113312	ECE1	5	-0.167609	Body
chr1	228199852	ECE1	5	-0.158357	Body
chr1	228289801	ECE1	5	-0.160396	Body
chr1	228337367	ECE1	5	0.156425	Body
chr1	228393304	MEGF6	5	-0.132238	Body
chr1	2284915	MEGF6	5	0.207905	enhancer
chr1	228539008	MEGF6	5	-0.165333	Body
chr1	228539603	MEGF6	5	0.17161	Body
chr1	228539800	MEGF6	5	0.196929	Body
chr1	228582856	NPHP4	5	0.163084	Body
chr1	228582869	NPHP4	5	0.145143	Body
chr1	228682547	NPHP4	5	0.138286	Body
chr1	228743375	NPHP4	5	0.162476	Body
chr1	23082925	NPHP4	5	0.142238	Body
chr1	23082945	CAMTA1	5	0.200667	Body
chr1	23082985	CAMTA1	5	0.124029	Body
chr1	231299326	CAMTA1	5	0.178864	enhancer
chr1	231369539	CAMTA1	5	0.153571	Body
chr1	23210250	CAMTA1	5	-0.127386	Body
chr1	23279911	AGRN	5	-0.130175	Body
chr1	233000154	AGRN	5	-0.177429	Body
chr1	233126096	AGRN	5	-0.192593	Body
chr1	235090276	AGRN	5	-0.133208	Body
chr1	235263558	AGRN	5	-0.14224	Body
chr1	23584204	GNAS	5	-0.12115	Body
chr1	2359151	GNAS	5	0.113	Body
chr1	2365299	GNAS	5	-0.12424	Body
chr1	236768539	GNAS	5	0.170119	Body
chr1	2375790	GNAS	5	0.18669	Body
chr1	23763676	SS18L1	5	0.114708	Body
chr1	23763703	SS18L1	5	0.104799	Body
chr1	237699966	SS18L1	5	0.154286	Body
chr1	238488033	SS18L1	5	0.171026	Body
chr1	238542190	SS18L1	5	-0.146688	Body
chr1	239609330	AGPAT3	5	0.182193	Body
chr1	2405602	AGPAT3	5	0.24205	Body
chr1	24120907	AGPAT3	5	0.184738	Body
chr1	24120986	AGPAT3	5	0.212262	Body
chr1	241552393	AGPAT3	5	0.126195	enhancer
chr1	24184348	TPTEP1	5	0.14031	Promoter
chr1	242142468	TPTEP1	5	0.108273	Promoter
chr1	242465205	TPTEP1	5	0.11276	Body
chr1	2430469	TPTEP1	5	0.123065	Body
chr1	243100150	TPTEP1	5	0.160331	Body
chr1	243100307	SCUBE1	5	0.131992	Body
chr1	2434017	SCUBE1	5	0.12369	Body
chr1	2438828	SCUBE1	5	0.136205	Body
chr1	24418758	SCUBE1	5	0.161104	Body
chr1	2446497	SCUBE1	5	0.105779	Body
chr1	245581548	CELSR1	5	0.201571	Body
chr1	245746494	CELSR1	5	0.158524	Body
chr1	24648281	CELSR1	5	0.160357	enhancer
chr1	2467571	CELSR1	5	0.224952	Body
chr1	24700841	CELSR1	5	0.200351	Body
chr1	2472507	TAFA5	5	0.129669	Body
chr1	247258214	TAFA5	5	0.118214	Body
chr1	249142064	TAFA5	5	0.108714	enhancer
chr1	25525712	TAFA5	5	0.128238	Body
chr1	2576881	TAFA5	5	0.145033	Body
chr1	25856769	IRS1	5	-0.137857	Body
chr1	26104650	IRS1	5	-0.152476	Body
chr1	26135674	IRS1	5	-0.132786	Body
chr1	26371969	IRS1	5	-0.130214	Body
chr1	26421336	IRS1	5	-0.139714	Body
chr1	26731666	HDAC4	5	-0.298667	enhancer
chr1	26763059	HDAC4	5	0.20526	Body
chr1	2706878	HDAC4	5	0.179383	Body
chr1	2719167	HDAC4	5	-0.131968	Body
chr1	2732189	HDAC4	5	0.182157	Body
chr1	27390139	IDUA	5	0.110267	Body
chr1	2771847	IDUA	5	0.188686	Body
chr1	2772495	IDUA	5	0.208007	Body
chr1	2772531	IDUA	5	0.208914	Body
chr1	2772534	IDUA	5	-0.244485	Body
chr1	2783100	SHROOM1	5	-0.138416	Body
chr1	27845981	SHROOM1	5	-0.158779	Body
chr1	27868266	SHROOM1	5	-0.161026	Body
chr1	27868301	SHROOM1	5	-0.16839	Body
chr1	27868923	SHROOM1	5	-0.168351	Body
chr1	27875980	PCDHGA8	5	0.194636	Body
chr1	27876024	PCDHGA8	5	0.145532	Body
chr1	27876148	PCDHGA8	5	0.151786	Body
chr1	27876261	PCDHGA8	5	-0.162143	Body
chr1	2801094	PCDHGA8	5	-0.152851	Body
chr1	2807866	CARD11	5	0.174	Body
chr1	2820696	CARD11	5	0.213182	Body
chr1	28302089	CARD11	5	0.160524	Body
chr1	28302097	CARD11	5	0.183896	Body
chr1	2833559	CARD11	5	0.172403	Body
chr1	2850143	PRKAR1B	5	0.1655	Body
chr1	28684357	PRKAR1B	5	0.222119	Body
chr1	28721517	PRKAR1B	5	0.223262	Body
chr1	28780948	PRKAR1B	5	0.167164	enhancer
chr1	28832976	PRKAR1B	5	0.232742	Body
chr1	2887206	GATA4	5	0.106942	enhancer
chr1	29048493	GATA4	5	0.114942	enhancer
chr1	2928284	GATA4	5	0.146799	enhancer
chr1	2978907	GATA4	5	0.184545	enhancer
chr1	2984118	GATA4	5	0.116403	Body
chr1	2996632	TP53INP1	5	0.125942	Promoter
chr1	30106789	TP53INP1	5	0.154524	Promoter
chr1	3017607	TP53INP1	5	0.113143	Promoter
chr1	3029255	TP53INP1	5	0.117929	Promoter
chr1	3037421	TP53INP1	5	0.117279	Promoter
chr1	3068271	PTGES	5	0.196357	Body
chr1	30758340	PTGES	5	0.22181	Body
chr1	30758413	PTGES	5	0.205405	Body
chr1	3078923	PTGES	5	0.18719	Body
chr1	30947674	PTGES	5	0.181857	Body
chr19	1980911	TPRN	4	0.186333	Body
chr19	19907373	TPRN	4	0.186262	Body
chr19	2073267	TPRN	4	0.15869	Body
chr19	2144294	TPRN	4	0.253762	Body
chr1	3105190	NEURL1	4	0.173695	Promoter
chr1	31061513	NEURL1	4	0.173619	Body
chr1	31212666	NEURL1	4	0.114208	Body
chr1	3121693	NEURL1	4	0.134895	Body
chr1	3123136	SH3PXD2A	4	-0.107056	Body
chr1	31280142	SH3PXD2A	4	0.148262	Body
chr1	3140355	SH3PXD2A	4	0.137452	Body
chr1	3140356	SH3PXD2A	4	0.127203	Body
chr1	31524984	FAM53B	4	0.182077	Body
chr1	31649555	FAM53B	4	0.127667	Body
chr1	3179843	FAM53B	4	0.110405	Body
chr1	3193074	FAM53B	4	0.132762	Body
chr1	3212984	GATA3	4	0.124807	Body
chr1	32145268	GATA3	4	0.152612	Body
chr1	32149709	GATA3	4	0.178423	Body
chr1	32149710	GATA3	4	0.175455	Body
chr1	32181866	PKNOX2	4	0.139139	Body
chr1	32474609	PKNOX2	4	0.147643	Body
chr1	3265536	PKNOX2	4	0.104257	Body
chr1	3266186	PKNOX2	4	0.149586	Body
chr1	3266187	KIRREL3	4	0.187048	Body
chr1	32827352	KIRREL3	4	0.227571	Body
chr1	3283598	KIRREL3	4	0.191119	Body
chr1	3322236	KIRREL3	4	0.150476	Body
chr1	3348014	LSP1	4	0.18163	Body
chr1	3351567	LSP1	4	0.252595	Body
chr1	33523622	LSP1	4	0.207158	Body
chr1	33764673	LSP1	4	0.174196	Body
chr1	33772841	LTBP3	4	-0.1503	Body
chr1	33772845	LTBP3	4	0.101169	Body
chr1	33833782	LTBP3	4	0.139045	Body
chr1	3385576	LTBP3	4	0.146526	Body
chr1	34092520	AP5B1	4	0.165129	Promoter
chr1	3416415	AP5B1	4	0.152571	Promoter
chr1	3418614	AP5B1	4	0.231436	Promoter
chr1	34249375	AP5B1	4	0.126021	Promoter
chr1	3440886	PDE2A	4	0.100469	Body
chr1	34436955	PDE2A	4	0.167052	Body
chr1	34553798	PDE2A	4	0.138468	Body
chr1	34555776	PDE2A	4	0.15463	Body
chr1	34630694	ARHGEF17	4	0.113686	Body
chr1	3467219	ARHGEF17	4	0.13805	Body
chr1	3470185	ARHGEF17	4	0.148629	Body
chr1	35223214	ARHGEF17	4	0.101104	Body
chr1	35515080	ADGRD1	4	0.247442	Body
chr1	35713717	ADGRD1	4	0.128119	Body
chr1	35716913	ADGRD1	4	-0.155443	Body
chr1	3585761	ADGRD1	4	0.147955	Body
chr1	36026584	CACNA2D4	4	0.184194	Body
chr1	36039856	CACNA2D4	4	0.229119	Body
chr1	3607097	CACNA2D4	4	-0.19104	Body
chr1	3607419	CACNA2D4	4	0.168721	Body
chr1	36626740	FAM155A	4	0.138476	Body
chr1	36752201	FAM155A	4	0.175974	Body
chr1	36865649	FAM155A	4	-0.167095	Body
chr1	3688151	FAM155A	4	-0.121063	Promoter
chr1	3701908	TMEM255B	4	0.261143	enhancer
chr1	37460607	TMEM255B	4	0.257387	Body
chr1	37500441	TMEM255B	4	0.162278	Body
chr1	38129606	TMEM255B	4	0.211976	Body
chr1	38248330	OBI1-AS1	4	0.159614	Body
chr1	3842003	OBI1-AS1	4	-0.130078	enhancer
chr1	38446624	OBI1-AS1	4	0.155016	Body
chr1	38511758	OBI1-AS1	4	0.108721	Body
chr1	38995338	CORO7	4	0.160104	Body
chr1	39393916	CORO7	4	0.216579	Body
chr1	39964997	CORO7	4	0.201117	Body
chr1	40149438	CORO7	4	0.253521	Body
chr1	40193644	RBFOX1	4	0.122658	Body
chr1	40642937	RBFOX1	4	0.208476	Body
chr1	40643054	RBFOX1	4	0.161879	Body
chr1	40769402	RBFOX1	4	0.105476	Body
chr1	40770006	BANP	4	0.176357	Body
chr1	40777559	BANP	4	0.196329	Body
chr1	41107848	BANP	4	0.181452	Body
chr1	41268274	BANP	4	0.242571	Body
chr1	41268284	ZNF469	4	0.233391	Promoter
chr1	41329135	ZNF469	4	0.18	Body
chr1	41976653	ZNF469	4	-0.145833	Body
chr1	42048156	ZNF469	4	0.141454	Body
chr1	4224475	RARA	4	0.191455	Body
chr1	42611490	RARA	4	0.183708	Body
chr1	42611644	RARA	4	0.164299	Body
chr1	42611667	RARA	4	0.117981	Body
chr1	4271341	TBX4	4	-0.109844	Promoter
chr1	43204482	TBX4	4	0.124595	Body
chr1	4329571	TBX4	4	0.123595	Body
chr1	43353661	TBX4	4	0.160405	Body
chr1	43472638	BAIAP2	4	0.199024	Body
chr1	43473334	BAIAP2	4	0.188643	Body
chr1	44069464	BAIAP2	4	0.168071	Body
chr1	44072577	BAIAP2	4	0.116311	enhancer
chr1	44120614	ZNF236	4	0.18919	Body
chr1	44399172	ZNF236	4	0.194476	Body
chr1	45452892	ZNF236	4	0.198381	Body
chr1	46088681	ZNF236	4	0.191452	Body
chr1	46088683	PARD6G	4	-0.126524	Body
chr1	46618359	PARD6G	4	-0.132857	Body
chr1	46711794	PARD6G	4	-0.134071	Body
chr1	4693657	PARD6G	4	-0.147143	Body
chr1	46945595	TMEM259	4	0.193203	Body
chr1	47078730	TMEM259	4	0.211271	Body
chr1	47882977	TMEM259	4	0.154357	Body
chr1	47973495	TMEM259	4	0.174512	Body
chr1	48555204	C19orf67	4	-0.184657	Body
chr1	48555206	C19orf67	4	-0.108253	Body
chr1	48555302	C19orf67	4	-0.14161	Body
chr1	48701580	C19orf67	4	-0.166643	Body
chr1	50893226	ZFR2	4	-0.170474	Body
chr1	51303694	ZFR2	4	-0.183188	Body
chr1	52485306	ZFR2	4	0.181529	Body
chr1	52485334	ZFR2	4	0.102851	Body
chr1	52488437	BSG	4	0.136643	Body
chr1	52622665	BSG	4	0.221571	Body
chr1	53351705	BSG	4	0.17819	Body
chr1	53351794	BSG	4	0.156565	Body
chr1	53528940	ADAMTS10	4	0.218195	Body
chr1	53535790	ADAMTS10	4	0.249513	Body
chr1	53845089	ADAMTS10	4	0.190981	Body
chr1	54562040	ADAMTS10	4	0.143844	Body
chr1	54698937	SCNN1D	4	0.162682	Body
chr1	54818691	SCNN1D	4	-0.135762	Body
chr1	54880307	SCNN1D	4	0.137936	Body
chr1	55462894	SCNN1D	4	0.164372	Body
chr1	55464568	KAZN	4	-0.187136	Body
chr1	58128026	KAZN	4	0.146305	Body
chr1	5813965	KAZN	4	0.111836	Body
chr1	58530519	KAZN	4	0.171526	Body
chr1	5894669	AKR7A3	4	0.169792	Body
chr1	5946965	AKR7A3	4	0.158986	Body
chr1	5956986	AKR7A3	4	0.222835	Body
chr1	5957005	AKR7A3	4	0.209473	Body
chr1	5957013	WNT9A	4	0.225736	Body
chr1	60387365	WNT9A	4	0.156738	Body
chr1	6051170	WNT9A	4	0.140588	Body
chr1	6137725	WNT9A	4	0.147006	Body
chr1	6142164	EPHB2	4	0.143708	Body
chr1	6142182	EPHB2	4	0.159864	Body
chr1	6142183	EPHB2	4	0.13637	Body
chr1	61566897	EPHB2	4	0.143805	enhancer
chr1	6170072	KCNAB2	4	0.10776	Body
chr1	62584426	KCNAB2	4	0.204905	enhancer
chr1	62657759	KCNAB2	4	0.164881	enhancer
chr1	6276765	KCNAB2	4	0.210825	enhancer
chr1	6279655	CHRNA4	4	0.195929	Body
chr1	63504109	CHRNA4	4	0.115761	enhancer
chr1	6365114	CHRNA4	4	0.191571	Body
chr1	6365303	CHRNA4	4	0.100105	Body
chr1	63783571	COL6A2	4	0.215961	Body
chr1	63789968	COL6A2	4	0.112708	Body
chr1	63829537	COL6A2	4	0.156548	enhancer
chr1	64971486	COL6A2	4	0.175026	Body
chr1	6503889	SEPT5-GP1BB	4	0.142429	enhancer
chr1	6531011	SEPT5-GP1BB	4	0.164643	enhancer
chr1	6558108	SEPT5-GP1BB	4	-0.138738	Body
chr1	6565177	SEPT5-GP1BB	4	-0.141701	Body
chr1	662646	MIRLET7BHG	4	0.125838	enhancer
chr1	662657	MIRLET7BHG	4	0.157762	enhancer
chr1	662658	MIRLET7BHG	4	0.147179	Body
chr1	67600497	MIRLET7BHG	4	0.156564	Body
chr1	6805758	MYT1L	4	0.161961	Body
chr1	7013464	MYT1L	4	0.216546	Body
chr1	7067730	MYT1L	4	-0.240026	enhancer
chr1	70763125	MYT1L	4	0.154238	Body
chr1	73222593	ANO7	4	0.160833	enhancer
chr1	73264466	ANO7	4	0.21147	Body
chr1	73644100	ANO7	4	0.165955	Body
chr1	73644114	ANO7	4	0.164548	Body
chr1	75602090	COMMD1	4	0.180286	enhancer
chr1	7593271	COMMD1	4	0.182994	enhancer
chr1	7610845	COMMD1	4	0.185643	Body
chr1	7720893	COMMD1	4	0.183286	Body
chr1	77253045	LOC100132215	4	0.147182	Body
chr1	78153275	LOC100132215	4	0.138714	Body
chr1	78335422	LOC100132215	4	0.140558	Promoter
chr1	843303	LOC100132215	4	0.202213	Promoter
chr1	845879	ARHGAP31	4	0.13639	Promoter
chr1	85509069	ARHGAP31	4	0.1515	Promoter
chr1	85748794	ARHGAP31	4	0.173667	Promoter
chr1	85748806	ARHGAP31	4	0.140514	Promoter
chr1	866706	SEMA3B	4	-0.182013	enhancer
chr1	866707	SEMA3B	4	0.231214	Body
chr1	8792973	SEMA3B	4	0.1925	Body
chr1	8793041	SEMA3B	4	0.163169	Body
chr1	879421	CTBP1	4	0.125506	Body
chr1	89768851	CTBP1	4	0.11126	Body
chr1	91123376	CTBP1	4	0.177429	Body
chr1	91359458	CTBP1	4	0.155157	Body
chr1	914543	CLPTM1L	4	0.198524	Body
chr1	91754824	CLPTM1L	4	0.27125	Body
chr1	921530	CLPTM1L	4	0.27745	Body
chr1	931053	CLPTM1L	4	0.263667	Body
chr1	933672	CXXC5	4	0.117839	Body
chr1	933685	CXXC5	4	0.24569	Body
chr1	933700	CXXC5	4	0.256917	Body
chr1	9338025	CXXC5	4	0.224667	Body
chr1	93636921	PDE7B	4	-0.193371	Body
chr1	9379753	PDE7B	4	-0.202157	Body
chr1	9394559	PDE7B	4	-0.169	Body
chr1	9562213	PDE7B	4	-0.20565	Body
chr1	9572248	RPS6KA2	4	0.167586	Body
chr1	96593613	RPS6KA2	4	0.148871	Body
chr1	96866884	RPS6KA2	4	0.205048	Body
chr1	96935348	RPS6KA2	4	0.174714	Body
chr1	969517	SMOC2	4	0.24465	Body
chr1	969523	SMOC2	4	0.192793	Body
chr1	969548	SMOC2	4	0.160843	Body
chr1	969582	SMOC2	4	0.133058	Body
chr1	976094	PSMG3	4	0.11619	Body
chr1	9895799	PSMG3	4	0.141595	Body
chr20	16787486	PSMG3	4	0.134905	Body
chr20	17308053	PSMG3	4	0.159333	Body
chr20	17622890	RADIL	4	-0.120909	Body
chr20	1784519	RADIL	4	0.108201	Body
chr20	1784529	RADIL	4	0.149223	Body
chr20	1784531	RADIL	4	0.256907	Body
chr20	1784538	GET4	4	0.118656	Body
chr20	1784547	GET4	4	0.236097	Body
chr20	18061871	GET4	4	0.209619	Body
chr20	19642546	GET4	4	0.164514	Body
chr20	19765343	TRAPPC9	4	-0.169264	Body
chr20	20870313	TRAPPC9	4	0.142233	Body
chr20	20890688	TRAPPC9	4	-0.306414	Body
chr20	20890689	TRAPPC9	4	-0.136688	Body
chr20	21086553	ZNF707	4	-0.165065	Body
chr20	21502104	ZNF707	4	-0.18776	Body
chr20	21695307	ZNF707	4	-0.127253	Body
chr20	22549622	ZNF707	4	-0.114558	Body
chr20	22557560	OLFM1	4	0.193762	Body
chr20	23016209	OLFM1	4	0.17481	Body
chr20	23067691	OLFM1	4	0.168571	Body
chr20	23092770	OLFM1	4	0.178571	Body
chr20	23958813	CARD9	4	-0.122476	Body
chr20	24598173	CARD9	4	-0.234753	Body
chr20	24598974	CARD9	4	-0.167548	Body
chr20	24598975	CARD9	4	0.179738	Body
chr20	24796201	SLC34A3	4	0.177548	Body
chr20	25128906	SLC34A3	4	0.181095	Body
chr20	25187997	SLC34A3	4	0.208738	Body
chr20	25755611	SLC34A3	4	0.158169	Body
chr20	25843842	WNK2	4	-0.107701	Promoter
chr20	25848643	WNK2	4	-0.104532	Promoter
chr20	2674435	WNK2	4	0.108035	Body
chr20	29640304	WNK2	4	0.166229	Body
chr20	30094583	TECTB	3	0.128643	Body
chr20	3052098	TECTB	3	0.121762	Body
chr20	30667599	TECTB	3	0.120714	Body
chr20	31045160	ADARB2	3	0.175474	Body
chr20	31046765	EBF3	3	0.128078	Body
chr20	31190812	EBF3	3	0.165688	Body
chr20	31270030	EBF3	3	0.137422	Body
chr20	31841105	STK32C	3	0.146519	Body
chr20	32101577	STK32C	3	0.236649	Body
chr20	32101585	STK32C	3	0.203305	Body
chr20	32450197	KNDC1	3	0.148786	Body
chr20	33147237	KNDC1	3	0.269093	Body
chr20	35233444	KNDC1	3	0.177839	Body
chr20	35233465	ADARB2	3	0.159266	Body
chr20	35432080	ADARB2	3	-0.141065	Body
chr20	35975123	DIP2C	3	0.111119	Body
chr20	35975166	DIP2C	3	0.134344	Body
chr20	36012496	DIP2C	3	-0.123143	Body
chr20	36012814	GRIK4	3	0.139071	Body
chr20	36012816	GRIK4	3	0.253548	Body
chr20	36012817	GRIK4	3	0.219607	Body
chr20	36012820	IGSF9B	3	0.194737	enhancer
chr20	36012823	IGSF9B	3	0.111695	Body
chr20	36012825	IGSF9B	3	0.155721	Body
chr20	36012834	TNNT3	3	0.17369	Body
chr20	36012853	TNNT3	3	0.114881	Body
chr20	36012861	TNNT3	3	0.119929	Body
chr20	36012864	SLC22A6	3	0.123476	Body
chr20	36012884	SLC22A6	3	0.147452	Body
chr20	3641348	SLC22A6	3	0.221357	Body
chr20	36531629	CARNS1	3	0.130558	Body
chr20	36531945	CARNS1	3	0.159393	Body
chr20	3654010	CARNS1	3	0.132571	Body
chr20	36923374	CUX2	3	0.197812	Body
chr20	37345470	CUX2	3	0.211738	Body
chr20	37600899	CUX2	3	-0.118708	Body
chr20	3766280	CRACR2A	3	0.153607	Body
chr20	3766380	CRACR2A	3	0.213429	Body
chr20	38880072	CRACR2A	3	0.106714	Body
chr20	39284796	KCNA5	3	0.109143	Body
chr20	39311411	KCNA5	3	0.128333	Body
chr20	40598819	KCNA5	3	0.179935	Body
chr20	41389967	VWF	3	0.184143	Body
chr20	41967115	VWF	3	0.202524	Body
chr20	42744880	VWF	3	0.132714	enhancer
chr20	43243671	ATP11A	3	0.189817	Body
chr20	43438940	ATP11A	3	0.164	Body
chr20	44640969	ATP11A	3	-0.195448	Body
chr20	44657946	GRK1	3	0.27805	Body
chr20	44686419	GRK1	3	0.105136	Body
chr20	4482142	GRK1	3	0.135734	enhancer
chr20	44934658	MTUS2	3	0.217667	Body
chr20	45440265	MTUS2	3	0.205357	Body
chr20	4568525	MTUS2	3	0.188539	Body
chr20	47214616	RB1	3	-0.105773	Body
chr20	48631984	SLC25A29	3	0.134262	Body
chr20	48850409	SLC25A29	3	0.128214	Body
chr20	48867635	SLC25A29	3	0.151545	Body
chr20	49241027	GPR132	3	0.16487	Body
chr20	49241099	GPR132	3	0.178416	Body
chr20	49631139	GPR132	3	0.198881	Body
chr20	49930990	JAG2	3	0.133305	Body
chr20	50048704	JAG2	3	0.175886	Body
chr20	50187434	JAG2	3	0.19182	enhancer
chr20	50187475	BRF1	3	0.192097	Body
chr20	50187490	BRF1	3	0.115636	Body
chr20	50418751	BRF1	3	0.163476	Body
chr20	52450330	MDGA2	3	0.187794	Body
chr20	5297666	MDGA2	3	0.104952	Body
chr20	53117193	MDGA2	3	0.146545	Body
chr20	53169895	SNW1	3	0.162429	Body
chr20	54558830	SNW1	3	0.143857	enhancer
chr20	55819494	SNW1	3	-0.245812	Body
chr20	55839643	CCDC9B	3	0.215405	Body
chr20	55841146	CCDC9B	3	0.195238	Body
chr20	55971377	CCDC9B	3	0.17481	Body
chr20	55971423	MYO9A	3	0.18375	Body
chr20	56015921	MYO9A	3	0.183464	Body
chr20	56016076	MYO9A	3	0.144167	Body
chr20	56016098	RHCG	3	0.233344	enhancer
chr20	56016101	RHCG	3	0.162667	enhancer
chr20	56016114	RHCG	3	0.150831	Body
chr20	56167712	KIF7	3	0.213579	Body
chr20	56167879	KIF7	3	0.224157	Body
chr20	56193506	KIF7	3	0.180262	Body
chr20	56193554	CACNA1H	3	-0.167825	Body
chr20	56236462	CACNA1H	3	-0.124045	Body
chr20	56283875	CACNA1H	3	0.175114	Body
chr20	56766390	CLCN7	3	-0.151206	Body
chr20	57042587	CLCN7	3	0.11424	Body
chr20	57179843	CLCN7	3	-0.140383	Body
chr20	57225004	ABCA17P	3	-0.151286	Body
chr20	57238977	ABCA17P	3	-0.117762	Body
chr20	57281809	ABCA17P	3	-0.100903	Body
chr20	57281849	BOLA2	3	0.180663	Body
chr20	57282175	BOLA2	3	-0.108857	Body
chr20	57415343	BOLA2	3	-0.160493	Body
chr20	57429313	HYDIN	3	0.164833	Body
chr20	57429613	HYDIN	3	0.120383	Body
chr20	57464221	HYDIN	3	-0.102707	Body
chr20	57464224	ZFPM1	3	0.103713	Body
chr20	57520199	ZFPM1	3	0.143714	Body
chr20	57555789	ZFPM1	3	0.154812	Body
chr20	57582550	DPEP1	3	0.143929	Body
chr20	57760135	DPEP1	3	0.207171	Body
chr20	58035576	DPEP1	3	-0.107821	Body
chr20	58134637	RSKR	3	0.153632	Body
chr20	58180746	RSKR	3	0.151976	Body
chr20	58406880	RSKR	3	0.153214	Body
chr20	59846937	ARHGAP23	3	-0.148136	Body
chr20	60052282	ARHGAP23	3	0.120318	Body
chr20	60120412	ARHGAP23	3	0.208379	Body
chr20	60281843	FKBP10	3	0.243162	Body
chr20	60314373	FKBP10	3	0.16078	Body
chr20	60316327	FKBP10	3	0.105929	Body
chr20	60451204	ETV4	3	-0.12713	Body
chr20	60500003	ETV4	3	-0.105221	Body
chr20	60594970	ETV4	3	-0.111636	Body
chr20	60594977	FMNL1	3	0.130156	Body
chr20	60635261	FMNL1	3	0.169333	Body
chr20	60724061	FMNL1	3	0.164909	Body
chr20	60724069	IGF2BP1	3	0.103403	Body
chr20	60724081	IGF2BP1	3	0.198479	Body
chr20	60724082	IGF2BP1	3	0.141165	Body
chr20	60732890	MARCHF10	3	0.230564	Body
chr20	60768614	MARCHF10	3	0.188836	Body
chr20	60768615	MARCHF10	3	0.258521	Body
chr20	60801980	SDK2	3	0.158529	Body
chr20	60814819	SDK2	3	0.158286	Body
chr20	60874147	SDK2	3	0.21719	Body
chr20	60886014	PRCD	3	0.207065	Body
chr20	60931664	PRCD	3	0.149548	Body
chr20	60951819	PRCD	3	0.129143	Body
chr20	60990852	DNAH17	3	0.116294	Body
chr20	60990862	DNAH17	3	0.127836	Body
chr20	61000761	DNAH17	3	0.119937	Body
chr20	61032339	CBX8	3	0.299473	Body
chr20	61042044	CBX8	3	0.246292	enhancer
chr20	61087952	CBX8	3	0.176961	enhancer
chr20	61153655	RPTOR	3	0.284143	Body
chr20	61153656	RPTOR	3	0.209119	Body
chr20	61173162	RPTOR	3	0.170786	Body
chr20	61194019	BAHCC1	3	0.110968	Body
chr20	61285714	BAHCC1	3	0.187343	Body
chr20	61292597	BAHCC1	3	-0.101692	Body
chr20	61320650	NOTUM	3	-0.151071	enhancer
chr20	61325599	NOTUM	3	-0.111393	Promoter
chr20	61349293	NOTUM	3	-0.177207	Promoter
chr20	61349294	ASPSCR1	3	0.158976	Body
chr20	61349324	ASPSCR1	3	0.202315	Body
chr20	61455227	ASPSCR1	3	0.1358	Body
chr20	61459210	SECTM1	3	0.178941	Body
chr20	61468560	SECTM1	3	0.108571	Body
chr20	61612303	SECTM1	3	0.171976	Body
chr20	61612321	DLGAP1	3	0.168762	Body
chr20	61614254	DLGAP1	3	0.162571	Body
chr20	61616923	DLGAP1	3	0.13231	Body
chr20	61617026	ENOSF1	3	-0.152636	Promoter
chr20	61637373	ENOSF1	3	-0.164955	Promoter
chr20	61638978	ENOSF1	3	-0.149974	Promoter
chr20	61698002	LRRC30	3	0.220182	Body
chr20	61715333	LRRC30	3	0.231143	Body
chr20	61820025	LRRC30	3	0.224643	Body
chr20	61871275	ICAM4	3	0.143077	Body
chr20	61897264	ICAM4	3	0.111877	Body
chr20	61950770	ICAM4	3	-0.1695	Body
chr20	61950807	DOCK6	3	0.279267	Body
chr20	61974699	DOCK6	3	0.265341	Body
chr20	61980050	DOCK6	3	0.269484	Body
chr20	61995604	PLK5	3	0.173506	Promoter
chr20	62002942	PLK5	3	0.178623	Promoter
chr20	62026360	PLK5	3	0.160357	Body
chr20	62026422	WIZ	3	-0.105335	Body
chr20	62032823	WIZ	3	-0.102994	enhancer
chr20	62043557	WIZ	3	0.174171	Body
chr20	62104532	SPPL2B	3	0.111113	Body
chr20	62126068	SPPL2B	3	0.158038	Body
chr20	62126089	SPPL2B	3	0.156929	Body
chr20	62189070	TMPRSS9	3	-0.169976	Body
chr20	62292162	TMPRSS9	3	-0.144595	Body
chr20	62326483	TMPRSS9	3	0.13993	enhancer
chr20	62369857	TLE2	3	0.149786	Body
chr20	62386627	TLE2	3	0.215214	Body
chr20	62464044	TLE2	3	0.212515	Body
chr20	62464045	TLE5	3	0.185932	Body
chr20	62474884	TLE5	3	0.203015	Body
chr20	62479684	TLE5	3	0.140048	Body
chr20	62487069	CELF5	3	0.113721	Body
chr20	62493296	CELF5	3	0.147452	Body
chr20	62608491	CELF5	3	0.146786	Body
chr20	62674437	NFIC	3	0.157344	Body
chr20	62680024	NFIC	3	0.126188	Body
chr20	62903358	NFIC	3	0.138586	Body
chr20	825941	NFKBIB	3	0.168833	Body
chr20	978531	NFKBIB	3	-0.162857	Body
chr21	10895717	NFKBIB	3	0.118188	Body
chr21	10990526	ZFP36	3	0.2055	Promoter
chr21	11114860	ZFP36	3	0.261414	Promoter
chr21	15077698	ZFP36	3	0.199	Promoter
chr21	15436263	ZBTB7A	3	-0.104147	Body
chr21	15436339	ZBTB7A	3	0.170435	Body
chr21	15445336	ZBTB7A	3	0.158591	Body
chr21	15445337	SHC2	3	0.111836	enhancer
chr21	18809839	EXOC3L2	3	0.233656	Promoter
chr21	22300042	EXOC3L2	3	0.229466	Promoter
chr21	25229788	EXOC3L2	3	0.157155	Promoter
chr21	25256293	SHC2	3	-0.120643	Body
chr21	32469269	SHC2	3	-0.115939	Body
chr21	32469284	GRIN2D	3	0.161405	Body
chr21	32624155	GRIN2D	3	0.17269	Body
chr21	33268606	GRIN2D	3	0.178	Body
chr21	33632779	EPS8L1	3	0.263107	Body
chr21	34424419	EPS8L1	3	0.1035	Body
chr21	34474095	EPS8L1	3	0.104333	Body
chr21	34522762	LONP1	3	0.109667	Body
chr21	34522996	LONP1	3	0.127433	Body
chr21	36040857	LONP1	3	0.140012	Body
chr21	36062385	POLRMT	3	0.230476	Body
chr21	37914596	POLRMT	3	0.145838	Body
chr21	38274805	POLRMT	3	0.157987	Body
chr21	38647421	R3HDM4	3	0.105393	Body
chr21	39286715	R3HDM4	3	-0.110289	Body
chr21	40117572	R3HDM4	3	0.127182	Body
chr21	40983370	ARID3A	3	-0.20019	Body
chr21	41385098	ARID3A	3	0.16285	Body
chr21	41516405	ARID3A	3	0.145955	Body
chr21	41516424	SLC25A34	3	0.100336	Body
chr21	42595871	SLC25A34	3	0.203212	Body
chr21	43085059	SLC25A34	3	-0.108468	enhancer
chr21	43085107	CFAP74	3	0.151645	Body
chr21	43313022	CFAP74	3	0.179102	Body
chr21	43379447	CFAP74	3	0.167381	Promoter
chr21	43785088	MDM4	3	0.146008	Promoter
chr21	44045976	MDM4	3	-0.133571	Body
chr21	44474696	MDM4	3	0.1299	Body
chr21	44562079	OBSCN	3	0.101333	Body
chr21	44593642	OBSCN	3	0.117183	Body
chr21	44750776	OBSCN	3	0.146238	Body
chr21	44780050	PLCH2	3	0.139086	Promoter
chr21	44787397	PLCH2	3	0.114127	Body
chr21	44806012	PLCH2	3	-0.131857	Body
chr21	44870162	COL16A1	3	0.204543	Body
chr21	44891745	COL16A1	3	0.191357	Body
chr21	45274378	COL16A1	3	0.176905	Body
chr21	45317582	TP73	3	0.130405	Body
chr21	45317596	TP73	3	-0.15831	Body
chr21	45328267	TP73	3	-0.127571	Body
chr21	45328287	COL9A2	3	-0.118405	Body
chr21	45374532	COL9A2	3	0.222684	Body
chr21	45554007	COL9A2	3	0.165571	Body
chr21	45617262	PLEKHG5	3	0.16237	enhancer
chr21	45876704	PLEKHG5	3	0.17469	Body
chr21	45930224	PLEKHG5	3	0.114881	Body
chr21	45930360	LOC100133331	3	0.152952	Body
chr21	45940480	LOC100133331	3	0.101234	enhancer
chr21	45941125	LOC100133331	3	0.192864	enhancer
chr21	45942545	SAMD11	3	0.191507	Body
chr21	45970406	SAMD11	3	0.202033	Body
chr21	45971698	SAMD11	3	0.11881	Body
chr21	46048096	SYNDIG1	3	0.129905	Body
chr21	46107878	SYNDIG1	3	0.159167	Body
chr21	46107898	SYNDIG1	3	0.169762	Body
chr21	46126497	FAM182B	3	0.125893	Body
chr21	46146902	FAM182B	3	0.129532	Body
chr21	46238805	FAM182B	3	0.113565	Body
chr21	46260804	BMP7	3	0.240543	Body
chr21	46273834	BMP7	3	0.139881	Body
chr21	46273846	BMP7	3	0.131714	Body
chr21	46273917	NPEPL1	3	-0.367048	Body
chr21	46334452	NPEPL1	3	-0.206357	Body
chr21	46369552	NPEPL1	3	0.101496	Body
chr21	46369563	TAF4	3	0.208003	Body
chr21	46369564	TAF4	3	0.136455	Body
chr21	46410080	TAF4	3	0.179195	Body
chr21	46410124	RBBP8NL	3	0.151167	Body
chr21	46411038	RBBP8NL	3	0.127286	Body
chr21	46424517	RBBP8NL	3	0.14944	enhancer
chr21	46439332	NTSR1	3	0.244914	Body
chr21	46452394	NTSR1	3	0.205762	Body
chr21	46701068	NTSR1	3	0.167119	Body
chr21	46721986	COL9A3	3	0.119271	Body
chr21	46727461	COL9A3	3	0.157905	Body
chr21	46727485	COL9A3	3	0.14019	Body
chr21	46810468	ZBTB46	3	0.158955	Body
chr21	46846449	ZBTB46	3	0.159893	Promoter
chr21	46929468	ZBTB46	3	0.226512	Promoter
chr21	46929500	DSCAM	3	0.175799	Body
chr21	46994774	DSCAM	3	0.101617	Body
chr21	46994779	DSCAM	3	0.32935	Body
chr21	46994780	PTTG1IP	3	0.184881	Body
chr21	47001419	PTTG1IP	3	0.249286	Body
chr21	47001420	PTTG1IP	3	0.231921	Body
chr21	47019080	FAM207A	3	0.12663	Body
chr21	47043042	FAM207A	3	0.167403	Body
chr21	47063773	FAM207A	3	0.166571	Body
chr21	47063865	LINC00163	3	0.13439	Body
chr21	47367562	LINC00163	3	0.145133	Body
chr21	47390474	LINC00163	3	0.233738	enhancer
chr21	47457018	COL18A1	3	0.179952	Body
chr21	47471050	COL18A1	3	0.135128	Body
chr21	47476833	COL18A1	3	0.13319	Body
chr21	47476839	FTCD	3	0.173619	enhancer
chr21	47530572	FTCD	3	0.126039	Body
chr21	47537458	FTCD	3	0.218405	Body
chr21	47540313	CACNA1I	3	0.125318	enhancer
chr21	47552526	CACNA1I	3	0.159521	Body
chr21	47565165	CACNA1I	3	0.169107	Body
chr21	47565944	SELENOO	3	0.158929	Body
chr21	47574572	SELENOO	3	0.199262	Body
chr21	47833227	SELENOO	3	0.174548	Body
chr21	9439220	PAX8	3	-0.170623	Body
chr21	9695485	PAX8	3	-0.181318	Body
chr21	9825582	PAX8	3	-0.184974	Body
chr21	9825600	ZNF142	3	0.121086	Body
chr21	9826967	ZNF142	3	0.106039	Body
chr22	16944391	ZNF142	3	0.107049	Body
chr22	17082553	ATP2B2	3	-0.14369	enhancer
chr22	17082772	ATP2B2	3	-0.13831	enhancer
chr22	17083265	ATP2B2	3	-0.154514	enhancer
chr22	17090468	PLXNA1	3	0.182571	Body
chr22	17090488	PLXNA1	3	0.179552	Body
chr22	17956390	PLXNA1	3	0.170565	Body
chr22	18022982	FLNB	3	0.189524	Body
chr22	18300975	FLNB	3	0.201318	Body
chr22	18945985	FLNB	3	0.197792	Body
chr22	18962034	SPON2	3	-0.178119	Body
chr22	18981707	SPON2	3	-0.168315	Body
chr22	19594877	SPON2	3	-0.167188	Body
chr22	19602550	FAM184B	3	0.176139	Body
chr22	19709947	FAM184B	3	0.190564	Body
chr22	19709958	FAM184B	3	0.225142	Body
chr22	19711824	DOK7	3	0.169604	Body
chr22	19711858	DOK7	3	0.100107	Body
chr22	19738128	DOK7	3	0.146388	Body
chr22	19742776	JAKMIP1	3	0.110831	Body
chr22	19746220	JAKMIP1	3	0.135695	Body
chr22	19948571	JAKMIP1	3	0.103485	Body
chr22	20157433	CTNND2	3	-0.140157	Body
chr22	20218705	CTNND2	3	-0.14169	Body
chr22	20226669	CTNND2	3	0.157952	Body
chr22	20226674	PROB1	3	0.161714	Body
chr22	20231496	PROB1	3	0.176405	Body
chr22	20234342	PROB1	3	0.143929	Body
chr22	20264100	LPCAT1	3	0.142447	enhancer
chr22	22298259	LPCAT1	3	0.23981	enhancer
chr22	22556250	LPCAT1	3	0.214654	Body
chr22	23607590	ERGIC1	3	0.137786	Body
chr22	23852906	ERGIC1	3	0.159405	Body
chr22	24579089	ERGIC1	3	0.170214	Body
chr22	24579123	MSX2	3	-0.166619	Body
chr22	24816242	MSX2	3	-0.132833	Body
chr22	24820681	MSX2	3	-0.12969	Body
chr22	24984525	TRIM7	3	0.195844	Body
chr22	25268779	TRIM7	3	0.217273	Body
chr22	25763771	TRIM7	3	0.252143	Body
chr22	25804409	AHRR	3	0.183615	Body
chr22	27781853	AHRR	3	0.217286	Body
chr22	27803290	AHRR	3	0.177881	Body
chr22	27838520	TPPP	3	0.115476	Body
chr22	27987479	TPPP	3	0.235346	Body
chr22	28038260	TPPP	3	0.146773	Body
chr22	28038261	JARID2	3	0.178708	Body
chr22	28038271	JARID2	3	0.185684	Body
chr22	28038277	JARID2	3	0.15997	Body
chr22	28038281	DLL1	3	0.142679	Body
chr22	28038308	DLL1	3	0.157579	Body
chr22	28038402	DLL1	3	0.176264	Body
chr22	28158097	TMEM151B	3	-0.111292	Body
chr22	28178317	TMEM151B	3	-0.104065	Body
chr22	28191201	TMEM151B	3	-0.158357	Body
chr22	28191202	AGAP3	3	0.16815	Body
chr22	28194346	AGAP3	3	-0.103714	Body
chr22	28194355	AGAP3	3	-0.149747	Body
chr22	28194363	PRKAG2	3	0.189009	Body
chr22	28194377	PRKAG2	3	0.126057	Body
chr22	28194451	PRKAG2	3	-0.117641	enhancer
chr22	29201182	TMEM184A	3	0.264036	Body
chr22	29701115	TMEM184A	3	0.240964	Body
chr22	29709841	TMEM184A	3	0.216874	Body
chr22	30253907	VIPR2	3	-0.14681	Body
chr22	30476239	VIPR2	3	0.123952	Body
chr22	30951823	VIPR2	3	0.121961	Body
chr22	30952041	FAM20C	3	0.222857	Body
chr22	31302064	FAM20C	3	0.191762	Body
chr22	31302539	FAM20C	3	0.12861	Body
chr22	31706291	WI2-2373I1.2	3	-0.139121	Promoter
chr22	31744533	WI2-2373I1.2	3	0.144669	Promoter
chr22	35341991	WI2-2373I1.2	3	0.225872	Body
chr22	35831470	SDK1	3	0.214229	Body
chr22	36721719	SDK1	3	-0.19287	Body
chr22	36831369	SDK1	3	0.142357	Body
chr22	36973557	AP5Z1	3	-0.115929	enhancer
chr22	37064170	AP5Z1	3	0.104405	Body
chr22	37259084	AP5Z1	3	0.111677	enhancer
chr22	37414335	TNRC18	3	-0.119714	Body
chr22	37536084	TNRC18	3	-0.105455	Body
chr22	37576650	TNRC18	3	0.124395	Body
chr22	38166325	GALNT17	3	-0.132947	Body
chr22	38220617	GALNT17	3	0.207921	Body
chr22	38220640	GALNT17	3	0.247104	Body
chr22	38315157	FZD9	3	0.182464	Body
chr22	38482442	FZD9	3	0.134976	Body
chr22	38806095	FZD9	3	0.168929	Body
chr22	39262427	COL22A1	3	0.178461	Body
chr22	39679533	COL22A1	3	0.204636	enhancer
chr22	39754578	COL22A1	3	-0.103312	enhancer
chr22	39813317	ADGRB1	3	0.146381	Body
chr22	39883677	ADGRB1	3	0.114238	enhancer
chr22	39883681	ADGRB1	3	0.231623	Body
chr22	39941675	GSDMD	3	0.177393	Body
chr22	40058709	GSDMD	3	0.176929	Body
chr22	40082387	GSDMD	3	0.16131	Body
chr22	40082390	PLEC	3	0.198623	Body
chr22	40105299	PLEC	3	0.157286	Body
chr22	40814966	PLEC	3	0.180548	enhancer
chr22	41009868	ARHGEF10	3	0.104071	Body
chr22	41775698	ARHGEF10	3	0.123417	Body
chr22	42306330	ARHGEF10	3	0.157887	Body
chr22	42309810	ZNF703	3	-0.201909	Body
chr22	42738485	ZNF703	3	-0.118619	Body
chr22	43654413	ZNF703	3	-0.155442	Body
chr22	43658796	ANP32B	3	-0.124429	Body
chr22	43665144	ANP32B	3	-0.148429	Body
chr22	43699450	ANP32B	3	-0.116905	Body
chr22	43717027	EPB41L4B	3	-0.134722	Body
chr22	43897368	EPB41L4B	3	-0.229466	Body
chr22	44437296	EPB41L4B	3	-0.153008	Body
chr22	44681804	SLC2A6	3	0.116405	Body
chr22	44740471	SLC2A6	3	0.148857	Body
chr22	44806624	SLC2A6	3	0.100976	Body
chr22	44808135	KCNT1	3	0.131262	Body
chr22	44973498	KCNT1	3	0.214095	Body
chr22	44996490	KCNT1	3	0.102545	Body
chr22	45088158	NOTCH1	3	0.100455	Body
chr22	45261555	NOTCH1	3	0.136267	Body
chr22	45360719	NOTCH1	3	0.1166	Body
chr22	45412697	PSD	2	-0.132786	Body
chr22	45445520	PSD	2	-0.133461	Body
chr22	45600780	CELF2	2	-0.223238	Body
chr22	45721961	CELF2	2	-0.140695	Body
chr22	45921773	GPR26	2	0.100088	Promoter
chr22	46301454	GPR26	2	0.163425	Promoter
chr22	46305918	DHX32	2	0.111273	Body
chr22	46305921	DHX32	2	0.105377	Body
chr22	46329967	CCDC3	2	0.166429	Body
chr22	46500268	CCDC3	2	0.161665	Body
chr22	46500375	TCERG1L	2	0.156838	Body
chr22	46501592	TCERG1L	2	0.206786	Body
chr22	46501600	DPYSL4	2	-0.135549	Body
chr22	46760082	DPYSL4	2	0.102595	Body
chr22	46760093	PWWP2B	2	0.141052	Promoter
chr22	46760102	PWWP2B	2	0.132591	Promoter
chr22	46927668	INPP5A	2	0.107227	Body
chr22	46927692	INPP5A	2	-0.125416	Body
chr22	46976720	VENTX	2	0.172381	Body
chr22	46980692	VENTX	2	0.183619	enhancer
chr22	46980728	MLLT10	2	0.106123	Body
chr22	46983329	MLLT10	2	0.114236	Body
chr22	46983336	MKX	2	0.230071	Body
chr22	47127910	MKX	2	0.162591	Body
chr22	47393666	LINC00999	2	0.15869	Body
chr22	47458171	LINC00999	2	-0.37781	Body
chr22	47597949	ARHGAP22	2	0.164779	Body
chr22	47678312	ARHGAP22	2	0.168558	Body
chr22	47861165	PCDH15	2	0.15269	Body
chr22	48798952	PCDH15	2	0.162786	Body
chr22	48918154	COL13A1	2	-0.103943	enhancer
chr22	49081802	COL13A1	2	0.109846	Body
chr22	49089476	MAT1A	2	0.161165	Body
chr22	49138376	MAT1A	2	0.118905	Body
chr22	49138509	ACTA2	2	0.162586	Body
chr22	49222202	ACTA2	2	0.131492	Body
chr22	49281198	CRTAC1	2	0.13969	Body
chr22	49406446	CRTAC1	2	0.166903	Body
chr22	49418995	MUC6	2	0.158154	Body
chr22	49489456	MUC6	2	-0.1215	Body
chr22	49498346	MUC2	2	0.151143	Promoter
chr22	49546730	MUC2	2	0.174037	Body
chr22	49546733	DSCAML1	2	0.137858	Body
chr22	49588319	DSCAML1	2	-0.142338	Body
chr22	49635124	ST3GAL4	2	0.175597	Body
chr22	49679843	ST3GAL4	2	0.151286	Body
chr22	49679911	LINC02731	2	0.143506	Body
chr22	49697594	LINC02731	2	0.168714	Body
chr22	49701006	INS-IGF2	2	0.130167	Body
chr22	49856525	INS-IGF2	2	0.149793	Body
chr22	49912216	LDLRAD3	2	0.109058	Body
chr22	49947719	LDLRAD3	2	0.108292	Body
chr22	50029534	PKP3	2	0.181555	Body
chr22	50082022	PKP3	2	0.182615	Body
chr22	50115171	ANO9	2	-0.1937	Body
chr22	50119022	ANO9	2	0.101079	Body
chr22	50144447	LMNTD2	2	-0.165524	Body
chr22	50157606	LMNTD2	2	-0.145942	Body
chr22	50209678	PHRF1	2	-0.124597	Body
chr22	50215445	PHRF1	2	0.101786	enhancer
chr22	50341464	C11orf95	2	-0.180738	Body
chr22	50349552	C11orf95	2	0.157762	Body
chr22	50448736	SLC22A11	2	0.173903	Body
chr22	50468695	SLC22A11	2	0.151166	Body
chr22	50487497	SLC25A45	2	0.137883	enhancer
chr22	50487569	SLC25A45	2	0.18281	Body
chr22	50520246	LRFN4	2	0.159498	Body
chr22	50522387	LRFN4	2	0.210271	enhancer
chr22	50528299	KDM2A	2	-0.136136	Promoter
chr22	50644361	KDM2A	2	-0.115929	Promoter
chr22	50647935	CABP2	2	0.190024	enhancer
chr22	50647936	CABP2	2	0.1896	enhancer
chr22	50697612	CPT1A	2	-0.127929	Body
chr22	50719735	CPT1A	2	0.190779	Body
chr22	50735552	ARAP1	2	0.158015	Body
chr22	50735596	ARAP1	2	0.152403	Body
chr22	50738108	GDPD5	2	0.141636	enhancer
chr22	50738523	GDPD5	2	0.141835	Body
chr22	50738526	TENM4	2	-0.122264	Body
chr22	50738735	TENM4	2	-0.135123	Body
chr22	50738760	ME3	2	0.162833	Body
chr22	50738773	ME3	2	0.319684	Body
chr22	50738786	FUT4	2	-0.199578	Body
chr22	50738791	FUT4	2	-0.163095	Body
chr22	50738940	TBX5	2	0.106619	Body
chr22	50740120	TBX5	2	0.137757	Body
chr22	50748905	NOS1	2	0.216905	Body
chr22	50876187	NOS1	2	0.134	Body
chr22	50919641	KSR2	2	0.15859	Body
chr22	50971976	KSR2	2	0.126541	Body
chr22	50985421	RAB35	2	0.251779	Body
chr22	50985426	RAB35	2	0.198699	Body
chr22	50985434	PXN	2	0.145607	Body
chr22	50985446	PXN	2	0.138193	Body
chr22	50988017	KDM2B	2	0.179662	Body
chr22	50988090	KDM2B	2	0.145448	Body
chr22	51042990	SETD1B	2	0.117279	Body
chr22	51043003	SETD1B	2	-0.208875	Body
chr22	51137181	VPS37B	2	0.177167	Body
chr22	51137185	VPS37B	2	-0.163468	Body
chr22	51137186	RFLNA	2	-0.152119	Body
chr22	51137191	RFLNA	2	0.254419	Body
chr22	51137225	BORCS5	2	-0.228571	Body
chr22	51137226	BORCS5	2	-0.25215	Body
chr22	51137246	GLT1D1	2	0.146071	Body
chr22	51139533	GLT1D1	2	0.110357	Body
chr2	10029082	EMP1	2	0.144792	Body
chr2	10211339	EMP1	2	0.16569	Body
chr2	102178341	SOX5	2	0.153238	Body
chr2	102558947	SOX5	2	-0.161955	Body
chr2	10327167	C1QL4	2	0.138738	Body
chr2	10504622	C1QL4	2	0.149143	Body
chr2	10504648	FLJ12825	2	0.103721	Body
chr2	108603076	FLJ12825	2	0.185619	Body
chr2	110372993	NINJ2	2	0.219961	Body
chr2	11043069	NINJ2	2	0.29489	Body
chr2	11135652	SLC2A14	2	-0.190071	Body
chr2	111427758	SLC2A14	2	-0.279591	Body
chr2	113993404	ALX1	2	0.102143	Promoter
chr2	113993425	ALX1	2	0.123762	Promoter
chr2	113993427	MIR548AN	2	0.207721	Body
chr2	114161990	MIR548AN	2	0.1836	Body
chr2	11436	MYO16	2	0.158243	Body
chr2	115335091	MYO16	2	0.15585	Body
chr2	11622028	MCF2L	2	0.12174	Body
chr2	11622055	MCF2L	2	0.116167	Body
chr2	11622065	RASA3	2	0.175679	Body
chr2	116455433	RASA3	2	0.188619	Body
chr2	11685246	CDX2	2	0.128327	Body
chr2	11990479	CDX2	2	-0.2011	Body
chr2	120281985	PCDH8	2	-0.15381	Body
chr2	120282171	PCDH8	2	0.144721	Body
chr2	121071341	DACH1	2	-0.107096	Body
chr2	121107282	DACH1	2	0.117024	Body
chr2	121153750	MEG3	2	0.184782	Promoter
chr2	121208727	MEG3	2	0.125903	Body
chr2	121321888	AMN	2	0.111052	Body
chr2	121432973	AMN	2	-0.182241	Body
chr2	121580687	TDRD9	2	-0.155214	Body
chr2	122491193	TDRD9	2	0.11069	enhancer
chr2	127585566	INF2	2	-0.198762	Body
chr2	128152282	INF2	2	0.107905	Body
chr2	128158860	PACS2	2	0.178667	Body
chr2	128407984	PACS2	2	0.108783	Body
chr2	129123328	SLC7A7	2	0.146764	Body
chr2	129492188	SLC7A7	2	0.143	Body
chr2	130585029	CDH24	2	0.136162	Body
chr2	131046119	CDH24	2	-0.147107	enhancer
chr2	131046122	NRL	2	0.163416	Body
chr2	131493781	NRL	2	0.180843	Body
chr2	131513652	SFTA3	2	0.105635	Body
chr2	131513655	SFTA3	2	0.153286	Body
chr2	131750043	FRMD6	2	0.104961	Body
chr2	131797519	FRMD6	2	0.116805	Body
chr2	131936532	BMP4	2	-0.128045	Body
chr2	132182994	BMP4	2	-0.111273	Body
chr2	132203592	OTX2-AS1	2	0.120649	Body
chr2	132587461	OTX2-AS1	2	-0.101325	Body
chr2	133110241	PLEKHG3	2	0.221368	Body
chr2	134028641	PLEKHG3	2	-0.136403	Body
chr2	13448641	PAPLN	2	0.164435	Body
chr2	141537218	PAPLN	2	0.15487	Body
chr2	141787178	VSX2	2	0.136667	Body
chr2	142912830	VSX2	2	0.148536	enhancer
chr2	143303708	PRIMA1	2	0.126929	Body
chr2	143303742	PRIMA1	2	0.137024	Body
chr2	146240960	BCL11B	2	0.10435	Body
chr2	146511745	BCL11B	2	-0.157786	Body
chr2	147565832	LRRK1	2	0.12575	Body
chr2	148584532	LRRK1	2	0.215093	Body
chr2	149356564	ITPKA	2	0.122006	Body
chr2	1506791	ITPKA	2	-0.2318	enhancer
chr2	151027824	PLA2G4F	2	0.188929	Body
chr2	151399362	PLA2G4F	2	-0.107167	Body
chr2	152732332	SMAD6	2	0.179857	Body
chr2	153017145	SMAD6	2	0.133024	Body
chr2	156422116	CALML4	2	0.262895	Body
chr2	156623850	CALML4	2	0.146079	Body
chr2	157184390	MIR548H4	2	0.10724	Body
chr2	15752077	MIR548H4	2	-0.104662	Body
chr2	159167445	NOX5	2	-0.202976	Body
chr2	15983705	NOX5	2	0.18381	Body
chr2	16348092	CYP11A1	2	0.218071	Body
chr2	168419996	CYP11A1	2	-0.116734	Body
chr2	168572579	LINGO1	2	-0.108095	Body
chr2	170184563	LINGO1	2	-0.131048	Body
chr2	170624312	CPEB1	2	0.197084	Body
chr2	171493785	CPEB1	2	0.193831	Body
chr2	171570240	ALPK3	2	-0.156045	Body
chr2	171676840	ALPK3	2	-0.169857	Body
chr2	172951597	MIR9-3HG	2	-0.127381	Body
chr2	173578545	MIR9-3HG	2	-0.147095	Body
chr2	174155771	ZNF710	2	0.102041	Body
chr2	175198648	ZNF710	2	-0.144786	Body
chr2	176121994	RGMA	2	0.208253	Body
chr2	176945580	RGMA	2	0.189164	Body
chr2	176950736	LINC00924	2	0.157753	Body
chr2	176957882	LINC00924	2	0.10313	Body
chr2	176988735	ARRDC4	2	-0.13326	Body
chr2	177355395	ARRDC4	2	-0.181429	Body
chr2	177355415	IGF1R	2	0.227721	Body
chr2	177355437	IGF1R	2	0.226987	Body
chr2	178261791	LMF1	2	-0.101461	Body
chr2	178844498	LMF1	2	0.139708	Body
chr2	1822412	C1QTNF8	2	0.167634	Body
chr2	183008344	C1QTNF8	2	0.204364	Body
chr2	183251256	SNX29	2	0.189738	enhancer
chr2	1839380	SNX29	2	0.205667	Body
chr2	1878942	TPSG1	2	0.143024	Body
chr2	191745598	TPSG1	2	0.174601	Promoter
chr2	191997641	IGFALS	2	0.107056	Body
chr2	193273641	IGFALS	2	-0.192279	Body
chr2	193273665	HS3ST2	2	0.133143	Promoter
chr2	193279635	HS3ST2	2	0.189214	Promoter
chr2	19553570	GDPD3	2	0.179981	Body
chr2	196302362	GDPD3	2	0.218	Body
chr2	196433114	LINC02167	2	0.133935	Body
chr2	198058482	LINC02167	2	-0.110952	Body
chr2	198143205	PGAP6	2	0.119899	Body
chr2	198235479	PGAP6	2	0.144269	Body
chr2	198245983	ZNRF1	2	0.163877	Body
chr2	200351218	ZNRF1	2	0.153104	Body
chr2	200468868	BCAR1	2	0.161682	Body
chr2	202832914	BCAR1	2	0.157881	Body
chr2	203001024	CHTF18	2	0.168119	Body
chr2	203931500	CHTF18	2	0.185436	enhancer
chr2	20412442	FENDRR	2	0.103825	Body
chr2	2046739	FENDRR	2	0.120929	Body
chr2	206789586	JPH3	2	0.105952	Body
chr2	206789627	JPH3	2	0.123693	Body
chr2	20823219	PIEZO1	2	-0.203976	Body
chr2	209092674	PIEZO1	2	0.183667	Body
chr2	213378391	CRK	2	-0.122421	Promoter
chr2	215537818	CRK	2	-0.147343	Promoter
chr2	217526574	TOM1L2	2	-0.305405	Body
chr2	217528761	TOM1L2	2	0.174921	Body
chr2	217675191	EPN2	2	-0.116071	enhancer
chr2	218621349	EPN2	2	-0.103266	Body
chr2	218669280	MAP2K3	2	-0.204214	Body
chr2	219507559	MAP2K3	2	0.101032	Body
chr2	219516621	CLUH	2	-0.16011	Body
chr2	219523577	CLUH	2	0.12075	Body
chr2	219922473	RAP1GAP2	2	0.150222	Body
chr2	220473882	RAP1GAP2	2	0.10331	Body
chr2	221569949	P2RX5	2	0.132779	Body
chr2	221769732	P2RX5	2	0.168136	Body
chr2	223168836	SRCIN1	2	-0.119921	Body
chr2	22409422	SRCIN1	2	-0.142429	Body
chr2	226094471	ATP2A3	2	0.15881	Body
chr2	227663353	ATP2A3	2	0.141669	Body
chr2	227663354	STAT5A	2	0.122905	Body
chr2	227663355	STAT5A	2	0.157835	Body
chr2	227663357	DCAKD	2	-0.120119	Body
chr2	227663364	DCAKD	2	-0.354817	Body
chr2	228324120	SPNS3	2	0.186381	Body
chr2	229660317	SPNS3	2	0.179583	Body
chr2	230016443	EFCAB13	2	-0.136435	Body
chr2	231117546	EFCAB13	2	0.139833	Body
chr2	232266011	TBKBP1	2	0.174929	Body
chr2	232522049	TBKBP1	2	0.194442	Body
chr2	232536414	HOXB-AS3	2	0.170429	Body
chr2	233231168	HOXB-AS3	2	0.166024	Body
chr2	233252238	RSAD1	2	0.179619	Body
chr2	233252239	RSAD1	2	0.152357	Body
chr2	233718218	SPATA20	2	0.120095	Body
chr2	234345108	SPATA20	2	0.142571	Body
chr2	23646161	VMP1	2	0.177195	enhancer
chr2	236579641	VMP1	2	0.107571	Body
chr2	237045321	MRC2	2	-0.198466	Body
chr2	237052017	MRC2	2	-0.1245	Body
chr2	237076856	CEP112	2	-0.309879	Body
chr2	237081485	CEP112	2	0.210548	Promoter
chr2	237119221	LINC00511	2	0.156643	Promoter
chr2	237145720	LINC00511	2	0.118578	Promoter
chr2	237644532	SLC9A3R1	2	0.175833	Body
chr2	23782717	SLC9A3R1	2	0.144738	Body
chr2	238109352	TMEM256	2	-0.126167	Promoter
chr2	238262372	TMEM256	2	-0.103289	Promoter
chr2	238262390	MYO15B	2	0.116177	Body
chr2	238330667	MYO15B	2	0.134286	Body
chr2	238396200	GALR2	2	0.125643	Promoter
chr2	238468267	GALR2	2	0.11131	Promoter
chr2	238499464	QRICH2	2	0.16624	Body
chr2	238572650	QRICH2	2	0.179175	Body
chr2	238600058	USP36	2	-0.125156	Body
chr2	239013842	USP36	2	-0.115812	Body
chr2	239047603	TIMP2	2	0.20663	Body
chr2	239059638	TIMP2	2	0.139136	Body
chr2	239070291	GAA	2	0.152667	Body
chr2	239134851	GAA	2	0.142246	Body
chr2	239134852	SLC26A11	2	0.175161	Body
chr2	239180503	SLC26A11	2	0.218063	Body
chr2	239344466	HEXD	2	-0.13731	Body
chr2	239432626	HEXD	2	0.13645	Body
chr2	239611129	FN3K	2	0.168321	Body
chr2	239611132	FN3K	2	0.102208	Body
chr2	239684479	TBCD	2	0.293071	Body
chr2	239836645	TBCD	2	0.150602	enhancer
chr2	240046316	METRNL	2	0.184381	Body
chr2	240168095	METRNL	2	0.235095	Body
chr2	240168097	MFSD6L	2	0.121577	Promoter
chr2	240230840	MFSD6L	2	0.161973	Promoter
chr2	240269547	AFG3L2	2	0.1145	Body
chr2	240415669	AFG3L2	2	0.146714	Body
chr2	240421234	NPC1	2	0.195688	Body
chr2	240593288	NPC1	2	0.149452	Body
chr2	240657954	ZBTB7C	2	0.199377	Body
chr2	240837824	ZBTB7C	2	0.223693	enhancer
chr2	240903833	EPB41L3	2	-0.120524	Body
chr2	241090445	EPB41L3	2	-0.160548	Body
chr2	241123202	ZNF516	2	0.128357	Body
chr2	241230759	ZNF516	2	-0.1715	Body
chr2	241261849	SLC66A2	2	0.31837	Body
chr2	241263790	SLC66A2	2	0.13969	Body
chr2	241263800	OLFM2	2	0.185901	Body
chr2	241263801	OLFM2	2	0.134143	Body
chr2	241328078	ABCA7	2	-0.163214	enhancer
chr2	241363385	ABCA7	2	-0.115766	Body
chr2	241391452	PDE4A	2	0.192454	Body
chr2	241396025	PDE4A	2	0.130429	Body
chr2	241514582	S1PR5	2	0.140493	Body
chr2	241722000	S1PR5	2	0.172135	Body
chr2	241723699	ARHGAP45	2	0.165929	Body
chr2	241772123	ARHGAP45	2	0.126357	enhancer
chr2	241796690	EFNA2	2	0.197586	Body
chr2	241905373	EFNA2	2	0.118915	Body
chr2	242136119	CCDC130	2	0.171857	Body
chr2	242138522	CCDC130	2	-0.124452	Body
chr2	242138533	DAZAP1	2	0.237045	Body
chr2	242143881	DAZAP1	2	0.125442	enhancer
chr2	242165244	PKN1	2	-0.142403	Body
chr2	242268105	PKN1	2	0.148357	Body
chr2	242713751	ADAMTSL5	2	0.175968	enhancer
chr2	242764280	ADAMTSL5	2	-0.186976	Body
chr2	242793815	MBD3	2	0.111464	Body
chr2	242794769	MBD3	2	0.128952	Body
chr2	242837307	MYO9B	2	-0.104976	Body
chr2	242839593	MYO9B	2	0.143946	Body
chr2	25499897	ANO8	2	0.199762	Body
chr2	25500284	ANO8	2	0.116011	Body
chr2	25500286	SLC25A42	2	0.201262	Body
chr2	25500297	SLC25A42	2	0.202727	Body
chr2	25500308	CSNK1G2	2	-0.152289	Body
chr2	25500316	CSNK1G2	2	0.192935	Body
chr2	25500325	LMNB2	2	0.142583	Body
chr2	25500335	LMNB2	2	-0.142786	Body
chr2	25500356	GNG7	2	0.20437	Body
chr2	25500399	GNG7	2	0.103987	Body
chr2	25758937	PLPP2	2	-0.111243	Body
chr2	2585001	PLPP2	2	-0.102976	Promoter
chr2	26726019	GNA11	2	0.203591	Body
chr2	26967426	GNA11	2	0.153474	Body
chr2	27010334	TSHZ3	2	0.133357	Body
chr2	27711782	TSHZ3	2	0.124169	enhancer
chr2	29033723	MAG	2	0.190405	Body
chr2	29247582	MAG	2	0.157286	Body
chr2	29247611	PIP5K1C	2	0.114861	Body
chr2	29276263	PIP5K1C	2	0.159976	Body
chr2	29751852	PIAS4	2	0.171682	Body
chr2	30143257	PIAS4	2	0.108238	Body
chr2	3151582	LTBP4	2	0.117753	Body
chr2	31587370	LTBP4	2	0.141675	Body
chr2	31719283	MAP2K2	2	0.100195	Body
chr2	31805985	MAP2K2	2	0.101623	Body
chr2	32525266	CREB3L3	2	-0.123506	Body
chr2	3327058	CREB3L3	2	-0.278786	Body
chr2	33998960	CLASRP	2	0.19356	Body
chr2	3633302	CLASRP	2	0.24388	Body
chr2	3633316	LMTK3	2	-0.237331	Body
chr2	3633333	LMTK3	2	-0.180474	Body
chr2	3663379	MAMSTR	2	0.159019	Promoter
chr2	36958577	MAMSTR	2	0.197156	Promoter
chr2	38630522	TEAD2	2	0.205207	Body
chr2	39187326	TEAD2	2	0.207169	Body
chr2	41996062	MYH14	2	-0.170982	Body
chr2	43214638	MYH14	2	-0.137154	Body
chr2	43389279	SHANK1	2	0.159571	Body
chr2	43389280	SHANK1	2	0.115955	Body
chr2	43389293	CACNG7	2	0.116169	Body
chr2	43389294	CACNG7	2	0.153786	Body
chr2	43389298	VAV1	2	0.207189	Body
chr2	43389734	VAV1	2	0.108403	Body
chr2	44294718	PALM	2	0.178935	Body
chr2	44815482	PALM	2	0.260269	Body
chr2	45164641	PRR36	2	0.110078	Body
chr2	45176884	PRR36	2	0.106442	Body
chr2	46523550	PTBP1	2	0.189	Body
chr2	47233206	PTBP1	2	0.12555	Body
chr2	47499465	MED16	2	0.161348	Body
chr2	48209029	MED16	2	-0.170461	Promoter
chr2	4931991	LINC01342	2	-0.140052	Body
chr2	49406043	LINC01342	2	-0.138013	Body
chr2	50337486	CELSR2	2	-0.130006	Body
chr2	50574155	CELSR2	2	0.151048	Body
chr2	527796	C1QTNF12	2	0.149786	Body
chr2	55218068	C1QTNF12	2	-0.128812	Promoter
chr2	55665462	TNFRSF1B	2	0.151743	Body
chr2	5648088	TNFRSF1B	2	0.171167	Body
chr2	56905649	PRDM2	2	0.110526	Promoter
chr2	5832128	PRDM2	2	0.105487	Promoter
chr2	58952965	TMEM240	2	-0.175909	Body
chr2	60442630	TMEM240	2	0.157024	Promoter
chr2	60688063	KCNN3	2	0.166607	Body
chr2	6108247	KCNN3	2	-0.141286	Body
chr2	61961897	NTRK1	2	0.150405	Body
chr2	62225621	NTRK1	2	0.192454	Body
chr2	62225646	PEAR1	2	0.160127	Body
chr2	62225674	PEAR1	2	0.217714	Body
chr2	62225686	PLEKHM2	2	-0.143071	Body
chr2	62521325	PLEKHM2	2	0.108266	Body
chr2	63275620	PRRX1	2	0.19719	Body
chr2	63275628	PRRX1	2	0.152578	Body
chr2	63275676	FAM163A	2	0.126571	Body
chr2	63275815	FAM163A	2	0.213786	Body
chr2	65176901	MR1	2	0.129403	Body
chr2	65354993	MR1	2	0.108701	Body
chr2	66672432	PAX7	2	0.107338	Body
chr2	70420383	PAX7	2	-0.1809	Body
chr2	70913801	LHX9	2	0.118684	Promoter
chr2	71017961	LHX9	2	0.128279	Body
chr2	71017975	PTPRC	2	0.166886	Body
chr2	71132152	PTPRC	2	0.16985	Body
chr2	71149811	CDK18	2	0.206234	Body
chr2	7230081	CDK18	2	0.211017	Body
chr2	7230181	VASH2	2	0.15395	Body
chr2	72314197	VASH2	2	0.140143	Body
chr2	72370982	FAAP20	2	0.131377	Body
chr2	73103436	FAAP20	2	0.105071	Body
chr2	73364289	RAP1GAP	2	0.137952	enhancer
chr2	73364345	RAP1GAP	2	0.165447	Body
chr2	73384613	HSPG2	2	-0.119986	enhancer
chr2	73429870	HSPG2	2	0.140548	Body
chr2	74404355	LEFTY2	2	-0.102481	Body
chr2	74643003	LEFTY2	2	0.176146	Body
chr2	74669318	ITPKB	2	0.191377	enhancer
chr2	74669380	ITPKB	2	0.140006	Body
chr2	74774004	CDC42BPA	2	0.160857	Body
chr2	74901640	CDC42BPA	2	0.139682	Body
chr2	7518651	TRIM11	2	0.120922	Body
chr2	771704	TRIM11	2	0.108442	Body
chr2	77322742	ASAP3	2	0.209115	Body
chr2	81106618	ASAP3	2	0.165136	Body
chr2	812976	LYPLA2	2	0.143182	Body
chr2	82212379	LYPLA2	2	0.180238	Body
chr2	85416892	KIF26B	2	0.145548	Body
chr2	85501464	KIF26B	2	0.159357	Body
chr2	85541490	TTC34	2	-0.173238	Body
chr2	85980600	TTC34	2	0.149697	Promoter
chr2	86017889	EYA3	2	0.11163	Body
chr2	86426232	EYA3	2	0.1325	Body
chr2	86777328	PHACTR4	2	0.163857	Body
chr2	8765040	PHACTR4	2	0.117305	Body
chr2	8768034	PRDM16-DT	2	0.20545	enhancer
chr2	8768036	PRDM16-DT	2	0.170412	Body
chr2	8805093	A3GALT2	2	0.11469	Body
chr2	88485744	A3GALT2	2	-0.134987	Body
chr2	88485787	GRIK3	2	-0.198352	Body
chr2	88583990	GRIK3	2	0.100584	Promoter
chr2	88752214	RLF	2	-0.116158	enhancer
chr2	89065040	RLF	2	0.252721	Body
chr2	90481086	KCNQ4	2	-0.112214	Body
chr2	91751064	KCNQ4	2	-0.183592	Body
chr2	92039989	HIVEP3	2	0.137773	Body
chr2	92163068	HIVEP3	2	0.189026	Body
chr2	9324736	PTPRF	2	0.174381	Body
chr2	947024	PTPRF	2	-0.100571	Body
chr2	9513269	CCDC17	2	0.140738	Body
chr2	95537399	CCDC17	2	0.152786	Body
chr2	95681954	ZYG11A	2	0.16335	Body
chr2	96019229	ZYG11A	2	0.199519	Body
chr2	96020852	PODN	2	-0.161119	Body
chr2	96149449	PODN	2	0.105405	Body
chr2	97356885	SSBP3	2	-0.133905	Body
chr2	97566095	SSBP3	2	0.112693	Body
chr2	97566116	BSND	2	-0.130035	Promoter
chr2	9800955	BSND	2	0.139976	Promoter
chr2	98340767	DAB1	2	0.108929	Body
chr2	99531312	DAB1	2	0.108905	Body
chr3	100301103	RNF207	2	0.11319	Body
chr3	101270570	RNF207	2	0.156312	Body
chr3	10491381	ACOT7	2	0.103614	Body
chr3	10491386	ACOT7	2	0.168275	Body
chr3	10491387	LOC646626	2	-0.136762	Body
chr3	106362758	LOC646626	2	-0.111095	Body
chr3	108658323	RERE	2	0.10361	Body
chr3	109054420	RERE	2	0.106026	Body
chr3	112138309	SPSB1	2	0.101704	Body
chr3	119010905	SPSB1	2	0.112673	Body
chr3	119010946	LINC00261	2	0.2723	Body
chr3	119010948	LINC00261	2	0.159455	Body
chr3	119011002	NOL4L	2	-0.128029	Body
chr3	120368134	NOL4L	2	0.172968	Body
chr3	123699195	CBFA2T2	2	0.232177	Body
chr3	125677120	CBFA2T2	2	0.285662	Body
chr3	125677122	TGIF2-RAB5IF	2	0.157048	Body
chr3	125677156	TGIF2-RAB5IF	2	0.140833	Body
chr3	125677236	VSTM2L	2	-0.172045	Body
chr3	125677350	VSTM2L	2	-0.145909	Body
chr3	125678392	CENPB	2	0.189119	Body
chr3	126020618	CENPB	2	0.132429	Body
chr3	126200898	SLC12A5	2	0.159357	Body
chr3	126260632	SLC12A5	2	0.147476	Body
chr3	126752959	RIPOR3	2	0.134071	Body
chr3	126752967	RIPOR3	2	0.150952	Body
chr3	126752977	DOK5	2	0.177214	Body
chr3	126771142	DOK5	2	0.164058	Body
chr3	126803416	RBM38	2	0.135273	Body
chr3	127069864	RBM38	2	0.18781	Body
chr3	127474449	ZBP1	2	0.185526	Body
chr3	128036586	ZBP1	2	0.249688	enhancer
chr3	128211707	PMEPA1	2	0.200121	Body
chr3	128323066	PMEPA1	2	0.148929	Body
chr3	128686405	STX16	2	-0.141299	Promoter
chr3	128729182	STX16	2	0.152629	enhancer
chr3	128764649	PHACTR3	2	0.146708	Body
chr3	128765194	PHACTR3	2	0.169762	Body
chr3	128765195	MTG2	2	-0.282381	Body
chr3	128841291	MTG2	2	-0.291357	Body
chr3	129640924	LAMA5	2	0.157361	enhancer
chr3	130466315	LAMA5	2	0.10519	Body
chr3	130466326	MIR1-1HG	2	0.1963	Body
chr3	13323744	MIR1-1HG	2	0.150286	Body
chr3	133502657	SLCO4A1	2	0.111379	Body
chr3	13837495	SLCO4A1	2	0.135981	Body
chr3	138658865	BHLHE23	2	0.133344	Body
chr3	138739487	BHLHE23	2	-0.145053	Promoter
chr3	138739771	LINC01749	2	0.134766	Body
chr3	139259109	LINC01749	2	0.226108	Body
chr3	13936529	COL20A1	2	0.223086	Body
chr3	14158467	COL20A1	2	0.250604	Body
chr3	142561369	KCNQ2	2	0.204929	Body
chr3	142620311	KCNQ2	2	0.254335	Promoter
chr3	142765738	EEF1A2	2	-0.123765	Body
chr3	14334782	EEF1A2	2	0.143843	Body
chr3	14334792	RTEL1	2	0.228162	Body
chr3	14334798	RTEL1	2	-0.210369	Body
chr3	14334803	CLIC6	2	0.136143	Promoter
chr3	144179138	CLIC6	2	0.182029	Body
chr3	145569523	PCBP3	2	-0.173065	Body
chr3	14597416	PCBP3	2	-0.133812	Body
chr3	146963676	MIR3648-1	2	0.100565	Promoter
chr3	147109785	MIR3648-1	2	0.1035	Promoter
chr3	147114136	CECR2	2	0.159667	Body
chr3	148128216	CECR2	2	0.122048	Body
chr3	149543107	DGCR5	2	-0.102073	Body
chr3	149543202	DGCR5	2	-0.105692	Body
chr3	15160267	TBX1	2	0.12775	Promoter
chr3	152756753	TBX1	2	0.139701	Body
chr3	152756789	RTN4R	2	0.134396	Body
chr3	152756792	RTN4R	2	0.159688	Body
[truncated: 3,931 more rows]

## Sheet: Table S3
Table S3: Full list of GO biological pathways to which the 5929 DMCpGs were associated using GREAT.
# GREAT version 4.0.4	Species assembly: hg19	Association rule: Basal+extension: 5000 bp upstream, 1000 bp downstream, 1000000 bp max extension, curated regulatory domains included
# Ontology summary statistics are provided in the footer.
#
# Ontology	ID	Desc	BinomRank	BinomP	BinomBonfP	BinomFdrQ	RegionFoldEnrich	ExpRegions	ObsRegions	GenomeFrac	SetCov	HyperRank	HyperP	HyperBonfP	HyperFdrQ	GeneFoldEnrich	ExpGenes	ObsGenes	TotalGenes	GeneSetCov	TermCov	Regions	Genes
GO Biological Process	GO:0071072	negative regulation of phospholipid biosynthetic process	1	5.12356e-31	6.61093e-27	6.61093e-27	16.45	2.18845	36	0.000369109	0.00607185	1345	0.0595408	1	0.571193	2.83162	1.05946	3	4	0.000610625	0.75	.,.,.,.,.,.,.,.,.,.,.,.,.,.,.,.,.,.,.,.,.,.,.,.,.,.,.,.,.,.,.,.,.,.,.,.	LPCAT1,PDGFA,PDGFB
GO Biological Process	GO:1990401	embryonic lung development	2	3.22856e-27	4.16581e-23	2.0829e-23	24.7062	1.05237	26	0.000177495	0.00438523	3245	0.264866	1	1	3.77549	0.264866	1	1	0.000203542	1	.,.,.,.,.,.,.,.,.,.,.,.,.,.,.,.,.,.,.,.,.,.,.,.,.,.	PDGFA
GO Biological Process	GO:0060683	regulation of branching involved in salivary gland morphogenesis by epithelial-mesenchymal signaling	2	3.22856e-27	4.16581e-23	2.0829e-23	24.7062	1.05237	26	0.000177495	0.00438523	3245	0.264866	1	1	3.77549	0.264866	1	1	0.000203542	1	.,.,.,.,.,.,.,.,.,.,.,.,.,.,.,.,.,.,.,.,.,.,.,.,.,.	PDGFA
GO Biological Process	GO:0035793	positive regulation of metanephric mesenchymal cell migration by platelet-derived growth factor receptor-beta signaling pathway	4	4.06073e-26	5.23956e-22	1.30989e-22	18.9676	1.4762	28	0.00024898	0.00472255	813	0.0185731	1	0.29477	3.77549	0.794598	3	3	0.000610625	1	.,.,.,.,.,.,.,.,.,.,.,.,.,.,.,.,.,.,.,.,.,.,.,.,.,.,.,.	PDGFA,PDGFB,PDGFRB
GO Biological Process	GO:0010512	negative regulation of phosphatidylinositol biosynthetic process	5	1.54654e-25	1.9955e-21	3.991e-22	19.4773	1.38623	27	0.000233805	0.00455389	1500	0.0701435	1	0.603375	3.77549	0.529732	2	2	0.000407083	1	.,.,.,.,.,.,.,.,.,.,.,.,.,.,.,.,.,.,.,.,.,.,.,.,.,.,.	PDGFA,PDGFB
GO Biological Process	GO:2000589	regulation of metanephric mesenchymal cell migration	6	2.05246e-24	2.64829e-20	4.41382e-21	16.3553	1.71199	28	0.000288748	0.00472255	1345	0.0595408	1	0.571193	2.83162	1.05946	3	4	0.000610625	0.75	.,.,.,.,.,.,.,.,.,.,.,.,.,.,.,.,.,.,.,.,.,.,.,.,.,.,.,.	PDGFA,PDGFB,PDGFRB
GO Biological Process	GO:1903726	negative regulation of phospholipid metabolic process	7	3.93686e-24	5.07973e-20	7.25676e-21	9.0334	4.31731	39	0.000728168	0.00657784	552	0.00577656	1	0.135027	2.83162	2.11893	6	8	0.00122125	0.75	.,.,.,.,.,.,.,.,.,.,.,.,.,.,.,.,.,.,.,.,.,.,.,.,.,.,.,.,.,.,.,.,.,.,.,.,.,.,.	DAB2IP,KIAA0226,LPCAT1,PDGFA,PDGFB,PIK3IP1
GO Biological Process	GO:0014807	regulation of somitogenesis	8	1.27569e-22	1.64603e-18	2.05754e-19	8.16971	4.77373	39	0.000805149	0.00657784	1425	0.0613919	1	0.555888	2.0975	2.38379	5	9	0.00101771	0.555556	.,.,.,.,.,.,.,.,.,.,.,.,.,.,.,.,.,.,.,.,.,.,.,.,.,.,.,.,.,.,.,.,.,.,.,.,.,.,.	CDX2,DLL1,LFNG,NOTCH1,NRARP
GO Biological Process	GO:0044406	adhesion of symbiont to host	9	1.31171e-22	1.6925e-18	1.88055e-19	11.6469	2.66166	31	0.000448922	0.00522854	528	0.00498647	1	0.121857	2.64285	2.64866	7	10	0.00142479	0.7	.,.,.,.,.,.,.,.,.,.,.,.,.,.,.,.,.,.,.,.,.,.,.,.,.,.,.,.,.,.,.	CD81,CLEC4M,GAS6,ICAM1,LRRC15,PVRL2,SCARB1
GO Biological Process	GO:0048210	Golgi vesicle fusion to target membrane	10	1.85147e-22	2.38895e-18	2.38895e-19	32.3588	0.587167	19	9.9033e-05	0.00320459	5261	0.459589	1	1	1.88775	0.529732	1	2	0.000203542	0.5	.,.,.,.,.,.,.,.,.,.,.,.,.,.,.,.,.,.,.	NKD2
GO Biological Process	GO:0097187	dentinogenesis	11	3.64095e-22	4.69791e-18	4.27083e-19	18.1304	1.32375	24	0.000223266	0.0040479	813	0.0185731	1	0.29477	3.77549	0.794598	3	3	0.000610625	1	.,.,.,.,.,.,.,.,.,.,.,.,.,.,.,.,.,.,.,.,.,.,.,.	FAM20C,HTRA1,SLC34A1
GO Biological Process	GO:0035791	platelet-derived growth factor receptor-beta signaling pathway	12	4.42713e-22	5.71233e-18	4.76027e-19	9.62298	3.53321	34	0.00059592	0.00573452	256	0.000344495	1	0.0173633	3.77549	1.5892	6	6	0.00122125	1	.,.,.,.,.,.,.,.,.,.,.,.,.,.,.,.,.,.,.,.,.,.,.,.,.,.,.,.,.,.,.,.,.,.	ABL1,PDGFA,PDGFB,PDGFRB,PDGFRL,PTPN1
GO Biological Process	GO:0042060	wound healing	13	6.84256e-22	8.82895e-18	6.7915e-19	1.61271	273.453	441	0.0461212	0.0743802	252	0.000327014	1	0.0167439	1.26928	123.692	157	467	0.031956	0.336188	.,.,.,.,.,.,.,.,.,.,.,.,.,.,.,.,.,.,.,.,.,.,.,.,.,.,.,.,.,.,.,.,.,.,.,.,.,.,.,.,.,.,.,.,.,.,.,.,.,.,.,.,.,.,.,.,.,.,.,.,.,.,.,.,.,.,.,.,.,.,.,.,.,.,.,.,.,.,.,.,.,.,.,.,.,.,.,.,.,.,.,.,.,.,.,.,.,.,.,.,.,.,.,.,.,.,.,.,.,.,.,.,.,.,.,.,.,.,.,.,.,.,.,.,.,.,.,.,.,.,.,.,.,.,.,.,.,.,.,.,.,.,.,.,.,.,.,.,.,.,.,.,.,.,.,.,.,.,.,.,.,.,.,.,.,.,.,.,.,.,.,.,.,.,.,.,.,.,.,.,.,.,.,.,.,.,.,.,.,.,.,.,.,.,.,.,.,.,.,.…	ACTB,ACTG1,ADIPOR2,ADORA2A,ADRA2C,AKT1,ALOX15,APOD,APOH,AQP1,BIN3,CAPZA2,CAPZB,CD9,CDH3,CELSR1,COL1A2,COL5A1,CSRP1,CYP4F11,CYP4F2,DGKD,DGKG,DGKQ,DGKZ,DRD5,DTNBP1,DYSF,EGFR,EHD1,EHD2,EHD3,ENTPD1,ENTPD2,EPB41L4B,ERBB2,ERBB4,EREG,ETS1,F10,F11,F2RL2,F2RL3,F7,FBLN1,FERMT3,FGF10,FYN,FZD7,FZD9,GAS6,GATA2,GATA3,GATA4,GATA5,GATA6,GNA11,GNA12,GNA14,GNA15,GNAQ,GNAS,GNB1,GNG2,GP1BB,GP5,GP9,GRHL3,GSN,HMG20B,H…
GO Biological Process	GO:0046628	positive regulation of insulin receptor signaling pathway	14	8.2034e-22	1.05848e-17	7.56061e-19	6.80793	6.31616	43	0.0010653	0.00725249	1038	0.0329647	1	0.409772	2.03296	3.44326	7	13	0.00142479	0.538462	.,.,.,.,.,.,.,.,.,.,.,.,.,.,.,.,.,.,.,.,.,.,.,.,.,.,.,.,.,.,.,.,.,.,.,.,.,.,.,.,.,.,.	FAM132A,IGF2,INS,IRS1,LEP,PRKCZ,SRC
GO Biological Process	GO:0007596	blood coagulation	15	8.45705e-22	1.09121e-17	7.27475e-19	1.84317	155.167	286	0.0261709	0.0482375	334	0.000950406	1	0.0367158	1.30834	80.2544	105	303	0.0213719	0.346535	.,.,.,.,.,.,.,.,.,.,.,.,.,.,.,.,.,.,.,.,.,.,.,.,.,.,.,.,.,.,.,.,.,.,.,.,.,.,.,.,.,.,.,.,.,.,.,.,.,.,.,.,.,.,.,.,.,.,.,.,.,.,.,.,.,.,.,.,.,.,.,.,.,.,.,.,.,.,.,.,.,.,.,.,.,.,.,.,.,.,.,.,.,.,.,.,.,.,.,.,.,.,.,.,.,.,.,.,.,.,.,.,.,.,.,.,.,.,.,.,.,.,.,.,.,.,.,.,.,.,.,.,.,.,.,.,.,.,.,.,.,.,.,.,.,.,.,.,.,.,.,.,.,.,.,.,.,.,.,.,.,.,.,.,.,.,.,.,.,.,.,.,.,.,.,.,.,.,.,.,.,.,.,.,.,.,.,.,.,.,.,.,.,.,.,.,.,.,.,.…	ACTB,ACTG1,ADORA2A,ADRA2C,AKT1,APOH,CAPZA2,CAPZB,CD9,COL1A2,CSRP1,CYP4F11,CYP4F2,DGKD,DGKG,DGKQ,DGKZ,DTNBP1,EHD1,EHD2,EHD3,ENTPD1,ENTPD2,F10,F11,F2RL2,F2RL3,F7,FBLN1,FERMT3,FYN,GAS6,GATA2,GATA3,GATA4,GATA5,GATA6,GNA11,GNA12,GNA14,GNA15,GNAQ,GNAS,GNB1,GNG2,GP1BB,GP5,GP9,HMG20B,HSPB1,IRF2,ITGB3,KDM1A,KIAA1715,LAT,LCP2,LMAN1,MAFG,MAFK,MAPK1,MFN2,MYH9,P2RX1,P2RX2,P2RX5,P2RY1,PABPC4,PDGFRA,PDPK1,PDPN,…
GO Biological Process	GO:0050817	coagulation	16	9.73181e-22	1.2557e-17	7.8481e-19	1.84126	155.328	286	0.0261981	0.0482375	355	0.00122312	1	0.0444559	1.29976	80.7841	105	305	0.0213719	0.344262	.,.,.,.,.,.,.,.,.,.,.,.,.,.,.,.,.,.,.,.,.,.,.,.,.,.,.,.,.,.,.,.,.,.,.,.,.,.,.,.,.,.,.,.,.,.,.,.,.,.,.,.,.,.,.,.,.,.,.,.,.,.,.,.,.,.,.,.,.,.,.,.,.,.,.,.,.,.,.,.,.,.,.,.,.,.,.,.,.,.,.,.,.,.,.,.,.,.,.,.,.,.,.,.,.,.,.,.,.,.,.,.,.,.,.,.,.,.,.,.,.,.,.,.,.,.,.,.,.,.,.,.,.,.,.,.,.,.,.,.,.,.,.,.,.,.,.,.,.,.,.,.,.,.,.,.,.,.,.,.,.,.,.,.,.,.,.,.,.,.,.,.,.,.,.,.,.,.,.,.,.,.,.,.,.,.,.,.,.,.,.,.,.,.,.,.,.,.,.,.…	ACTB,ACTG1,ADORA2A,ADRA2C,AKT1,APOH,CAPZA2,CAPZB,CD9,COL1A2,CSRP1,CYP4F11,CYP4F2,DGKD,DGKG,DGKQ,DGKZ,DTNBP1,EHD1,EHD2,EHD3,ENTPD1,ENTPD2,F10,F11,F2RL2,F2RL3,F7,FBLN1,FERMT3,FYN,GAS6,GATA2,GATA3,GATA4,GATA5,GATA6,GNA11,GNA12,GNA14,GNA15,GNAQ,GNAS,GNB1,GNG2,GP1BB,GP5,GP9,HMG20B,HSPB1,IRF2,ITGB3,KDM1A,KIAA1715,LAT,LCP2,LMAN1,MAFG,MAFK,MAPK1,MFN2,MYH9,P2RX1,P2RX2,P2RX5,P2RY1,PABPC4,PDGFRA,PDPK1,PDPN,…
GO Biological Process	GO:0071514	genetic imprinting	17	1.19958e-21	1.54782e-17	9.10481e-19	5.08923	10.8071	55	0.00182276	0.00927644	2121	0.128871	1	0.783978	1.47737	6.09192	9	23	0.00183187	0.391304	.,.,.,.,.,.,.,.,.,.,.,.,.,.,.,.,.,.,.,.,.,.,.,.,.,.,.,.,.,.,.,.,.,.,.,.,.,.,.,.,.,.,.,.,.,.,.,.,.,.,.,.,.,.,.	CDKN1C,CTCFL,DNMT3A,GNAS,IGF2,KCNQ1,NDN,PCGF3,PRMT7
GO Biological Process	GO:0007599	hemostasis	18	1.38066e-21	1.78147e-17	9.89706e-19	1.83427	156.466	287	0.0263899	0.0484061	349	0.001177	1	0.0435152	1.29936	81.5787	106	308	0.0215754	0.344156	.,.,.,.,.,.,.,.,.,.,.,.,.,.,.,.,.,.,.,.,.,.,.,.,.,.,.,.,.,.,.,.,.,.,.,.,.,.,.,.,.,.,.,.,.,.,.,.,.,.,.,.,.,.,.,.,.,.,.,.,.,.,.,.,.,.,.,.,.,.,.,.,.,.,.,.,.,.,.,.,.,.,.,.,.,.,.,.,.,.,.,.,.,.,.,.,.,.,.,.,.,.,.,.,.,.,.,.,.,.,.,.,.,.,.,.,.,.,.,.,.,.,.,.,.,.,.,.,.,.,.,.,.,.,.,.,.,.,.,.,.,.,.,.,.,.,.,.,.,.,.,.,.,.,.,.,.,.,.,.,.,.,.,.,.,.,.,.,.,.,.,.,.,.,.,.,.,.,.,.,.,.,.,.,.,.,.,.,.,.,.,.,.,.,.,.,.,.,.,.…	ACTB,ACTG1,ADORA2A,ADRA2C,AKT1,APOH,CAPZA2,CAPZB,CD9,COL1A2,CSRP1,CYP4F11,CYP4F2,DGKD,DGKG,DGKQ,DGKZ,DTNBP1,EHD1,EHD2,EHD3,ENTPD1,ENTPD2,F10,F11,F2RL2,F2RL3,F7,FBLN1,FERMT3,FLI1,FYN,GAS6,GATA2,GATA3,GATA4,GATA5,GATA6,GNA11,GNA12,GNA14,GNA15,GNAQ,GNAS,GNB1,GNG2,GP1BB,GP5,GP9,HMG20B,HSPB1,IRF2,ITGB3,KDM1A,KIAA1715,LAT,LCP2,LMAN1,MAFG,MAFK,MAPK1,MFN2,MYH9,P2RX1,P2RX2,P2RX5,P2RY1,PABPC4,PDGFRA,PDPK1,…
GO Biological Process	GO:0010640	regulation of platelet-derived growth factor receptor signaling pathway	19	2.14946e-21	2.77345e-17	1.45971e-18	4.46549	13.8843	62	0.00234176	0.0104571	1143	0.0428547	1	0.483774	1.71613	5.82705	10	22	0.00203542	0.454545	.,.,.,.,.,.,.,.,.,.,.,.,.,.,.,.,.,.,.,.,.,.,.,.,.,.,.,.,.,.,.,.,.,.,.,.,.,.,.,.,.,.,.,.,.,.,.,.,.,.,.,.,.,.,.,.,.,.,.,.,.,.	APOD,F7,HIP1R,PDGFA,PDGFB,PDGFRA,PDGFRB,PTPN2,SLC9A3R1,SRC
GO Biological Process	GO:0006349	regulation of gene expression by genetic imprinting	20	1.05949e-20	1.36706e-16	6.83529e-18	6.01614	7.47988	45	0.00126158	0.00758981	4497	0.335081	1	0.961429	1.2585	4.76759	6	18	0.00122125	0.333333	.,.,.,.,.,.,.,.,.,.,.,.,.,.,.,.,.,.,.,.,.,.,.,.,.,.,.,.,.,.,.,.,.,.,.,.,.,.,.,.,.,.,.,.,.	CTCFL,DNMT3A,IGF2,KCNQ1,PCGF3,PRMT7
GO Biological Process	GO:0043277	apoptotic cell clearance	21	1.11476e-20	1.43837e-16	6.84939e-18	4.51968	13.054	59	0.00220172	0.00995109	706	0.0128342	1	0.234561	1.81783	7.15138	13	27	0.00264604	0.481482	.,.,.,.,.,.,.,.,.,.,.,.,.,.,.,.,.,.,.,.,.,.,.,.,.,.,.,.,.,.,.,.,.,.,.,.,.,.,.,.,.,.,.,.,.,.,.,.,.,.,.,.,.,.,.,.,.,.,.	ALOX15,BAI1,FCN1,FCN2,GAS6,MEGF10,PDIA6,PEAR1,RARA,SCARB1,TGM2,TXNDC5,XKR8
GO Biological Process	GO:0006909	phagocytosis	22	8.25514e-20	1.06516e-15	4.84164e-17	2.03048	98.4988	200	0.0166131	0.0337325	313	0.000672646	1	0.0277289	1.41842	47.9408	68	181	0.0138408	0.375691	.,.,.,.,.,.,.,.,.,.,.,.,.,.,.,.,.,.,.,.,.,.,.,.,.,.,.,.,.,.,.,.,.,.,.,.,.,.,.,.,.,.,.,.,.,.,.,.,.,.,.,.,.,.,.,.,.,.,.,.,.,.,.,.,.,.,.,.,.,.,.,.,.,.,.,.,.,.,.,.,.,.,.,.,.,.,.,.,.,.,.,.,.,.,.,.,.,.,.,.,.,.,.,.,.,.,.,.,.,.,.,.,.,.,.,.,.,.,.,.,.,.,.,.,.,.,.,.,.,.,.,.,.,.,.,.,.,.,.,.,.,.,.,.,.,.,.,.,.,.,.,.,.,.,.,.,.,.,.,.,.,.,.,.,.,.,.,.,.,.,.,.,.,.,.,.,.,.,.,.,.,.,.,.,.,.,.,.,.,.,.,.,.,.,.,.,.,.,.,.	ABCA7,ABL1,ACTB,ACTG1,ACTR3,ADORA2A,ALOX15,ANXA11,ARPC1B,BAI1,BAIAP2,C3,CD93,CORO1C,CRK,CSNK1A1L,CYFIP1,ELMO3,ENSG00000259680,FCN1,FCN2,FYN,GAS6,GATA2,GRB2,GSN,HCK,ICAM3,ICAM5,IGLL1,IRF8,ITGB2,KIAA0226,LEP,MAPK1,MEGF10,MSR1,MYH2,MYH9,MYO7A,NCF4,PDIA6,PEAR1,PIK3CB,PIK3R2,PIP5K1A,PIP5K1C,PLCG2,PPAPDC1A,RAB20,RARA,SCARB1,SPON2,SRC,SYK,SYT7,TGM2,TM9SF4,TUB,TULP1,TXNDC5,UNC13D,VAV1,VAV2,VAV3,WASF2,WIP…
GO Biological Process	GO:0007495	visceral mesoderm-endoderm interaction involved in midgut development	23	8.75828e-20	1.13008e-15	4.9134e-17	14.2202	1.68774	24	0.000284658	0.0040479	3245	0.264866	1	1	3.77549	0.264866	1	1	0.000203542	1	.,.,.,.,.,.,.,.,.,.,.,.,.,.,.,.,.,.,.,.,.,.,.,.	FOXL1
GO Biological Process	GO:0003190	atrioventricular valve formation	24	8.89135e-20	1.14725e-15	4.78021e-17	8.07718	4.20939	34	0.000709966	0.00573452	777	0.016644	1	0.276393	2.69678	1.85406	5	7	0.00101771	0.714286	.,.,.,.,.,.,.,.,.,.,.,.,.,.,.,.,.,.,.,.,.,.,.,.,.,.,.,.,.,.,.,.,.,.	HEY1,NOTCH1,OLFM1,SMAD4,ZFPM1
GO Biological Process	GO:0036179	osteoclast maturation	25	2.80761e-19	3.62266e-15	1.44906e-16	19.3804	1.03197	20	0.000174055	0.00337325	3245	0.264866	1	1	3.77549	0.264866	1	1	0.000203542	1	.,.,.,.,.,.,.,.,.,.,.,.,.,.,.,.,.,.,.,.	FAM20C
GO Biological Process	GO:0033159	negative regulation of protein import into nucleus, translocation	26	4.38483e-19	5.65775e-15	2.17606e-16	15.586	1.41152	22	0.000238071	0.00371057	813	0.0185731	1	0.29477	3.77549	0.794598	3	3	0.000610625	1	.,.,.,.,.,.,.,.,.,.,.,.,.,.,.,.,.,.,.,.,.,.	GAS6,PARP10,PDE2A
GO Biological Process	GO:0003192	mitral valve formation	27	5.12903e-19	6.61798e-15	2.45111e-16	23.7335	0.758421	18	0.000127917	0.00303593	2407	0.173284	1	0.928911	2.517	0.794598	2	3	0.000407083	0.666667	.,.,.,.,.,.,.,.,.,.,.,.,.,.,.,.,.,.	NOTCH1,ZFPM1
GO Biological Process	GO:2000981	negative regulation of inner ear receptor cell differentiation	28	6.94873e-19	8.96595e-15	3.20212e-16	9.99983	2.80005	28	0.000472263	0.00472255	513	0.00491717	1	0.123677	3.77549	1.05946	4	4	0.000814167	1	.,.,.,.,.,.,.,.,.,.,.,.,.,.,.,.,.,.,.,.,.,.,.,.,.,.,.,.	DLL1,HES1,HES5,NOTCH1
GO Biological Process	GO:1903319	positive regulation of protein maturation	29	6.9804e-19	9.00682e-15	3.1058e-16	4.9203	9.95874	49	0.00167967	0.00826446	607	0.00763332	1	0.162261	1.96982	6.09192	12	23	0.0024425	0.521739	.,.,.,.,.,.,.,.,.,.,.,.,.,.,.,.,.,.,.,.,.,.,.,.,.,.,.,.,.,.,.,.,.,.,.,.,.,.,.,.,.,.,.,.,.,.,.,.,.	ADAM8,C3,CCBE1,CNTN2,GSN,HPN,MYH9,NKD2,PHB,SRC,TFR2,TNP1
GO Biological Process	GO:0030168	platelet activation	30	9.20957e-19	1.18831e-14	3.96104e-16	2.11575	80.8226	171	0.0136317	0.0288413	123	1.47072e-05	0.189766	0.00154282	1.62971	36.8164	60	139	0.0122125	0.431655	.,.,.,.,.,.,.,.,.,.,.,.,.,.,.,.,.,.,.,.,.,.,.,.,.,.,.,.,.,.,.,.,.,.,.,.,.,.,.,.,.,.,.,.,.,.,.,.,.,.,.,.,.,.,.,.,.,.,.,.,.,.,.,.,.,.,.,.,.,.,.,.,.,.,.,.,.,.,.,.,.,.,.,.,.,.,.,.,.,.,.,.,.,.,.,.,.,.,.,.,.,.,.,.,.,.,.,.,.,.,.,.,.,.,.,.,.,.,.,.,.,.,.,.,.,.,.,.,.,.,.,.,.,.,.,.,.,.,.,.,.,.,.,.,.,.,.,.,.,.,.,.,.,.,.,.,.,.,.,.,.,.,.,.,.,.,.,.,.,.,.	ACTB,ACTG1,ADRA2C,AKT1,CD9,COL1A2,CSRP1,DGKD,DGKG,DGKQ,DGKZ,ENTPD2,F2RL2,F2RL3,FERMT3,FYN,GAS6,GNA11,GNA12,GNA14,GNA15,GNAQ,GNAS,GNB1,GNG2,GP1BB,GP5,GP9,HSPB1,ITGB3,LAT,LCP2,MAPK1,MYH9,P2RX1,P2RY1,PDGFRA,PDPK1,PDPN,PF4,PIK3CB,PIK3CG,PLCG2,PRKCA,PRKCH,PRKCQ,PTPN11,RAP2B,RHOB,SRC,STXBP3,SYK,TSPAN32,UBASH3B,VAV1,VAV2,VAV3,VWF,WNT3A,YWHAZ
GO Biological Process	GO:0036035	osteoclast development	31	9.68123e-19	1.24917e-14	4.02958e-16	5.91088	6.93636	41	0.0011699	0.00691516	561	0.00608719	1	0.140006	3.14624	1.5892	5	6	0.00101771	0.833333	.,.,.,.,.,.,.,.,.,.,.,.,.,.,.,.,.,.,.,.,.,.,.,.,.,.,.,.,.,.,.,.,.,.,.,.,.,.,.,.,.	ANXA2,FAM20C,LRRK1,PAFAH1B1,SRC
GO Biological Process	GO:0010954	positive regulation of protein processing	32	2.48111e-18	3.20137e-14	1.00043e-15	4.86233	9.87181	48	0.001665	0.0080958	754	0.0155237	1	0.265653	1.88775	5.82705	11	22	0.00223896	0.5	.,.,.,.,.,.,.,.,.,.,.,.,.,.,.,.,.,.,.,.,.,.,.,.,.,.,.,.,.,.,.,.,.,.,.,.,.,.,.,.,.,.,.,.,.,.,.,.	ADAM8,C3,CCBE1,CNTN2,GSN,HPN,MYH9,NKD2,PHB,SRC,TNP1
GO Biological Process	GO:0007386	compartment pattern specification	33	8.64705e-18	1.11573e-13	3.381e-15	9.55944	2.82443	27	0.000476376	0.00455389	867	0.0193794	1	0.288411	3.0204	1.32433	4	5	0.000814167	0.8	.,.,.,.,.,.,.,.,.,.,.,.,.,.,.,.,.,.,.,.,.,.,.,.,.,.,.	DLL1,DLL3,LFNG,NOTCH1
GO Biological Process	GO:2000196	positive regulation of female gonad development	34	9.12849e-18	1.17785e-13	3.46426e-15	26.3356	0.607544	16	0.00010247	0.0026986	2407	0.173284	1	0.928911	2.517	0.794598	2	3	0.000407083	0.666667	.,.,.,.,.,.,.,.,.,.,.,.,.,.,.,.	RETN,SRC
GO Biological Process	GO:0072364	regulation of cellular ketone metabolic process by regulation of transcription from RNA polymerase II promoter	35	3.24207e-17	4.18324e-13	1.19521e-14	12.6358	1.74108	22	0.000293655	0.00371057	1500	0.0701435	1	0.603375	3.77549	0.529732	2	2	0.000407083	1	.,.,.,.,.,.,.,.,.,.,.,.,.,.,.,.,.,.,.,.,.,.	NCOR2,PPARA
GO Biological Process	GO:0009611	response to wounding	36	3.29906e-17	4.25678e-13	1.18244e-14	1.47698	331.082	489	0.0558411	0.082476	248	0.000307248	1	0.0159856	1.24714	146.736	183	554	0.0372481	0.330325	.,.,.,.,.,.,.,.,.,.,.,.,.,.,.,.,.,.,.,.,.,.,.,.,.,.,.,.,.,.,.,.,.,.,.,.,.,.,.,.,.,.,.,.,.,.,.,.,.,.,.,.,.,.,.,.,.,.,.,.,.,.,.,.,.,.,.,.,.,.,.,.,.,.,.,.,.,.,.,.,.,.,.,.,.,.,.,.,.,.,.,.,.,.,.,.,.,.,.,.,.,.,.,.,.,.,.,.,.,.,.,.,.,.,.,.,.,.,.,.,.,.,.,.,.,.,.,.,.,.,.,.,.,.,.,.,.,.,.,.,.,.,.,.,.,.,.,.,.,.,.,.,.,.,.,.,.,.,.,.,.,.,.,.,.,.,.,.,.,.,.,.,.,.,.,.,.,.,.,.,.,.,.,.,.,.,.,.,.,.,.,.,.,.,.,.,.,.,.,.…	ACTB,ACTG1,ADIPOR2,ADORA2A,ADORA3,ADRA2C,AKT1,ALOX15,APOD,APOH,AQP1,ARG1,BAX,BIN3,CAPZA2,CAPZB,CD9,CDH3,CELSR1,CHL1,COL1A2,COL5A1,CSRP1,CTGF,CYP4F11,CYP4F2,DGKD,DGKG,DGKQ,DGKZ,DRD5,DTNBP1,DYSF,EGFR,EHD1,EHD2,EHD3,ENTPD1,ENTPD2,EPB41L4B,EPO,ERBB2,ERBB4,EREG,ETS1,F10,F11,F2RL2,F2RL3,F7,FBLN1,FERMT3,FGF10,FOXF1,FYN,FZD7,FZD9,GAS6,GATA2,GATA3,GATA4,GATA5,GATA6,GNA11,GNA12,GNA14,GNA15,GNAQ,GNAS,GNB1,G…
GO Biological Process	GO:0006910	phagocytosis, recognition	37	4.50824e-17	5.81698e-13	1.57216e-14	4.5057	10.6532	48	0.00179679	0.0080958	505	0.0048778	1	0.12463	2.22088	4.50272	10	17	0.00203542	0.588235	.,.,.,.,.,.,.,.,.,.,.,.,.,.,.,.,.,.,.,.,.,.,.,.,.,.,.,.,.,.,.,.,.,.,.,.,.,.,.,.,.,.,.,.,.,.,.,.	BAI1,ENSG00000259680,FCN1,FCN2,IGLL1,MEGF10,PEAR1,SCARB1,TUB,TULP1
GO Biological Process	GO:0045608	negative regulation of auditory receptor cell differentiation	38	4.63062e-17	5.97489e-13	1.57234e-14	9.44009	2.75421	26	0.000464532	0.00438523	813	0.0185731	1	0.29477	3.77549	0.794598	3	3	0.000610625	1	.,.,.,.,.,.,.,.,.,.,.,.,.,.,.,.,.,.,.,.,.,.,.,.,.,.	DLL1,HES1,NOTCH1
GO Biological Process	GO:0019062	virion attachment to host cell	39	6.63938e-17	8.5668e-13	2.19661e-14	12.1978	1.80361	22	0.000304201	0.00371057	714	0.0134478	1	0.243021	2.517	2.38379	6	9	0.00122125	0.666667	.,.,.,.,.,.,.,.,.,.,.,.,.,.,.,.,.,.,.,.,.,.	CD81,CLEC4M,GAS6,ICAM1,LRRC15,PVRL2
GO Biological Process	GO:2000533	negative regulation of renal albumin absorption	40	6.74072e-17	8.69756e-13	2.17439e-14	23.1276	0.691814	16	0.000116683	0.0026986	3245	0.264866	1	1	3.77549	0.264866	1	1	0.000203542	1	.,.,.,.,.,.,.,.,.,.,.,.,.,.,.,.	GAS6
GO Biological Process	GO:1900142	negative regulation of oligodendrocyte apoptotic process	40	6.74072e-17	8.69756e-13	2.17439e-14	23.1276	0.691814	16	0.000116683	0.0026986	3245	0.264866	1	1	3.77549	0.264866	1	1	0.000203542	1	.,.,.,.,.,.,.,.,.,.,.,.,.,.,.,.	GAS6
GO Biological Process	GO:0061146	Peyer's patch morphogenesis	42	1.49081e-16	1.92359e-12	4.57998e-14	8.9781	2.89594	26	0.000488436	0.00438523	813	0.0185731	1	0.29477	3.77549	0.794598	3	3	0.000610625	1	.,.,.,.,.,.,.,.,.,.,.,.,.,.,.,.,.,.,.,.,.,.,.,.,.,.	ARTN,FOXL1,RET
GO Biological Process	GO:0002085	inhibition of neuroepithelial cell differentiation	43	1.49195e-16	1.92506e-12	4.47689e-14	8.97781	2.89603	26	0.000488452	0.00438523	1345	0.0595408	1	0.571193	2.83162	1.05946	3	4	0.000610625	0.75	.,.,.,.,.,.,.,.,.,.,.,.,.,.,.,.,.,.,.,.,.,.,.,.,.,.	DLL1,HES1,NOTCH1
GO Biological Process	GO:2000586	regulation of platelet-derived growth factor receptor-beta signaling pathway	44	3.47022e-16	4.47762e-12	1.01764e-13	5.70479	6.31048	36	0.00106434	0.00607185	968	0.0261398	1	0.348432	2.2653	2.64866	6	10	0.00122125	0.6	.,.,.,.,.,.,.,.,.,.,.,.,.,.,.,.,.,.,.,.,.,.,.,.,.,.,.,.,.,.,.,.,.,.,.,.	HIP1R,PDGFA,PDGFB,PDGFRA,PDGFRB,PTPN2
GO Biological Process	GO:2000669	negative regulation of dendritic cell apoptotic process	45	5.24912e-16	6.77294e-12	1.5051e-13	17.7727	0.95652	17	0.000161329	0.00286726	2407	0.173284	1	0.928911	2.517	0.794598	2	3	0.000407083	0.666667	.,.,.,.,.,.,.,.,.,.,.,.,.,.,.,.,.	GAS6,LILRB1
GO Biological Process	GO:0010830	regulation of myotube differentiation	46	7.33342e-16	9.46232e-12	2.05703e-13	2.83226	28.5991	81	0.0048236	0.0136617	1479	0.0687824	1	0.600067	1.37291	14.5676	20	55	0.00407083	0.363636	.,.,.,.,.,.,.,.,.,.,.,.,.,.,.,.,.,.,.,.,.,.,.,.,.,.,.,.,.,.,.,.,.,.,.,.,.,.,.,.,.,.,.,.,.,.,.,.,.,.,.,.,.,.,.,.,.,.,.,.,.,.,.,.,.,.,.,.,.,.,.,.,.,.,.,.,.,.,.,.,.	BAI1,BDNF,BHLHA15,CYP26B1,EHD1,EHD2,FAM129B,GDF15,HDAC4,MAMSTR,MYOD1,NFATC2,NOTCH1,PPAPDC3,RBM38,SCGB3A1,SIK1,TBX1,TNFSF14,XBP1
GO Biological Process	GO:0046813	receptor-mediated virion attachment to host cell	47	7.95305e-16	1.02618e-11	2.18337e-13	13.9355	1.36343	19	0.000229959	0.00320459	867	0.0193794	1	0.288411	3.0204	1.32433	4	5	0.000814167	0.8	.,.,.,.,.,.,.,.,.,.,.,.,.,.,.,.,.,.,.	CD81,GAS6,ICAM1,LRRC15
GO Biological Process	GO:2000587	negative regulation of platelet-derived growth factor receptor-beta signaling pathway	48	1.07736e-15	1.39012e-11	2.89608e-13	6.06084	5.44479	33	0.000918332	0.00556586	1070	0.0347563	1	0.419122	2.35968	2.11893	5	8	0.00101771	0.625	.,.,.,.,.,.,.,.,.,.,.,.,.,.,.,.,.,.,.,.,.,.,.,.,.,.,.,.,.,.,.,.,.	PDGFA,PDGFB,PDGFRA,PDGFRB,PTPN2
GO Biological Process	GO:0072365	regulation of cellular ketone metabolic process by negative regulation of transcription from RNA polymerase II promoter	49	1.08215e-15	1.3963e-11	2.84959e-13	15.1686	1.18666	18	0.000200145	0.00303593	3245	0.264866	1	1	3.77549	0.264866	1	1	0.000203542	1	.,.,.,.,.,.,.,.,.,.,.,.,.,.,.,.,.,.	NCOR2
GO Biological Process	GO:2000386	positive regulation of ovarian follicle development	50	1.20769e-15	1.55828e-11	3.11655e-13	25.954	0.539415	14	9.09791e-05	0.00236127	5261	0.459589	1	1	1.88775	0.529732	1	2	0.000203542	0.5	.,.,.,.,.,.,.,.,.,.,.,.,.,.	SRC
GO Biological Process	GO:1903725	regulation of phospholipid metabolic process	51	1.35932e-15	1.75393e-11	3.43908e-13	2.43205	42.7623	104	0.00721239	0.0175409	749	0.0151716	1	0.26136	1.49821	16.6866	25	63	0.00508854	0.396825	.,.,.,.,.,.,.,.,.,.,.,.,.,.,.,.,.,.,.,.,.,.,.,.,.,.,.,.,.,.,.,.,.,.,.,.,.,.,.,.,.,.,.,.,.,.,.,.,.,.,.,.,.,.,.,.,.,.,.,.,.,.,.,.,.,.,.,.,.,.,.,.,.,.,.,.,.,.,.,.,.,.,.,.,.,.,.,.,.,.,.,.,.,.,.,.,.,.,.,.,.,.,.,.	ARF1,CD81,DAB2IP,FGFR3,FLT1,FLT3,IDH1,IRS1,KIAA0226,KLF4,LDLR,LPCAT1,PDGFA,PDGFB,PDGFRA,PDGFRB,PIK3IP1,PIK3R2,PIK3R3,PIK3R4,PRKD1,SCARB1,SRC,VAV2,VAV3
GO Biological Process	GO:0048541	Peyer's patch development	52	1.52775e-15	1.97125e-11	3.79087e-13	7.3374	3.81607	28	0.000643627	0.00472255	561	0.00608719	1	0.140006	3.14624	1.5892	5	6	0.00101771	0.833333	.,.,.,.,.,.,.,.,.,.,.,.,.,.,.,.,.,.,.,.,.,.,.,.,.,.,.,.	ADA,ARTN,FOXL1,NKX2-3,RET
GO Biological Process	GO:0090336	positive regulation of brown fat cell differentiation	53	2.46126e-15	3.17576e-11	5.992e-13	6.33174	4.89597	31	0.000825766	0.00522854	3961	0.275011	1	0.895851	1.61807	1.85406	3	7	0.000610625	0.428571	.,.,.,.,.,.,.,.,.,.,.,.,.,.,.,.,.,.,.,.,.,.,.,.,.,.,.,.,.,.,.	INS,METRNL,PRDM16
GO Biological Process	GO:0097241	hematopoietic stem cell migration to bone marrow	54	2.64091e-15	3.40756e-11	6.3103e-13	18.1882	0.879689	16	0.000148371	0.0026986	5261	0.459589	1	1	1.88775	0.529732	1	2	0.000203542	0.5	.,.,.,.,.,.,.,.,.,.,.,.,.,.,.,.	GAS6
GO Biological Process	GO:0098751	bone cell development	55	2.84487e-15	3.67074e-11	6.67407e-13	3.33101	18.3128	61	0.00308868	0.0102884	754	0.0155237	1	0.265653	1.88775	5.82705	11	22	0.00223896	0.5	.,.,.,.,.,.,.,.,.,.,.,.,.,.,.,.,.,.,.,.,.,.,.,.,.,.,.,.,.,.,.,.,.,.,.,.,.,.,.,.,.,.,.,.,.,.,.,.,.,.,.,.,.,.,.,.,.,.,.,.,.	ANXA2,FAM20C,FLI1,LRRK1,MEIS1,PAFAH1B1,PIP4K2A,PTPN11,SRC,WASF2,ZFPM1
GO Biological Process	GO:2000532	regulation of renal albumin absorption	56	5.8987e-15	7.61109e-11	1.35912e-12	17.2489	0.927596	16	0.000156451	0.0026986	5261	0.459589	1	1	1.88775	0.529732	1	2	0.000203542	0.5	.,.,.,.,.,.,.,.,.,.,.,.,.,.,.,.	GAS6
GO Biological Process	GO:0060843	venous endothelial cell differentiation	57	5.90204e-15	7.61541e-11	1.33604e-12	33.834	0.354673	12	5.982e-05	0.00202395	3245	0.264866	1	1	3.77549	0.264866	1	1	0.000203542	1	.,.,.,.,.,.,.,.,.,.,.,.	NOTCH1
GO Biological Process	GO:0003270	Notch signaling pathway involved in regulation of secondary heart field cardioblast proliferation	57	5.90204e-15	7.61541e-11	1.33604e-12	33.834	0.354673	12	5.982e-05	0.00202395	3245	0.264866	1	1	3.77549	0.264866	1	1	0.000203542	1	.,.,.,.,.,.,.,.,.,.,.,.	NOTCH1
GO Biological Process	GO:0045112	integrin biosynthetic process	59	8.25048e-15	1.06456e-10	1.80434e-12	14.9649	1.13599	17	0.000191599	0.00286726	3245	0.264866	1	1	3.77549	0.264866	1	1	0.000203542	1	.,.,.,.,.,.,.,.,.,.,.,.,.,.,.,.,.	COL5A1
GO Biological Process	GO:0060528	secretory columnal luminar epithelial cell differentiation involved in prostate glandular acinus development	60	9.16623e-15	1.18272e-10	1.9712e-12	7.5044	3.46463	26	0.000584354	0.00438523	1345	0.0595408	1	0.571193	2.83162	1.05946	3	4	0.000610625	0.75	.,.,.,.,.,.,.,.,.,.,.,.,.,.,.,.,.,.,.,.,.,.,.,.,.,.	FOXA1,NOTCH1,RXRA
GO Biological Process	GO:1900078	positive regulation of cellular response to insulin stimulus	61	9.614e-15	1.24049e-10	2.0336e-12	3.54367	15.2384	54	0.00257015	0.00910778	489	0.00433872	1	0.114484	1.95766	7.15138	14	27	0.00284958	0.518518	.,.,.,.,.,.,.,.,.,.,.,.,.,.,.,.,.,.,.,.,.,.,.,.,.,.,.,.,.,.,.,.,.,.,.,.,.,.,.,.,.,.,.,.,.,.,.,.,.,.,.,.,.,.	AKT2,C2CD5,FAM132A,FFAR3,IGF2,INS,IRS1,LEP,OPA1,PIK3R2,PIK3R3,PRKCZ,PTPN11,SRC
GO Biological Process	GO:0072070	loop of Henle development	62	1.48416e-14	1.91501e-10	3.08873e-12	3.45608	15.914	55	0.00268409	0.00927644	480	0.00411551	1	0.11063	2.517	3.17839	8	12	0.00162833	0.666667	.,.,.,.,.,.,.,.,.,.,.,.,.,.,.,.,.,.,.,.,.,.,.,.,.,.,.,.,.,.,.,.,.,.,.,.,.,.,.,.,.,.,.,.,.,.,.,.,.,.,.,.,.,.,.	AQP1,DLL1,HES5,IRX1,IRX2,IRX3,PKD1,WNT7B
GO Biological Process	GO:0010675	regulation of cellular carbohydrate metabolic process	63	1.50901e-14	1.94708e-10	3.0906e-12	2.02284	71.187	144	0.0120066	0.0242874	2302	0.143215	1	0.802739	1.17597	32.3137	38	122	0.00773458	0.311475	.,.,.,.,.,.,.,.,.,.,.,.,.,.,.,.,.,.,.,.,.,.,.,.,.,.,.,.,.,.,.,.,.,.,.,.,.,.,.,.,.,.,.,.,.,.,.,.,.,.,.,.,.,.,.,.,.,.,.,.,.,.,.,.,.,.,.,.,.,.,.,.,.,.,.,.,.,.,.,.,.,.,.,.,.,.,.,.,.,.,.,.,.,.,.,.,.,.,.,.,.,.,.,.,.,.,.,.,.,.,.,.,.,.,.,.,.,.,.,.,.,.,.,.,.,.,.,.,.,.,.,.,.,.,.,.,.,.,.,.,.,.,.,.	ACACB,AKT1,AKT2,C12orf5,CBFA2T3,DGKQ,ENPP1,FAM132A,FOXA2,GCGR,GPER1,HDAC4,IGF2,IGFBP5,INS,IRS1,IRS2,KAT2A,LEP,MAEA,NKX1-1,NTSR1,P2RY1,PDK1,PHLDA2,PMAIP1,POMC,POU1F1,PPARA,PPP1R3B,PTH1R,PTPN2,SIK1,SIRT6,SOGA1,SRC,STAT3,WDR5
GO Biological Process	GO:0042593	glucose homeostasis	64	1.73671e-14	2.24087e-10	3.50136e-12	1.83573	101.322	186	0.0170893	0.0313712	302	0.000608618	1	0.0260033	1.43513	45.2921	65	171	0.0132302	0.380117	.,.,.,.,.,.,.,.,.,.,.,.,.,.,.,.,.,.,.,.,.,.,.,.,.,.,.,.,.,.,.,.,.,.,.,.,.,.,.,.,.,.,.,.,.,.,.,.,.,.,.,.,.,.,.,.,.,.,.,.,.,.,.,.,.,.,.,.,.,.,.,.,.,.,.,.,.,.,.,.,.,.,.,.,.,.,.,.,.,.,.,.,.,.,.,.,.,.,.,.,.,.,.,.,.,.,.,.,.,.,.,.,.,.,.,.,.,.,.,.,.,.,.,.,.,.,.,.,.,.,.,.,.,.,.,.,.,.,.,.,.,.,.,.,.,.,.,.,.,.,.,.,.,.,.,.,.,.,.,.,.,.,.,.,.,.,.,.,.,.,.,.,.,.,.,.,.,.,.,.,.,.,.,.,.,.	AACS,ADIPOR2,ADRA1B,AKT1,ASPSCR1,BHLHA15,CEBPA,CYP11B1,DBH,DHPS,ERN1,FGF21,FGFR4,FOXA1,G6PC,GAS6,GATA4,GCGR,GPER1,HECTD4,HK1,HK2,HK3,ICAM1,IGFBP5,INS,IRS1,IRS2,LEP,LIN28A,MBD5,MEN1,MLXIPL,NCOA5,NGFR,OPA1,PAX2,PAX6,PCK1,PCK2,PDX1,PIK3R2,POLG,POMC,PTCH1,PTPN11,PTPN2,PTPRN2,RAB11FIP5,RAP1A,RPH3AL,SESN3,SIN3A,SIRT6,SLC8B1,SSTR5,STAT3,STK11,TCF7L2,TH,TMEM256-PLSCR3,TRPV4,WFS1,XBP1,ZNF236
GO Biological Process	GO:0030316	osteoclast differentiation	65	1.84112e-14	2.3756e-10	3.65478e-12	2.83372	25.7612	73	0.00434496	0.0123124	352	0.00120925	1	0.0443264	2.00573	8.47571	17	32	0.00346021	0.53125	.,.,.,.,.,.,.,.,.,.,.,.,.,.,.,.,.,.,.,.,.,.,.,.,.,.,.,.,.,.,.,.,.,.,.,.,.,.,.,.,.,.,.,.,.,.,.,.,.,.,.,.,.,.,.,.,.,.,.,.,.,.,.,.,.,.,.,.,.,.,.,.,.	ANXA2,CSF1R,CTNNB1,DCSTAMP,EFNA2,FAM20C,FARP2,GPR183,JUNB,LRRK1,OSTM1,PAFAH1B1,SBNO2,SH3PXD2A,SNX10,SRC,TNFSF11
GO Biological Process	GO:0010867	positive regulation of triglyceride biosynthetic process	66	2.04683e-14	2.64103e-10	4.00156e-12	7.63178	3.27577	25	0.0005525	0.00421656	2269	0.139843	1	0.795239	1.71613	2.91353	5	11	0.00101771	0.454545	.,.,.,.,.,.,.,.,.,.,.,.,.,.,.,.,.,.,.,.,.,.,.,.,.	CNEP1R1,LDLR,PLIN5,SCARB1,SREBF1
GO Biological Process	GO:1902367	negative regulation of Notch signaling pathway involved in somitogenesis	67	1.16031e-13	1.49714e-09	2.23454e-11	21.708	0.598858	13	0.000101005	0.00219261	1500	0.0701435	1	0.603375	3.77549	0.529732	2	2	0.000407083	1	.,.,.,.,.,.,.,.,.,.,.,.,.	LFNG,NRARP
GO Biological Process	GO:0010866	regulation of triglyceride biosynthetic process	68	1.18749e-13	1.53222e-09	2.25327e-11	5.10159	6.46858	33	0.00109101	0.00556586	1935	0.103253	1	0.688511	1.65178	4.23786	7	16	0.00142479	0.4375	.,.,.,.,.,.,.,.,.,.,.,.,.,.,.,.,.,.,.,.,.,.,.,.,.,.,.,.,.,.,.,.,.	C3,CNEP1R1,LDLR,PLIN5,SCARB1,SIK1,SREBF1
GO Biological Process	GO:0010934	macrophage cytokine production	69	1.94741e-13	2.51274e-09	3.64166e-11	13.6669	1.17071	16	0.000197456	0.0026986	5261	0.459589	1	1	1.88775	0.529732	1	2	0.000203542	0.5	.,.,.,.,.,.,.,.,.,.,.,.,.,.,.,.	GAS6
GO Biological Process	GO:0010642	negative regulation of platelet-derived growth factor receptor signaling pathway	70	2.21508e-13	2.85812e-09	4.08303e-11	3.97742	10.5596	42	0.00178101	0.00708383	1935	0.103253	1	0.688511	1.65178	4.23786	7	16	0.00142479	0.4375	.,.,.,.,.,.,.,.,.,.,.,.,.,.,.,.,.,.,.,.,.,.,.,.,.,.,.,.,.,.,.,.,.,.,.,.,.,.,.,.,.,.	APOD,PDGFA,PDGFB,PDGFRA,PDGFRB,PTPN2,SLC9A3R1
GO Biological Process	GO:0086098	angiotensin-activated signaling pathway involved in heart process	71	2.30158e-13	2.96973e-09	4.18272e-11	17.534	0.798448	14	0.000134668	0.00236127	5261	0.459589	1	1	1.88775	0.529732	1	2	0.000203542	0.5	.,.,.,.,.,.,.,.,.,.,.,.,.,.	SRC
GO Biological Process	GO:0043654	recognition of apoptotic cell	72	3.22532e-13	4.16162e-09	5.78003e-11	7.48754	3.07177	23	0.000518093	0.00387924	777	0.016644	1	0.276393	2.69678	1.85406	5	7	0.00101771	0.714286	.,.,.,.,.,.,.,.,.,.,.,.,.,.,.,.,.,.,.,.,.,.,.	FCN1,FCN2,MEGF10,PEAR1,SCARB1
GO Biological Process	GO:0071895	odontoblast differentiation	73	3.86873e-13	4.99182e-09	6.83811e-11	8.41581	2.4953	21	0.000420864	0.00354191	2407	0.173284	1	0.928911	2.517	0.794598	2	3	0.000407083	0.666667	.,.,.,.,.,.,.,.,.,.,.,.,.,.,.,.,.,.,.,.,.	FAM20C,LEF1
GO Biological Process	GO:0072272	proximal/distal pattern formation involved in metanephric nephron development	74	4.5674e-13	5.89332e-09	7.96394e-11	5.35464	5.60262	30	0.000944951	0.00505988	1500	0.0701435	1	0.603375	3.77549	0.529732	2	2	0.000407083	1	.,.,.,.,.,.,.,.,.,.,.,.,.,.,.,.,.,.,.,.,.,.,.,.,.,.,.,.,.,.	IRX1,IRX2
GO Biological Process	GO:0071393	cellular response to progesterone stimulus	75	4.625e-13	5.96764e-09	7.95686e-11	16.6337	0.841666	14	0.000141957	0.00236127	6669	0.602741	1	1	1.2585	0.794598	1	3	0.000203542	0.333333	.,.,.,.,.,.,.,.,.,.,.,.,.,.	SRC
GO Biological Process	GO:0071816	tail-anchored membrane protein insertion into ER membrane	76	5.77851e-13	7.45602e-09	9.81055e-11	22.7895	0.526558	12	8.88105e-05	0.00202395	4083	0.287028	1	0.907059	1.88775	1.05946	2	4	0.000407083	0.5	.,.,.,.,.,.,.,.,.,.,.,.	BAG6,GET4
GO Biological Process	GO:0003029	detection of hypoxic conditions in blood by carotid body chemoreceptor signaling	77	6.84033e-13	8.82608e-09	1.14624e-10	27.6412	0.397957	11	6.71204e-05	0.00185529	3245	0.264866	1	1	3.77549	0.264866	1	1	0.000203542	1	.,.,.,.,.,.,.,.,.,.,.	P2RX2
GO Biological Process	GO:0003002	regionalization	78	1.3942e-12	1.79894e-08	2.30633e-10	1.44586	266.969	386	0.0450277	0.0651037	16	8.15142e-13	1.05178e-08	6.57361e-10	1.70078	82.9031	141	313	0.0286994	0.450479	.,.,.,.,.,.,.,.,.,.,.,.,.,.,.,.,.,.,.,.,.,.,.,.,.,.,.,.,.,.,.,.,.,.,.,.,.,.,.,.,.,.,.,.,.,.,.,.,.,.,.,.,.,.,.,.,.,.,.,.,.,.,.,.,.,.,.,.,.,.,.,.,.,.,.,.,.,.,.,.,.,.,.,.,.,.,.,.,.,.,.,.,.,.,.,.,.,.,.,.,.,.,.,.,.,.,.,.,.,.,.,.,.,.,.,.,.,.,.,.,.,.,.,.,.,.,.,.,.,.,.,.,.,.,.,.,.,.,.,.,.,.,.,.,.,.,.,.,.,.,.,.,.,.,.,.,.,.,.,.,.,.,.,.,.,.,.,.,.,.,.,.,.,.,.,.,.,.,.,.,.,.,.,.,.,.,.,.,.,.,.,.,.,.,.,.,.,.,.,.…	ACD,ACVR2A,ALDH1A2,ALX1,ALX4,ARC,AXIN2,BARX1,BASP1,BMI1,BMP4,C5orf20,CDX2,CELSR1,CELSR2,CHSY1,COBL,CRB2,CTNNB1,CTNNBIP1,CYP26B1,DBX1,DDIT3,DLL1,DLL3,DLX1,DLX2,DMRTA2,DSCAML1,EMX2,ETS2,FBXL15,FEZF1,FGF10,FOXA1,FOXA2,FOXB1,FOXC1,FOXD1,FOXF1,FOXG1,FOXN4,GATA4,GBX2,GLI2,GSC,GSX2,HES1,HES5,HIPK1,HOXB3,HOXB4,HOXB5,HOXB6,HOXB9,HOXC4,HOXD10,HOXD11,HOXD13,HOXD8,HOXD9,IFT172,IRX1,IRX2,IRX3,KAT2A,KDM2B,LEF1…
GO Biological Process	GO:0002220	innate immune response activating cell surface receptor signaling pathway	79	1.84369e-12	2.37892e-08	3.01129e-10	2.19352	45.5889	100	0.00768913	0.0168662	7446	0.698048	1	1	0.936322	33.1082	31	125	0.00630979	0.248	.,.,.,.,.,.,.,.,.,.,.,.,.,.,.,.,.,.,.,.,.,.,.,.,.,.,.,.,.,.,.,.,.,.,.,.,.,.,.,.,.,.,.,.,.,.,.,.,.,.,.,.,.,.,.,.,.,.,.,.,.,.,.,.,.,.,.,.,.,.,.,.,.,.,.,.,.,.,.,.,.,.,.,.,.,.,.,.,.,.,.,.,.,.,.,.,.,.,.,.	BCL10,CARD11,CARD9,CLEC6A,CREBBP,CUL1,FCN1,FYN,HRAS,ICAM2,ICAM3,IKBKB,MUC16,MUC2,MUC20,MUC4,MUC5AC,MUC6,PDPK1,PLCG2,PRKACG,PSMB1,PSMB11,PSMB4,PSMB7,PSMC1,SRC,SYK,TAB1,TAB2,UBE2D2
GO Biological Process	GO:0010641	positive regulation of platelet-derived growth factor receptor signaling pathway	80	2.27975e-12	2.94157e-08	3.67696e-10	8.18252	2.44424	20	0.000412251	0.00337325	2008	0.119783	1	0.769701	2.2653	1.32433	3	5	0.000610625	0.6	.,.,.,.,.,.,.,.,.,.,.,.,.,.,.,.,.,.,.,.	F7,HIP1R,SRC
GO Biological Process	GO:0071545	inositol phosphate catabolic process	81	2.92357e-12	3.77228e-08	4.65714e-10	5.55008	4.86479	27	0.000820508	0.00455389	4417	0.328327	1	0.959112	1.37291	2.91353	4	11	0.000814167	0.363636	.,.,.,.,.,.,.,.,.,.,.,.,.,.,.,.,.,.,.,.,.,.,.,.,.,.,.	IMPA2,INPP5A,MTMR7,NTSR1
GO Biological Process	GO:2001184	positive regulation of interleukin-12 secretion	82	3.05988e-12	3.94816e-08	4.81483e-10	14.4091	0.971612	14	0.000163874	0.00236127	2407	0.173284	1	0.928911	2.517	0.794598	2	3	0.000407083	0.666667	.,.,.,.,.,.,.,.,.,.,.,.,.,.	LGALS9,MAPK11
GO Biological Process	GO:0043467	regulation of generation of precursor metabolites and energy	83	3.1853e-12	4.10999e-08	4.9518e-10	1.9794	63.1504	125	0.0106511	0.0210828	6272	0.538821	1	1	0.998478	32.0488	32	121	0.00651333	0.264463	.,.,.,.,.,.,.,.,.,.,.,.,.,.,.,.,.,.,.,.,.,.,.,.,.,.,.,.,.,.,.,.,.,.,.,.,.,.,.,.,.,.,.,.,.,.,.,.,.,.,.,.,.,.,.,.,.,.,.,.,.,.,.,.,.,.,.,.,.,.,.,.,.,.,.,.,.,.,.,.,.,.,.,.,.,.,.,.,.,.,.,.,.,.,.,.,.,.,.,.,.,.,.,.,.,.,.,.,.,.,.,.,.,.,.,.,.,.,.,.,.,.,.,.,.	AKT1,AKT2,C12orf5,CBFA2T3,ENPP1,GCGR,GLTSCR2,HDAC4,IGF2,INS,IRS1,IRS2,MLXIPL,NCOR1,NKX1-1,NUP210,NUP37,NUP50,OPRK1,PHLDA2,POM121,POMC,PPARA,PPIF,PPP1R3B,PRDM16,PRKAG2,SEH1L,SIRT6,SLC25A33,STAT3,TRPV4
GO Biological Process	GO:0045056	transcytosis	84	5.36454e-12	6.92186e-08	8.24031e-10	5.19503	5.38977	28	0.000909052	0.00472255	7432	0.697469	1	1	0.888351	4.50272	4	17	0.000814167	0.235294	.,.,.,.,.,.,.,.,.,.,.,.,.,.,.,.,.,.,.,.,.,.,.,.,.,.,.,.	GPIHBP1,LRPAP1,RAB17,SRC
GO Biological Process	GO:0032571	response to vitamin K	85	7.1666e-12	9.24707e-08	1.08789e-09	7.18383	2.92323	21	0.00049304	0.00354191	867	0.0193794	1	0.288411	3.0204	1.32433	4	5	0.000814167	0.8	.,.,.,.,.,.,.,.,.,.,.,.,.,.,.,.,.,.,.,.,.	BGLAP,F7,GAS6,POSTN
GO Biological Process	GO:0034351	negative regulation of glial cell apoptotic process	86	9.46289e-12	1.221e-07	1.41976e-09	4.72648	6.34722	30	0.00107054	0.00505988	1070	0.0347563	1	0.419122	2.35968	2.11893	5	8	0.00101771	0.625	.,.,.,.,.,.,.,.,.,.,.,.,.,.,.,.,.,.,.,.,.,.,.,.,.,.,.,.,.,.	DLL1,GAS6,PRKCA,PRKCH,TRAF2
GO Biological Process	GO:0071326	cellular response to monosaccharide stimulus	87	1.06623e-11	1.37575e-07	1.58133e-09	2.20447	41.7334	92	0.00703886	0.0155169	1306	0.0560025	1	0.553292	1.34839	18.5406	25	70	0.00508854	0.357143	.,.,.,.,.,.,.,.,.,.,.,.,.,.,.,.,.,.,.,.,.,.,.,.,.,.,.,.,.,.,.,.,.,.,.,.,.,.,.,.,.,.,.,.,.,.,.,.,.,.,.,.,.,.,.,.,.,.,.,.,.,.,.,.,.,.,.,.,.,.,.,.,.,.,.,.,.,.,.,.,.,.,.,.,.,.,.,.,.,.,.,.	AACS,ERN1,FGF21,GAS6,GATA4,GPER1,ICAM1,IRS2,LEP,LIN28A,MEN1,MLXIPL,OPA1,PAX2,PCK1,PCK2,POLG,PTPRN2,RAB11FIP5,RAP1A,SIN3A,SLC26A6,TH,XBP1,ZNF236
GO Biological Process	GO:0003273	cell migration involved in endocardial cushion formation	88	1.18736e-11	1.53205e-07	1.74097e-09	11.507	1.30355	15	0.00021986	0.00252994	1345	0.0595408	1	0.571193	2.83162	1.05946	3	4	0.000610625	0.75	.,.,.,.,.,.,.,.,.,.,.,.,.,.,.	ENG,NOTCH1,SNAI2
GO Biological Process	GO:0072086	specification of loop of Henle identity	89	1.22478e-11	1.58033e-07	1.77565e-09	4.16145	8.17023	34	0.00137801	0.00573452	513	0.00491717	1	0.123677	3.77549	1.05946	4	4	0.000814167	1	.,.,.,.,.,.,.,.,.,.,.,.,.,.,.,.,.,.,.,.,.,.,.,.,.,.,.,.,.,.,.,.,.,.	HES5,IRX1,IRX2,IRX3
GO Biological Process	GO:0035455	response to interferon-alpha	90	1.36809e-11	1.76525e-07	1.96139e-09	4.50991	6.87375	31	0.00115934	0.00522854	2151	0.133241	1	0.799257	1.5102	5.29732	8	20	0.00162833	0.4	.,.,.,.,.,.,.,.,.,.,.,.,.,.,.,.,.,.,.,.,.,.,.,.,.,.,.,.,.,.,.	ADAR,BST2,GAS6,GATA3,IFITM1,IFITM3,IFNAR2,LAMP3
GO Biological Process	GO:0009952	anterior/posterior pattern specification	91	1.49294e-11	1.92635e-07	2.11686e-09	1.5748	153.67	242	0.0259184	0.0408163	55	5.75224e-08	0.000742212	1.34948e-05	1.66735	52.1786	87	197	0.0177081	0.441624	.,.,.,.,.,.,.,.,.,.,.,.,.,.,.,.,.,.,.,.,.,.,.,.,.,.,.,.,.,.,.,.,.,.,.,.,.,.,.,.,.,.,.,.,.,.,.,.,.,.,.,.,.,.,.,.,.,.,.,.,.,.,.,.,.,.,.,.,.,.,.,.,.,.,.,.,.,.,.,.,.,.,.,.,.,.,.,.,.,.,.,.,.,.,.,.,.,.,.,.,.,.,.,.,.,.,.,.,.,.,.,.,.,.,.,.,.,.,.,.,.,.,.,.,.,.,.,.,.,.,.,.,.,.,.,.,.,.,.,.,.,.,.,.,.,.,.,.,.,.,.,.,.,.,.,.,.,.,.,.,.,.,.,.,.,.,.,.,.,.,.,.,.,.,.,.,.,.,.,.,.,.,.,.,.,.,.,.,.,.,.,.,.,.,.,.,.,.,.,.…	ACVR2A,ALDH1A2,ALX1,ALX4,ARC,AXIN2,BARX1,BASP1,BMP4,C5orf20,CDX2,CELSR1,CELSR2,COBL,CRB2,CTNNB1,CTNNBIP1,DDIT3,DLL1,DLL3,EMX2,ETS2,FEZF1,FOXA2,FOXB1,FOXC1,FOXF1,GATA4,GBX2,GLI2,HES1,HIPK1,HOXB3,HOXB4,HOXB5,HOXB6,HOXB9,HOXC4,HOXD10,HOXD13,HOXD8,HOXD9,KAT2A,KDM2B,LEF1,LFNG,LHX1,LRP5,MIB1,MSX1,MSX2,NEUROG1,NOTCH1,NR2F2,NRARP,OSR1,OTX1,OTX2,PAX1,PAX6,PCDH8,PGAP1,PRKDC,ROR2,SEMA3C,SFRP1,SHH,SIX2,SIX3,…
GO Biological Process	GO:0051902	negative regulation of mitochondrial depolarization	92	1.568e-11	2.02319e-07	2.19912e-09	7.33164	2.7279	20	0.000460095	0.00337325	5955	0.500986	1	1	1.2585	1.5892	2	6	0.000407083	0.333333	.,.,.,.,.,.,.,.,.,.,.,.,.,.,.,.,.,.,.,.	FZD9,SRC
GO Biological Process	GO:0002223	stimulatory C-type lectin receptor signaling pathway	93	1.81784e-11	2.34556e-07	2.52211e-09	2.14095	44.84	96	0.00756282	0.0161916	7819	0.715064	1	1	0.9284	32.3137	30	122	0.00610625	0.245902	.,.,.,.,.,.,.,.,.,.,.,.,.,.,.,.,.,.,.,.,.,.,.,.,.,.,.,.,.,.,.,.,.,.,.,.,.,.,.,.,.,.,.,.,.,.,.,.,.,.,.,.,.,.,.,.,.,.,.,.,.,.,.,.,.,.,.,.,.,.,.,.,.,.,.,.,.,.,.,.,.,.,.,.,.,.,.,.,.,.,.,.,.,.,.,.	BCL10,CARD11,CARD9,CLEC6A,CREBBP,CUL1,FYN,HRAS,ICAM2,ICAM3,IKBKB,MUC16,MUC2,MUC20,MUC4,MUC5AC,MUC6,PDPK1,PLCG2,PRKACG,PSMB1,PSMB11,PSMB4,PSMB7,PSMC1,SRC,SYK,TAB1,TAB2,UBE2D2
GO Biological Process	GO:0030198	extracellular matrix organization	94	1.98082e-11	2.55586e-07	2.719e-09	1.50332	192.907	290	0.0325362	0.0489121	1240	0.0460763	1	0.479454	1.16742	80.5193	94	304	0.0191329	0.30921	.,.,.,.,.,.,.,.,.,.,.,.,.,.,.,.,.,.,.,.,.,.,.,.,.,.,.,.,.,.,.,.,.,.,.,.,.,.,.,.,.,.,.,.,.,.,.,.,.,.,.,.,.,.,.,.,.,.,.,.,.,.,.,.,.,.,.,.,.,.,.,.,.,.,.,.,.,.,.,.,.,.,.,.,.,.,.,.,.,.,.,.,.,.,.,.,.,.,.,.,.,.,.,.,.,.,.,.,.,.,.,.,.,.,.,.,.,.,.,.,.,.,.,.,.,.,.,.,.,.,.,.,.,.,.,.,.,.,.,.,.,.,.,.,.,.,.,.,.,.,.,.,.,.,.,.,.,.,.,.,.,.,.,.,.,.,.,.,.,.,.,.,.,.,.,.,.,.,.,.,.,.,.,.,.,.,.,.,.,.,.,.,.,.,.,.,.,.,.,.…	ACAN,ADAM12,ADAM19,ADAM8,ADAMTS14,ADAMTS2,ADAMTS3,ADAMTSL2,AGRN,ANXA2,APBB2,BSG,COL12A1,COL13A1,COL16A1,COL18A1,COL1A2,COL27A1,COL2A1,COL4A2,COL5A1,COL5A3,COL6A1,COL6A2,COL6A3,COL9A2,COL9A3,COMP,CREB3L1,CRISPLD2,CTGF,CTRB1,CTSL,DNAJB6,ELF3,ELN,ENG,FBLN1,FBLN2,FBLN5,FOXC1,FOXF1,FOXF2,GAS6,HAPLN1,HAS2,HPN,HSPG2,HTRA1,ICAM1,ICAM2,ICAM3,ICAM4,ICAM5,IHH,ITGA11,ITGA8,ITGA9,ITGB2,ITGB3,ITGB4,ITGB7,JAM3,…
GO Biological Process	GO:0035357	peroxisome proliferator activated receptor signaling pathway	95	2.03043e-11	2.61986e-07	2.75775e-09	5.77973	4.15245	24	0.000700362	0.0040479	2176	0.135357	1	0.802628	1.88775	2.11893	4	8	0.000814167	0.5	.,.,.,.,.,.,.,.,.,.,.,.,.,.,.,.,.,.,.,.,.,.,.,.	ACTN4,C9orf129,FAM120B,RXRA
GO Biological Process	GO:0043062	extracellular structure organization	96	2.33767e-11	3.0163e-07	3.14198e-09	1.50088	193.22	290	0.032589	0.0489121	1261	0.0496877	1	0.508423	1.16359	80.7841	94	305	0.0191329	0.308197	.,.,.,.,.,.,.,.,.,.,.,.,.,.,.,.,.,.,.,.,.,.,.,.,.,.,.,.,.,.,.,.,.,.,.,.,.,.,.,.,.,.,.,.,.,.,.,.,.,.,.,.,.,.,.,.,.,.,.,.,.,.,.,.,.,.,.,.,.,.,.,.,.,.,.,.,.,.,.,.,.,.,.,.,.,.,.,.,.,.,.,.,.,.,.,.,.,.,.,.,.,.,.,.,.,.,.,.,.,.,.,.,.,.,.,.,.,.,.,.,.,.,.,.,.,.,.,.,.,.,.,.,.,.,.,.,.,.,.,.,.,.,.,.,.,.,.,.,.,.,.,.,.,.,.,.,.,.,.,.,.,.,.,.,.,.,.,.,.,.,.,.,.,.,.,.,.,.,.,.,.,.,.,.,.,.,.,.,.,.,.,.,.,.,.,.,.,.,.,.…	ACAN,ADAM12,ADAM19,ADAM8,ADAMTS14,ADAMTS2,ADAMTS3,ADAMTSL2,AGRN,ANXA2,APBB2,BSG,COL12A1,COL13A1,COL16A1,COL18A1,COL1A2,COL27A1,COL2A1,COL4A2,COL5A1,COL5A3,COL6A1,COL6A2,COL6A3,COL9A2,COL9A3,COMP,CREB3L1,CRISPLD2,CTGF,CTRB1,CTSL,DNAJB6,ELF3,ELN,ENG,FBLN1,FBLN2,FBLN5,FOXC1,FOXF1,FOXF2,GAS6,HAPLN1,HAS2,HPN,HSPG2,HTRA1,ICAM1,ICAM2,ICAM3,ICAM4,ICAM5,IHH,ITGA11,ITGA8,ITGA9,ITGB2,ITGB3,ITGB4,ITGB7,JAM3,…
GO Biological Process	GO:0003188	heart valve formation	97	2.33881e-11	3.01776e-07	3.1111e-09	3.48543	11.7633	41	0.00198402	0.00691516	744	0.014773	1	0.256205	2.15742	3.70812	8	14	0.00162833	0.571429	.,.,.,.,.,.,.,.,.,.,.,.,.,.,.,.,.,.,.,.,.,.,.,.,.,.,.,.,.,.,.,.,.,.,.,.,.,.,.,.,.	ERG,HEY1,NOTCH1,OLFM1,SMAD4,SOX9,TBX20,ZFPM1
GO Biological Process	GO:0071331	cellular response to hexose stimulus	98	2.47125e-11	3.18865e-07	3.25373e-09	2.18991	41.0976	90	0.00693162	0.0151796	1745	0.0793078	1	0.586423	1.31322	18.2758	24	69	0.004885	0.347826	.,.,.,.,.,.,.,.,.,.,.,.,.,.,.,.,.,.,.,.,.,.,.,.,.,.,.,.,.,.,.,.,.,.,.,.,.,.,.,.,.,.,.,.,.,.,.,.,.,.,.,.,.,.,.,.,.,.,.,.,.,.,.,.,.,.,.,.,.,.,.,.,.,.,.,.,.,.,.,.,.,.,.,.,.,.,.,.,.,.	AACS,ERN1,FGF21,GAS6,GATA4,GPER1,ICAM1,IRS2,LIN28A,MEN1,MLXIPL,OPA1,PAX2,PCK1,PCK2,POLG,PTPRN2,RAB11FIP5,RAP1A,SIN3A,SLC26A6,TH,XBP1,ZNF236
GO Biological Process	GO:0050878	regulation of body fluid levels	99	2.55858e-11	3.30134e-07	3.33469e-09	1.40458	282.646	397	0.0476717	0.066959	439	0.00264399	1	0.0777117	1.21115	133.757	162	505	0.0329737	0.320792	.,.,.,.,.,.,.,.,.,.,.,.,.,.,.,.,.,.,.,.,.,.,.,.,.,.,.,.,.,.,.,.,.,.,.,.,.,.,.,.,.,.,.,.,.,.,.,.,.,.,.,.,.,.,.,.,.,.,.,.,.,.,.,.,.,.,.,.,.,.,.,.,.,.,.,.,.,.,.,.,.,.,.,.,.,.,.,.,.,.,.,.,.,.,.,.,.,.,.,.,.,.,.,.,.,.,.,.,.,.,.,.,.,.,.,.,.,.,.,.,.,.,.,.,.,.,.,.,.,.,.,.,.,.,.,.,.,.,.,.,.,.,.,.,.,.,.,.,.,.,.,.,.,.,.,.,.,.,.,.,.,.,.,.,.,.,.,.,.,.,.,.,.,.,.,.,.,.,.,.,.,.,.,.,.,.,.,.,.,.,.,.,.,.,.,.,.,.,.,.…	ACTB,ACTG1,ADA,ADAMTS18,ADCY2,ADCY4,ADCY8,ADCY9,ADORA2A,ADRA2C,AKT1,ANXA2,APOH,APRT,AQP1,BPIFA1,C5orf20,CAPZA2,CAPZB,CCND1,CD9,CHRM1,CHRM3,CLEC4M,COL1A2,CSRP1,CYP11B2,CYP26B1,CYP4F11,CYP4F2,DGKD,DGKG,DGKQ,DGKZ,DMTN,DTNBP1,EDNRB,EHD1,EHD2,EHD3,ENTPD1,ENTPD2,EPHB2,ERBB4,F10,F11,F2RL2,F2RL3,F7,FBLN1,FERMT3,FGF10,FLI1,FOXA2,FOXB1,FYN,GAS6,GATA2,GATA3,GATA4,GATA5,GATA6,GNA11,GNA12,GNA14,GNA15,GNAQ,GNA…
GO Biological Process	GO:0045820	negative regulation of glycolytic process	100	2.85437e-11	3.68299e-07	3.68299e-09	4.02838	8.44011	34	0.00142353	0.00573452	1175	0.0448051	1	0.492017	2.05936	2.91353	6	11	0.00122125	0.545454	.,.,.,.,.,.,.,.,.,.,.,.,.,.,.,.,.,.,.,.,.,.,.,.,.,.,.,.,.,.,.,.,.,.	C12orf5,CBFA2T3,HDAC4,PPARA,SIRT6,STAT3
GO Biological Process	GO:0071071	regulation of phospholipid biosynthetic process	101	2.86176e-11	3.69253e-07	3.65597e-09	3.75212	9.86108	37	0.00166319	0.00624051	5830	0.465529	1	1	1.16169	3.44326	4	13	0.000814167	0.307692	.,.,.,.,.,.,.,.,.,.,.,.,.,.,.,.,.,.,.,.,.,.,.,.,.,.,.,.,.,.,.,.,.,.,.,.,.	IDH1,LPCAT1,PDGFA,PDGFB
GO Biological Process	GO:0018094	protein polyglycylation	102	3.23718e-11	4.17694e-07	4.09504e-09	23.7753	0.420605	10	7.09403e-05	0.00168662	4083	0.287028	1	0.907059	1.88775	1.05946	2	4	0.000407083	0.5	.,.,.,.,.,.,.,.,.,.	TTLL10,TTLL8
GO Biological Process	GO:0045746	negative regulation of Notch signaling pathway	103	3.37526e-11	4.3551e-07	4.22826e-09	2.91938	17.812	52	0.00300422	0.00877045	299	0.000574755	1	0.0248029	2.05936	8.74058	18	33	0.00366375	0.545454	.,.,.,.,.,.,.,.,.,.,.,.,.,.,.,.,.,.,.,.,.,.,.,.,.,.,.,.,.,.,.,.,.,.,.,.,.,.,.,.,.,.,.,.,.,.,.,.,.,.,.,.	ARRDC1,BMP7,CBFA2T2,DLK1,DLX1,DLX2,EGFL7,FAM129B,GATA2,GDPD5,HEY1,HIF1AN,LFNG,NEURL1,NRARP,NUMB,PEAR1,YTHDF2
GO Biological Process	GO:2000974	negative regulation of pro-B cell differentiation	104	4.13514e-11	5.33557e-07	5.13035e-09	8.66229	1.96253	17	0.000331005	0.00286726	813	0.0185731	1	0.29477	3.77549	0.794598	3	3	0.000610625	1	.,.,.,.,.,.,.,.,.,.,.,.,.,.,.,.,.	HES1,HES5,NOTCH1
GO Biological Process	GO:0048598	embryonic morphogenesis	105	4.38163e-11	5.65362e-07	5.3844e-09	1.30262	462.915	603	0.0780764	0.101704	2	1.65096e-16	2.13023e-12	1.06512e-12	1.60048	146.206	234	552	0.0476287	0.423913	.,.,.,.,.,.,.,.,.,.,.,.,.,.,.,.,.,.,.,.,.,.,.,.,.,.,.,.,.,.,.,.,.,.,.,.,.,.,.,.,.,.,.,.,.,.,.,.,.,.,.,.,.,.,.,.,.,.,.,.,.,.,.,.,.,.,.,.,.,.,.,.,.,.,.,.,.,.,.,.,.,.,.,.,.,.,.,.,.,.,.,.,.,.,.,.,.,.,.,.,.,.,.,.,.,.,.,.,.,.,.,.,.,.,.,.,.,.,.,.,.,.,.,.,.,.,.,.,.,.,.,.,.,.,.,.,.,.,.,.,.,.,.,.,.,.,.,.,.,.,.,.,.,.,.,.,.,.,.,.,.,.,.,.,.,.,.,.,.,.,.,.,.,.,.,.,.,.,.,.,.,.,.,.,.,.,.,.,.,.,.,.,.,.,.,.,.,.,.,.…	ABL1,ABR,ACD,ACVR2A,ALDH1A2,ALX1,ALX4,ATOH8,ATP6V1B1,ATP8A2,B9D1,BAX,BCL10,BCR,BMP4,BMP7,C5orf20,CACNA1C,CDKN1C,CELSR1,CHD7,CHST11,CLIC5,COBL,COL12A1,COL2A1,COL4A2,COL6A1,CRB2,CREBBP,CTNNB1,CYP26B1,DLG1,DLL1,DLX2,DNAJB6,DSCAML1,DUSP1,DUSP5,DVL1,ECE1,EFEMP1,EIF4A3,ENG,ENSG00000091436,EPHB2,ETS2,EYA2,FGF10,FGF9,FGFR1,FLT1,FOXA2,FOXC1,FOXE1,FOXF1,FOXF2,FOXG1,FOXI1,FOXL2,FOXN4,GATA2,GATA3,GATA4,GATA6…
GO Biological Process	GO:0060684	epithelial-mesenchymal cell signaling	106	4.45162e-11	5.74392e-07	5.4188e-09	3.95968	8.58654	34	0.00144823	0.00573452	777	0.016644	1	0.276393	2.69678	1.85406	5	7	0.00101771	0.714286	.,.,.,.,.,.,.,.,.,.,.,.,.,.,.,.,.,.,.,.,.,.,.,.,.,.,.,.,.,.,.,.,.,.	BMP4,FOXA1,PDGFA,SHH,SMO
GO Biological Process	GO:0050872	white fat cell differentiation	107	5.69891e-11	7.3533e-07	6.87225e-09	3.32251	12.641	42	0.00213207	0.00708383	617	0.00822511	1	0.172007	2.32338	3.44326	8	13	0.00162833	0.615385	.,.,.,.,.,.,.,.,.,.,.,.,.,.,.,.,.,.,.,.,.,.,.,.,.,.,.,.,.,.,.,.,.,.,.,.,.,.,.,.,.,.	AACS,CEBPA,CTBP1,CTBP2,FGF10,PER2,PRDM16,SNAI2
GO Biological Process	GO:1902745	positive regulation of lamellipodium organization	108	5.70324e-11	7.35889e-07	6.81379e-09	2.94822	16.9594	50	0.00286041	0.00843312	2329	0.152603	1	0.845444	1.39833	7.15138	10	27	0.00203542	0.37037	.,.,.,.,.,.,.,.,.,.,.,.,.,.,.,.,.,.,.,.,.,.,.,.,.,.,.,.,.,.,.,.,.,.,.,.,.,.,.,.,.,.,.,.,.,.,.,.,.,.	AQP1,AUTS2,CORO1C,FSCN1,HDAC4,RLTPR,RREB1,SRC,TWF2,WASF2
GO Biological Process	GO:0002429	immune response-activating cell surface receptor signaling pathway	109	5.76251e-11	7.43537e-07	6.82144e-09	1.59121	137.631	219	0.0232132	0.0369371	3141	0.247091	1	1	1.07303	75.4868	81	285	0.0164869	0.28421	.,.,.,.,.,.,.,.,.,.,.,.,.,.,.,.,.,.,.,.,.,.,.,.,.,.,.,.,.,.,.,.,.,.,.,.,.,.,.,.,.,.,.,.,.,.,.,.,.,.,.,.,.,.,.,.,.,.,.,.,.,.,.,.,.,.,.,.,.,.,.,.,.,.,.,.,.,.,.,.,.,.,.,.,.,.,.,.,.,.,.,.,.,.,.,.,.,.,.,.,.,.,.,.,.,.,.,.,.,.,.,.,.,.,.,.,.,.,.,.,.,.,.,.,.,.,.,.,.,.,.,.,.,.,.,.,.,.,.,.,.,.,.,.,.,.,.,.,.,.,.,.,.,.,.,.,.,.,.,.,.,.,.,.,.,.,.,.,.,.,.,.,.,.,.,.,.,.,.,.,.,.,.,.,.,.,.,.,.,.,.,.,.,.,.,.,.,.,.,.…	ABL1,ACTB,ACTG1,ACTR3,ARPC1B,BAG6,BAIAP2,BAX,BCAR1,BCL10,BLK,BRAF,C3AR1,C5AR1,C5AR2,CARD11,CARD9,CD38,CD79B,CLEC6A,CR2,CREBBP,CRK,CSK,CUL1,CYFIP1,DENND1B,ENSG00000259680,FCN1,FYB,FYN,GATA3,GRAP2,GRB2,HCK,HRAS,ICAM2,ICAM3,IGLL1,IKBKB,LAT,LCP2,MAPK1,MUC16,MUC2,MUC20,MUC4,MUC5AC,MUC6,MYH2,NFAM1,NFATC2,PDPK1,PIK3CB,PIK3R2,PLCG2,PPAPDC1A,PRKACG,PRKCQ,PSMB1,PSMB11,PSMB4,PSMB7,PSMC1,PTPRC,RFTN1,RIPK2,SH…
GO Biological Process	GO:0090208	positive regulation of triglyceride metabolic process	110	6.72579e-11	8.67829e-07	7.88935e-09	4.81329	5.60947	27	0.000946108	0.00455389	2972	0.217648	1	0.944925	1.39097	5.03245	7	19	0.00142479	0.368421	.,.,.,.,.,.,.,.,.,.,.,.,.,.,.,.,.,.,.,.,.,.,.,.,.,.,.	ABHD5,CNEP1R1,FGF21,LDLR,PLIN5,SCARB1,SREBF1
GO Biological Process	GO:0097117	guanylate kinase-associated protein clustering	111	6.99361e-11	9.02385e-07	8.1296e-09	38.5993	0.207258	8	3.49566e-05	0.0013493	3245	0.264866	1	1	3.77549	0.264866	1	1	0.000203542	1	.,.,.,.,.,.,.,.	SHANK3
GO Biological Process	GO:1904180	negative regulation of membrane depolarization	112	6.99951e-11	9.03147e-07	8.06381e-09	6.72471	2.97411	20	0.00050162	0.00337325	6469	0.591376	1	1	1.07871	1.85406	2	7	0.000407083	0.285714	.,.,.,.,.,.,.,.,.,.,.,.,.,.,.,.,.,.,.,.	FZD9,SRC
GO Biological Process	GO:0045994	positive regulation of translational initiation by iron	113	7.06371e-11	9.1143e-07	8.06575e-09	12.8755	1.00967	13	0.000170293	0.00219261	5261	0.459589	1	1	1.88775	0.529732	1	2	0.000203542	0.5	.,.,.,.,.,.,.,.,.,.,.,.,.	RXRA
GO Biological Process	GO:0048010	vascular endothelial growth factor receptor signaling pathway	114	8.37452e-11	1.08056e-06	9.47863e-09	1.98951	53.782	107	0.00907101	0.0180469	274	0.000428721	1	0.020189	1.70673	19.3352	33	73	0.00671687	0.452055	.,.,.,.,.,.,.,.,.,.,.,.,.,.,.,.,.,.,.,.,.,.,.,.,.,.,.,.,.,.,.,.,.,.,.,.,.,.,.,.,.,.,.,.,.,.,.,.,.,.,.,.,.,.,.,.,.,.,.,.,.,.,.,.,.,.,.,.,.,.,.,.,.,.,.,.,.,.,.,.,.,.,.,.,.,.,.,.,.,.,.,.,.,.,.,.,.,.,.,.,.,.,.,.,.,.,.	ACTB,ACTG1,BAIAP2,BCAR1,CRK,CYFIP1,DAB2IP,FLT1,FLT4,FOXC1,FYN,HSPB1,ITGB3,MAPK11,MAPK12,MAPKAPK2,MAPKAPK3,NCF4,NRP2,PIK3CB,PIK3R2,PRKD1,PXN,ROCK1,SH2D2A,SHB,SHC2,SRC,VAV1,VAV2,VAV3,VEGFC,WASF2
GO Biological Process	GO:0060253	negative regulation of glial cell proliferation	115	8.46761e-11	1.09258e-06	9.50065e-09	3.22406	13.3372	43	0.00224949	0.00725249	577	0.00634658	1	0.141924	2.2653	3.97299	9	15	0.00183187	0.6	.,.,.,.,.,.,.,.,.,.,.,.,.,.,.,.,.,.,.,.,.,.,.,.,.,.,.,.,.,.,.,.,.,.,.,.,.,.,.,.,.,.,.	ADCYAP1,ASCL2,CERS2,HES1,IDH2,NOTCH1,SKI,SOX11,TERT
GO Biological Process	GO:0070527	platelet aggregation	116	1.17512e-10	1.51625e-06	1.30711e-08	2.81561	18.4684	52	0.00311493	0.00877045	903	0.0203806	1	0.29122	1.60458	10.5946	17	40	0.00346021	0.425	.,.,.,.,.,.,.,.,.,.,.,.,.,.,.,.,.,.,.,.,.,.,.,.,.,.,.,.,.,.,.,.,.,.,.,.,.,.,.,.,.,.,.,.,.,.,.,.,.,.,.,.	ACTB,ACTG1,CSRP1,FERMT3,GAS6,GNAS,HSPB1,ITGB3,MYH9,PDGFRA,PIK3CB,PIK3CG,RAP2B,STXBP3,TSPAN32,UBASH3B,WNT3A
GO Biological Process	GO:0002077	acrosome matrix dispersal	117	1.18425e-10	1.52804e-06	1.30602e-08	36.0821	0.221717	8	3.73953e-05	0.0013493	3245	0.264866	1	1	3.77549	0.264866	1	1	0.000203542	1	.,.,.,.,.,.,.,.	ACR
GO Biological Process	GO:0002076	osteoblast development	118	1.20633e-10	1.55653e-06	1.31909e-08	2.81345	18.4826	52	0.00311733	0.00877045	135	2.41524e-05	0.311639	0.00230844	2.88714	4.50272	13	17	0.00264604	0.764706	.,.,.,.,.,.,.,.,.,.,.,.,.,.,.,.,.,.,.,.,.,.,.,.,.,.,.,.,.,.,.,.,.,.,.,.,.,.,.,.,.,.,.,.,.,.,.,.,.,.,.,.	BGLAP,GLI2,HDAC4,JUND,LRP5,MEN1,MSX2,PTH1R,PTHLH,RUNX2,SATB2,SHH,SMAD3
GO Biological Process	GO:0034284	response to monosaccharide	119	1.2079e-10	1.55855e-06	1.30971e-08	1.77903	80.9428	144	0.013652	0.0242874	2609	0.174778	1	0.864377	1.14328	37.611	43	142	0.00875229	0.302817	.,.,.,.,.,.,.,.,.,.,.,.,.,.,.,.,.,.,.,.,.,.,.,.,.,.,.,.,.,.,.,.,.,.,.,.,.,.,.,.,.,.,.,.,.,.,.,.,.,.,.,.,.,.,.,.,.,.,.,.,.,.,.,.,.,.,.,.,.,.,.,.,.,.,.,.,.,.,.,.,.,.,.,.,.,.,.,.,.,.,.,.,.,.,.,.,.,.,.,.,.,.,.,.,.,.,.,.,.,.,.,.,.,.,.,.,.,.,.,.,.,.,.,.,.,.,.,.,.,.,.,.,.,.,.,.,.,.,.,.,.,.,.,.	AACS,COL6A2,CTGF,EGR1,EIF2B3,ENSA,ERN1,FGF21,GAS6,GATA4,GJD3,GLUL,GPER1,GSTP1,ICAM1,IRS2,LEP,LIN28A,MAFA,MEN1,MLXIPL,NKX2-2,NKX6-1,OPA1,PAX2,PCK1,PCK2,PDX1,POLG,PRLH,PTPRN2,RAB11FIP5,RAP1A,SARM1,SIN3A,SLC26A6,SREBF1,TCF7L2,TH,TRH,TXN2,XBP1,ZNF236
GO Biological Process	GO:2000354	regulation of ovarian follicle development	120	1.22043e-10	1.57472e-06	1.31226e-08	9.70471	1.54564	15	0.000260692	0.00252994	5955	0.500986	1	1	1.2585	1.5892	2	6	0.000407083	0.333333	.,.,.,.,.,.,.,.,.,.,.,.,.,.,.	AMH,SRC
GO Biological Process	GO:0006884	cell volume homeostasis	121	2.05012e-10	2.64527e-06	2.18618e-08	3.64401	9.60482	35	0.00161997	0.00590319	4497	0.335081	1	0.961429	1.2585	4.76759	6	18	0.00122125	0.333333	.,.,.,.,.,.,.,.,.,.,.,.,.,.,.,.,.,.,.,.,.,.,.,.,.,.,.,.,.,.,.,.,.,.,.	AQP1,CLCN6,KCNMA1,SHANK3,SLC12A7,TRPV4
GO Biological Process	GO:0048534	hematopoietic or lymphoid organ development	122	2.09655e-10	2.70518e-06	2.21736e-08	1.33079	368.953	491	0.0622286	0.0828133	496	0.0046083	1	0.119881	1.18658	148.325	176	560	0.0358233	0.314286	.,.,.,.,.,.,.,.,.,.,.,.,.,.,.,.,.,.,.,.,.,.,.,.,.,.,.,.,.,.,.,.,.,.,.,.,.,.,.,.,.,.,.,.,.,.,.,.,.,.,.,.,.,.,.,.,.,.,.,.,.,.,.,.,.,.,.,.,.,.,.,.,.,.,.,.,.,.,.,.,.,.,.,.,.,.,.,.,.,.,.,.,.,.,.,.,.,.,.,.,.,.,.,.,.,.,.,.,.,.,.,.,.,.,.,.,.,.,.,.,.,.,.,.,.,.,.,.,.,.,.,.,.,.,.,.,.,.,.,.,.,.,.,.,.,.,.,.,.,.,.,.,.,.,.,.,.,.,.,.,.,.,.,.,.,.,.,.,.,.,.,.,.,.,.,.,.,.,.,.,.,.,.,.,.,.,.,.,.,.,.,.,.,.,.,.,.,.,.,.…	ABL1,ADA,ADAR,ADD2,ANGPT1,ANXA2,ARMC6,ARTN,ASXL1,BAK1,BARX1,BATF2,BAX,BCL11B,BCR,BMI1,BMP4,BRAF,CARD11,CBFA2T3,CD79B,CDH17,CDK6,CDKN1C,CEBPA,CEBPD,CHD2,CHD7,CR2,CRIP2,CSF1R,CTC1,CTNNB1,DACT2,DCSTAMP,DHRS2,DHTKD1,DLL1,DMTN,DOCK10,EFNA2,EGR1,EPAS1,EPHB3,EPO,FADD,FAM20C,FARP2,FAS,FGF10,FLI1,FLT3,FOXE1,FOXL1,FSTL3,FZD7,FZD8,FZD9,GAS6,GATA2,GATA3,GPR183,HAND2,HDAC4,HES1,HIPK1,HOXB3,HOXB4,IL10,IL12B,IL…
GO Biological Process	GO:0009746	response to hexose	123	2.3342e-10	3.01182e-06	2.44864e-08	1.77696	78.786	140	0.0132882	0.0236127	2916	0.20504	1	0.907279	1.12989	36.2867	41	137	0.00834521	0.29927	.,.,.,.,.,.,.,.,.,.,.,.,.,.,.,.,.,.,.,.,.,.,.,.,.,.,.,.,.,.,.,.,.,.,.,.,.,.,.,.,.,.,.,.,.,.,.,.,.,.,.,.,.,.,.,.,.,.,.,.,.,.,.,.,.,.,.,.,.,.,.,.,.,.,.,.,.,.,.,.,.,.,.,.,.,.,.,.,.,.,.,.,.,.,.,.,.,.,.,.,.,.,.,.,.,.,.,.,.,.,.,.,.,.,.,.,.,.,.,.,.,.,.,.,.,.,.,.,.,.,.,.,.,.,.,.,.,.,.,.	AACS,COL6A2,CTGF,EGR1,EIF2B3,ENSA,ERN1,FGF21,GAS6,GATA4,GJD3,GLUL,GPER1,ICAM1,IRS2,LIN28A,MAFA,MEN1,MLXIPL,NKX2-2,NKX6-1,OPA1,PAX2,PCK1,PCK2,PDX1,POLG,PRLH,PTPRN2,RAB11FIP5,RAP1A,SARM1,SIN3A,SLC26A6,SREBF1,TCF7L2,TH,TRH,TXN2,XBP1,ZNF236
GO Biological Process	GO:0048524	positive regulation of viral process	124	2.62729e-10	3.38999e-06	2.73386e-08	2.05865	45.1752	93	0.00761937	0.0156856	5008	0.409455	1	1	1.05278	27.5461	29	104	0.00590271	0.278846	.,.,.,.,.,.,.,.,.,.,.,.,.,.,.,.,.,.,.,.,.,.,.,.,.,.,.,.,.,.,.,.,.,.,.,.,.,.,.,.,.,.,.,.,.,.,.,.,.,.,.,.,.,.,.,.,.,.,.,.,.,.,.,.,.,.,.,.,.,.,.,.,.,.,.,.,.,.,.,.,.,.,.,.,.,.,.,.,.,.,.,.,.	ADAR,ADARB1,C9orf69,CHMP4B,CNOT7,CTDP1,DDB1,FKBP6,HPN,LARP1,LEF1,LGALS9,MVB12A,MVB12B,NELFCD,NOTCH1,NR5A2,P4HB,PC,POLR2E,PPIE,SNW1,TMPRSS2,TOP2A,TRIM11,VAPA,VAPB,VPS37B,YTHDC2
GO Biological Process	GO:0098838	reduced folate transmembrane transport	125	3.04259e-10	3.92585e-06	3.14068e-08	23.8381	0.377547	9	6.3678e-05	0.00151796	3245	0.264866	1	1	3.77549	0.264866	1	1	0.000203542	1	.,.,.,.,.,.,.,.,.	SLC19A1
GO Biological Process	GO:0051154	negative regulation of striated muscle cell differentiation	126	3.13098e-10	4.0399e-06	3.20627e-08	2.52209	23.7898	60	0.00401245	0.0101198	1830	0.0932593	1	0.657554	1.46148	8.21085	12	31	0.0024425	0.387097	.,.,.,.,.,.,.,.,.,.,.,.,.,.,.,.,.,.,.,.,.,.,.,.,.,.,.,.,.,.,.,.,.,.,.,.,.,.,.,.,.,.,.,.,.,.,.,.,.,.,.,.,.,.,.,.,.,.,.,.	BDNF,BHLHA15,CTDP1,DLL1,FZD7,HDAC4,MSX1,NOTCH1,PPAPDC3,SMAD4,XBP1,YBX1
GO Biological Process	GO:1903225	negative regulation of endodermal cell differentiation	127	3.18661e-10	4.11168e-06	3.23755e-08	7.56207	2.24806	17	0.000379164	0.00286726	6669	0.602741	1	1	1.2585	0.794598	1	3	0.000203542	0.333333	.,.,.,.,.,.,.,.,.,.,.,.,.,.,.,.,.	COL5A1
GO Biological Process	GO:0003162	atrioventricular node development	128	3.20369e-10	4.13372e-06	3.22947e-08	13.0637	0.918578	12	0.00015493	0.00202395	6669	0.602741	1	1	1.2585	0.794598	1	3	0.000203542	0.333333	.,.,.,.,.,.,.,.,.,.,.,.	NOTCH1
GO Biological Process	GO:0048561	establishment of animal organ orientation	129	3.36121e-10	4.33697e-06	3.362e-08	8.19487	1.95244	16	0.000329303	0.0026986	3245	0.264866	1	1	3.77549	0.264866	1	1	0.000203542	1	.,.,.,.,.,.,.,.,.,.,.,.,.,.,.,.	IRX4
GO Biological Process	GO:0071307	cellular response to vitamin K	130	3.51104e-10	4.53029e-06	3.48484e-08	7.51299	2.26275	17	0.000381641	0.00286726	1500	0.0701435	1	0.603375	3.77549	0.529732	2	2	0.000407083	1	.,.,.,.,.,.,.,.,.,.,.,.,.,.,.,.,.	GAS6,POSTN
GO Biological Process	GO:0000122	negative regulation of transcription from RNA polymerase II promoter	131	3.681e-10	4.74959e-06	3.62564e-08	1.24823	595.24	743	0.100395	0.125316	19	1.7977e-12	2.31957e-08	1.22082e-09	1.41879	210.039	298	793	0.0606554	0.375788	.,.,.,.,.,.,.,.,.,.,.,.,.,.,.,.,.,.,.,.,.,.,.,.,.,.,.,.,.,.,.,.,.,.,.,.,.,.,.,.,.,.,.,.,.,.,.,.,.,.,.,.,.,.,.,.,.,.,.,.,.,.,.,.,.,.,.,.,.,.,.,.,.,.,.,.,.,.,.,.,.,.,.,.,.,.,.,.,.,.,.,.,.,.,.,.,.,.,.,.,.,.,.,.,.,.,.,.,.,.,.,.,.,.,.,.,.,.,.,.,.,.,.,.,.,.,.,.,.,.,.,.,.,.,.,.,.,.,.,.,.,.,.,.,.,.,.,.,.,.,.,.,.,.,.,.,.,.,.,.,.,.,.,.,.,.,.,.,.,.,.,.,.,.,.,.,.,.,.,.,.,.,.,.,.,.,.,.,.,.,.,.,.,.,.,.,.,.,.,.…	AES,AHRR,ALX1,ASCL2,AURKB,BACH2,BCL11A,BEND3,BHLHE40,BMI1,BMP4,BMP6,CBFA2T2,CBX2,CBX4,CBX6,CBX8,CC2D1B,CCND1,CCND3,CCNE1,CDK6,CDKN1C,CDX2,CEBPA,CIITA,CNOT1,CNOT7,CREBBP,CREM,CTBP1,CTNNB1,CTNNBIP1,CUX1,CUX2,CXXC5,DAB2IP,DACH1,DDIT3,DLG1,DLX1,DLX2,DLX4,DMBX1,DNMT3A,DUSP26,E2F6,E4F1,EAPP,EDNRB,EGR1,EHMT2,EPO,ESR1,ETS2,ETV7,FEZF1,FGF9,FGFR1,FOXA1,FOXA2,FOXC1,FOXD3,FOXE1,FOXF1,FOXG1,FOXL2,FOXQ1,FRK,FZ…
GO Biological Process	GO:0046838	phosphorylated carbohydrate dephosphorylation	132	4.13245e-10	5.3321e-06	4.03947e-08	5.18572	4.43526	23	0.000748062	0.00387924	3182	0.259787	1	1	1.5102	2.64866	4	10	0.000814167	0.4	.,.,.,.,.,.,.,.,.,.,.,.,.,.,.,.,.,.,.,.,.,.,.	G6PC,IMPA2,INPP5A,MTMR7
GO Biological Process	GO:0060764	cell-cell signaling involved in mammary gland development	133	4.71714e-10	6.08652e-06	4.57633e-08	22.6602	0.397172	9	6.6988e-05	0.00151796	5261	0.459589	1	1	1.88775	0.529732	1	2	0.000203542	0.5	.,.,.,.,.,.,.,.,.	LRP5
GO Biological Process	GO:0060842	arterial endothelial cell differentiation	134	4.89567e-10	6.31689e-06	4.7141e-08	4.91844	4.8796	24	0.000823005	0.0040479	2743	0.193602	1	0.910699	1.88775	1.5892	3	6	0.000610625	0.5	.,.,.,.,.,.,.,.,.,.,.,.,.,.,.,.,.,.,.,.,.,.,.,.	DLL1,HEY1,NOTCH1
GO Biological Process	GO:0006447	regulation of translational initiation by iron	135	4.93395e-10	6.36627e-06	4.71576e-08	10.9486	1.18737	13	0.000200265	0.00219261	6669	0.602741	1	1	1.2585	0.794598	1	3	0.000203542	0.333333	.,.,.,.,.,.,.,.,.,.,.,.,.	RXRA
GO Biological Process	GO:0045668	negative regulation of osteoblast differentiation	136	5.55567e-10	7.16848e-06	5.27094e-08	2.22378	33.7263	75	0.00568836	0.0126497	400	0.00183157	1	0.0590819	1.8417	10.8595	20	41	0.00407083	0.487805	.,.,.,.,.,.,.,.,.,.,.,.,.,.,.,.,.,.,.,.,.,.,.,.,.,.,.,.,.,.,.,.,.,.,.,.,.,.,.,.,.,.,.,.,.,.,.,.,.,.,.,.,.,.,.,.,.,.,.,.,.,.,.,.,.,.,.,.,.,.,.,.,.,.,.	AREG,AXIN2,CDK6,FGF23,GDF10,HAND2,HDAC4,IGFBP5,LRP5,MEN1,NOTCH1,OSTN,PTCH1,SEMA4D,SFRP1,SKI,SMAD3,SUFU,TWIST2,TWSG1
GO Biological Process	GO:0010677	negative regulation of cellular carbohydrate metabolic process	137	5.62448e-10	7.25727e-06	5.29727e-08	2.68793	19.3458	52	0.00326291	0.00877045	2347	0.156766	1	0.861843	1.32652	9.80004	13	37	0.00264604	0.351351	.,.,.,.,.,.,.,.,.,.,.,.,.,.,.,.,.,.,.,.,.,.,.,.,.,.,.,.,.,.,.,.,.,.,.,.,.,.,.,.,.,.,.,.,.,.,.,.,.,.,.,.	C12orf5,CBFA2T3,ENPP1,FAM132A,FOXA2,HDAC4,INS,MAEA,PPARA,SIK1,SIRT6,SOGA1,STAT3
GO Biological Process	GO:0072268	pattern specification involved in metanephros development	138	5.82468e-10	7.51559e-06	5.44608e-08	3.6628	9.0095	33	0.00151957	0.00556586	513	0.00491717	1	0.123677	3.77549	1.05946	4	4	0.000814167	1	.,.,.,.,.,.,.,.,.,.,.,.,.,.,.,.,.,.,.,.,.,.,.,.,.,.,.,.,.,.,.,.,.	FOXD1,IRX1,IRX2,OSR1
GO Biological Process	GO:1900451	positive regulation of glutamate receptor signaling pathway	139	6.0076e-10	7.75161e-06	5.5767e-08	5.08331	4.52462	23	0.000763133	0.00387924	4569	0.358803	1	1	1.41581	2.11893	3	8	0.000610625	0.375	.,.,.,.,.,.,.,.,.,.,.,.,.,.,.,.,.,.,.,.,.,.,.	ARC,EPHB2,SHANK3
GO Biological Process	GO:0043046	DNA methylation involved in gamete generation	140	6.01881e-10	7.76607e-06	5.54719e-08	4.20293	6.66201	28	0.00112363	0.00472255	3233	0.263099	1	1	1.32142	5.29732	7	20	0.00142479	0.35	.,.,.,.,.,.,.,.,.,.,.,.,.,.,.,.,.,.,.,.,.,.,.,.,.,.,.,.	CTCFL,DNMT3A,FKBP6,MOV10L1,PIWIL4,PRMT7,TDRD9
GO Biological Process	GO:0030574	collagen catabolic process	141	6.62015e-10	8.54198e-06	6.05814e-08	2.11736	39.1998	83	0.00661153	0.013999	1682	0.0744941	1	0.571461	1.33969	16.4217	22	62	0.00447792	0.354839	.,.,.,.,.,.,.,.,.,.,.,.,.,.,.,.,.,.,.,.,.,.,.,.,.,.,.,.,.,.,.,.,.,.,.,.,.,.,.,.,.,.,.,.,.,.,.,.,.,.,.,.,.,.,.,.,.,.,.,.,.,.,.,.,.,.,.,.,.,.,.,.,.,.,.,.,.,.,.,.,.,.,.	ADAMTS14,ADAMTS2,ADAMTS3,COL12A1,COL13A1,COL18A1,COL1A2,COL2A1,COL4A2,COL5A1,COL5A3,COL6A1,COL6A2,COL6A3,CTSD,CTSL,KLK6,MMP16,MMP9,MRC2,PHYKPL,TMPRSS6
GO Biological Process	GO:0090251	protein localization involved in establishment of planar polarity	142	6.75127e-10	8.71116e-06	6.13462e-08	17.299	0.578068	10	9.74984e-05	0.00168662	3245	0.264866	1	1	3.77549	0.264866	1	1	0.000203542	1	.,.,.,.,.,.,.,.,.,.	CELSR1
GO Biological Process	GO:0061004	pattern specification involved in kidney development	143	7.02912e-10	9.06967e-06	6.34243e-08	2.91511	15.4368	45	0.00260361	0.00758981	118	6.3811e-06	0.0823353	0.000697757	3.77549	2.38379	9	9	0.00183187	1	.,.,.,.,.,.,.,.,.,.,.,.,.,.,.,.,.,.,.,.,.,.,.,.,.,.,.,.,.,.,.,.,.,.,.,.,.,.,.,.,.,.,.,.,.	BMP4,FOXD1,HES5,IRX1,IRX2,IRX3,OSR1,PAX2,PAX8
GO Biological Process	GO:0009798	axis specification	144	7.37276e-10	9.51308e-06	6.6063e-08	1.74849	79.497	139	0.0134082	0.0234441	124	1.52684e-05	0.197008	0.00158877	1.80194	23.3082	42	88	0.00854875	0.477273	.,.,.,.,.,.,.,.,.,.,.,.,.,.,.,.,.,.,.,.,.,.,.,.,.,.,.,.,.,.,.,.,.,.,.,.,.,.,.,.,.,.,.,.,.,.,.,.,.,.,.,.,.,.,.,.,.,.,.,.,.,.,.,.,.,.,.,.,.,.,.,.,.,.,.,.,.,.,.,.,.,.,.,.,.,.,.,.,.,.,.,.,.,.,.,.,.,.,.,.,.,.,.,.,.,.,.,.,.,.,.,.,.,.,.,.,.,.,.,.,.,.,.,.,.,.,.,.,.,.,.,.,.,.,.,.,.,.,.	BASP1,BMP4,C5orf20,CDX2,COBL,CTNNB1,DDIT3,DLL1,ETS2,FGF10,FOXA2,HOXD8,IFT172,IRX4,LHX1,LRP5,MDFI,NEUROG1,NOTCH1,NRARP,OTX2,PAX6,PGAP1,PITX2,PKD1L1,PTCH1,SFRP1,SHH,SIX2,SIX3,SKI,SMAD4,SMAD6,SMO,STC1,TBX3,TMED2,TTC8,VAX2,WNT5A,WNT7A,WNT8A
GO Biological Process	GO:0030277	maintenance of gastrointestinal epithelium	145	7.43125e-10	9.58855e-06	6.61279e-08	3.54268	9.59726	34	0.0016187	0.00573452	2643	0.182919	1	0.893004	1.5102	3.97299	6	15	0.00122125	0.4	.,.,.,.,.,.,.,.,.,.,.,.,.,.,.,.,.,.,.,.,.,.,.,.,.,.,.,.,.,.,.,.,.,.	MUC2,MUC4,MUC6,SOX9,TFF1,TLR9
GO Biological Process	GO:0032869	cellular response to insulin stimulus	146	8.36057e-10	1.07876e-05	7.38879e-08	1.74492	79.6597	139	0.0134356	0.0234441	672	0.0106515	1	0.204519	1.33555	38.9353	52	147	0.0105842	0.353741	.,.,.,.,.,.,.,.,.,.,.,.,.,.,.,.,.,.,.,.,.,.,.,.,.,.,.,.,.,.,.,.,.,.,.,.,.,.,.,.,.,.,.,.,.,.,.,.,.,.,.,.,.,.,.,.,.,.,.,.,.,.,.,.,.,.,.,.,.,.,.,.,.,.,.,.,.,.,.,.,.,.,.,.,.,.,.,.,.,.,.,.,.,.,.,.,.,.,.,.,.,.,.,.,.,.,.,.,.,.,.,.,.,.,.,.,.,.,.,.,.,.,.,.,.,.,.,.,.,.,.,.,.,.,.,.,.,.,.	AKT1,AKT2,APRT,ATP6V0A1,ATP6V0E2,ATP6V1B1,ATP6V1C1,ATP6V1G1,ATP6V1H,BAIAP2,BAIAP2L1,BCAR1,C2CD5,CAPN10,CPEB1,CYFIP1,ENPP1,GOT1,GRB2,GSTP1,IDE,IGF1R,IGF2,INHBB,INS,IRS1,IRS2,LPIN1,MARS,PCK1,PDPK1,PIK3R2,PIK3R3,PLA2G1B,PRKCZ,PRKDC,PTPN1,PTPN2,RAB31,SH2B2,SLC25A33,SLC9A1,SOGA1,SOS1,SRC,SREBF1,TBC1D4,TCIRG1,TUSC5,XBP1,ZFP36L1,ZNF106
GO Biological Process	GO:0002521	leukocyte differentiation	147	9.20792e-10	1.1881e-05	8.0823e-08	1.44892	198.078	287	0.0334084	0.0484061	1007	0.0297692	1	0.381442	1.18765	79.9895	95	302	0.0193365	0.31457	.,.,.,.,.,.,.,.,.,.,.,.,.,.,.,.,.,.,.,.,.,.,.,.,.,.,.,.,.,.,.,.,.,.,.,.,.,.,.,.,.,.,.,.,.,.,.,.,.,.,.,.,.,.,.,.,.,.,.,.,.,.,.,.,.,.,.,.,.,.,.,.,.,.,.,.,.,.,.,.,.,.,.,.,.,.,.,.,.,.,.,.,.,.,.,.,.,.,.,.,.,.,.,.,.,.,.,.,.,.,.,.,.,.,.,.,.,.,.,.,.,.,.,.,.,.,.,.,.,.,.,.,.,.,.,.,.,.,.,.,.,.,.,.,.,.,.,.,.,.,.,.,.,.,.,.,.,.,.,.,.,.,.,.,.,.,.,.,.,.,.,.,.,.,.,.,.,.,.,.,.,.,.,.,.,.,.,.,.,.,.,.,.,.,.,.,.,.,.,.…	ABL1,ADA,ANXA2,BAK1,BATF2,BAX,BCL11B,BMP4,BRAF,CARD11,CBFA2T3,CD79B,CDH17,CDK6,CEBPA,CHD7,CR2,CSF1R,CTNNB1,DCSTAMP,DHRS2,DLL1,DOCK10,EFNA2,EGR1,FADD,FAM20C,FARP2,FAS,FLT3,FZD7,FZD8,FZD9,GAS6,GATA2,GATA3,GPR183,HDAC4,IL10,IL12B,IL7R,IRF4,ITPKB,JAG2,JUNB,KLF6,LEF1,LEP,LFNG,LILRB1,LRRK1,LY6D,LYL1,MAFB,MMP9,MYH9,NFAM1,NKX2-3,ONECUT1,OSTM1,PAFAH1B1,PATZ1,PAX1,PKNOX1,PLCG2,POU1F1,POU2F2,PREX1,PRKDC,PSM…
GO Biological Process	GO:1901253	negative regulation of intracellular transport of viral material	148	9.56585e-10	1.23428e-05	8.33974e-08	39.336	0.177954	7	3.00142e-05	0.00118064	1500	0.0701435	1	0.603375	3.77549	0.529732	2	2	0.000407083	1	.,.,.,.,.,.,.	BST2,TRIM15
GO Biological Process	GO:0072216	positive regulation of metanephros development	149	1.00658e-09	1.29879e-05	8.71675e-08	3.16644	12.3167	39	0.00207736	0.00657784	458	0.00331417	1	0.0933685	2.4271	3.70812	9	14	0.00183187	0.642857	.,.,.,.,.,.,.,.,.,.,.,.,.,.,.,.,.,.,.,.,.,.,.,.,.,.,.,.,.,.,.,.,.,.,.,.,.,.,.	BASP1,EGR1,GDNF,PAX2,PAX8,PDGFA,PDGFB,PDGFRB,RET
GO Biological Process	GO:0035457	cellular response to interferon-alpha	150	1.04119e-09	1.34344e-05	8.95627e-08	4.93563	4.65999	23	0.000785966	0.00387924	8311	0.787897	1	1	0.755099	2.64866	2	10	0.000407083	0.2	.,.,.,.,.,.,.,.,.,.,.,.,.,.,.,.,.,.,.,.,.,.,.	GAS6,GATA3
GO Biological Process	GO:0072144	glomerular mesangial cell development	151	1.17037e-09	1.51012e-05	1.00008e-07	10.1799	1.27703	13	0.000215387	0.00219261	4845	0.398525	1	1	1.5102	1.32433	2	5	0.000407083	0.4	.,.,.,.,.,.,.,.,.,.,.,.,.	NOTCH1,PDGFB
GO Biological Process	GO:0045048	protein insertion into ER membrane	152	1.19041e-09	1.53599e-05	1.01052e-07	11.6075	1.03381	12	0.000174365	0.00202395	4845	0.398525	1	1	1.5102	1.32433	2	5	0.000407083	0.4	.,.,.,.,.,.,.,.,.,.,.,.	BAG6,GET4
GO Biological Process	GO:0048568	embryonic organ development	153	1.27353e-09	1.64324e-05	1.07401e-07	1.32598	346.913	460	0.0585112	0.0775847	6	1.22515e-14	1.58082e-10	2.63469e-11	1.64896	110.979	183	419	0.0372481	0.436754	.,.,.,.,.,.,.,.,.,.,.,.,.,.,.,.,.,.,.,.,.,.,.,.,.,.,.,.,.,.,.,.,.,.,.,.,.,.,.,.,.,.,.,.,.,.,.,.,.,.,.,.,.,.,.,.,.,.,.,.,.,.,.,.,.,.,.,.,.,.,.,.,.,.,.,.,.,.,.,.,.,.,.,.,.,.,.,.,.,.,.,.,.,.,.,.,.,.,.,.,.,.,.,.,.,.,.,.,.,.,.,.,.,.,.,.,.,.,.,.,.,.,.,.,.,.,.,.,.,.,.,.,.,.,.,.,.,.,.,.,.,.,.,.,.,.,.,.,.,.,.,.,.,.,.,.,.,.,.,.,.,.,.,.,.,.,.,.,.,.,.,.,.,.,.,.,.,.,.,.,.,.,.,.,.,.,.,.,.,.,.,.,.,.,.,.,.,.,.,.…	ABR,ADA,AKT1,ALDH1A2,ALX1,ALX4,ASCL2,ATP6V1B1,ATP8A2,BCR,BIRC6,BMP4,BMP7,C5orf20,CDKN1C,CDX2,CEBPA,CEBPB,CELSR1,CHD7,CHST11,CLIC5,COBL,COL2A1,CRB2,CTNNB1,DLG1,DLL1,DLX2,DNAJB6,DSCAML1,DVL1,EFEMP1,EGFR,EIF4A3,EN2,ENG,EPAS1,EPHB2,FGF10,FGF9,FGFR1,FOXC1,FOXE1,FOXF1,FOXF2,FOXG1,FOXI1,FOXL2,FOXN4,GATA2,GATA3,GATA4,GBX2,GCM2,GLI2,GNAS,GRB2,GRHL3,GSC,HAND1,HAND2,HES1,HESX1,HEY1,HIPK1,HOXA1,HOXB3,HOXB4,H…
GO Biological Process	GO:0045912	negative regulation of carbohydrate metabolic process	154	1.28465e-09	1.65759e-05	1.07635e-07	2.62165	19.8348	52	0.00334539	0.00877045	3072	0.242585	1	1	1.22704	10.5946	13	40	0.00264604	0.325	.,.,.,.,.,.,.,.,.,.,.,.,.,.,.,.,.,.,.,.,.,.,.,.,.,.,.,.,.,.,.,.,.,.,.,.,.,.,.,.,.,.,.,.,.,.,.,.,.,.,.,.	C12orf5,CBFA2T3,ENPP1,FAM132A,FOXA2,HDAC4,INS,MAEA,PPARA,SIK1,SIRT6,SOGA1,STAT3
GO Biological Process	GO:0030200	heparan sulfate proteoglycan catabolic process	155	1.28477e-09	1.65774e-05	1.06951e-07	10.0999	1.28714	13	0.000217093	0.00219261	2407	0.173284	1	0.928911	2.517	0.794598	2	3	0.000407083	0.666667	.,.,.,.,.,.,.,.,.,.,.,.,.	GPC1,SGSH
GO Biological Process	GO:0034651	cortisol biosynthetic process	156	1.37384e-09	1.77266e-05	1.13632e-07	16.0471	0.623165	10	0.000105105	0.00168662	813	0.0185731	1	0.29477	3.77549	0.794598	3	3	0.000610625	1	.,.,.,.,.,.,.,.,.,.	CACNA1H,CYP11B1,CYP11B2
GO Biological Process	GO:0032342	aldosterone biosynthetic process	156	1.37384e-09	1.77266e-05	1.13632e-07	16.0471	0.623165	10	0.000105105	0.00168662	813	0.0185731	1	0.29477	3.77549	0.794598	3	3	0.000610625	1	.,.,.,.,.,.,.,.,.,.	CACNA1H,CYP11B1,CYP11B2
GO Biological Process	GO:0071333	cellular response to glucose stimulus	158	1.55152e-09	2.00192e-05	1.26704e-07	2.06697	40.6391	84	0.0068543	0.0141677	2141	0.131612	1	0.793176	1.2585	17.4812	22	66	0.00447792	0.333333	.,.,.,.,.,.,.,.,.,.,.,.,.,.,.,.,.,.,.,.,.,.,.,.,.,.,.,.,.,.,.,.,.,.,.,.,.,.,.,.,.,.,.,.,.,.,.,.,.,.,.,.,.,.,.,.,.,.,.,.,.,.,.,.,.,.,.,.,.,.,.,.,.,.,.,.,.,.,.,.,.,.,.,.	AACS,ERN1,FGF21,GAS6,GATA4,GPER1,ICAM1,IRS2,LIN28A,MEN1,MLXIPL,OPA1,PAX2,PCK2,POLG,PTPRN2,RAB11FIP5,RAP1A,SIN3A,TH,XBP1,ZNF236
GO Biological Process	GO:0045967	negative regulation of growth rate	159	1.5521e-09	2.00267e-05	1.25954e-07	11.332	1.05895	12	0.000178605	0.00202395	5261	0.459589	1	1	1.88775	0.529732	1	2	0.000203542	0.5	.,.,.,.,.,.,.,.,.,.,.,.	NOTCH1
GO Biological Process	GO:0021688	cerebellar molecular layer formation	160	1.6438e-09	2.12099e-05	1.32562e-07	13.1341	0.837518	11	0.000141258	0.00185529	3245	0.264866	1	1	3.77549	0.264866	1	1	0.000203542	1	.,.,.,.,.,.,.,.,.,.,.	DLL1
GO Biological Process	GO:0060853	Notch signaling pathway involved in arterial endothelial cell fate commitment	160	1.6438e-09	2.12099e-05	1.32562e-07	13.1341	0.837518	11	0.000141258	0.00185529	3245	0.264866	1	1	3.77549	0.264866	1	1	0.000203542	1	.,.,.,.,.,.,.,.,.,.,.	DLL1
GO Biological Process	GO:0097049	motor neuron apoptotic process	162	1.80616e-09	2.33049e-05	1.43857e-07	9.81246	1.32485	13	0.000223452	0.00219261	813	0.0185731	1	0.29477	3.77549	0.794598	3	3	0.000610625	1	.,.,.,.,.,.,.,.,.,.,.,.,.	ADARB1,FADD,FAS
GO Biological Process	GO:0032148	activation of protein kinase B activity	163	1.93703e-09	2.49935e-05	1.53334e-07	2.30563	28.1918	65	0.0047549	0.0109631	662	0.0104299	1	0.203288	1.76976	8.47571	15	32	0.00305312	0.46875	.,.,.,.,.,.,.,.,.,.,.,.,.,.,.,.,.,.,.,.,.,.,.,.,.,.,.,.,.,.,.,.,.,.,.,.,.,.,.,.,.,.,.,.,.,.,.,.,.,.,.,.,.,.,.,.,.,.,.,.,.,.,.,.,.	ADRA2C,AKT1,CCDC88A,GAS6,INS,ITGB1BP1,MAPKAP1,NTF3,NTRK3,PDGFB,PDPK1,PRKCZ,PRR5,SRC,WNT5A
GO Biological Process	GO:0048012	hepatocyte growth factor receptor signaling pathway	164	2.05313e-09	2.64915e-05	1.61533e-07	3.55984	8.98917	32	0.00151614	0.0053972	2700	0.189755	1	0.906818	1.57312	3.17839	5	12	0.00101771	0.416667	.,.,.,.,.,.,.,.,.,.,.,.,.,.,.,.,.,.,.,.,.,.,.,.,.,.,.,.,.,.,.,.	BCAR1,HGF,HPN,MET,MUC20
GO Biological Process	GO:0007274	neuromuscular synaptic transmission	165	2.24883e-09	2.90167e-05	1.75859e-07	3.31543	10.5567	35	0.00178052	0.00590319	6634	0.599096	1	1	0.978832	7.15138	7	27	0.00142479	0.259259	.,.,.,.,.,.,.,.,.,.,.,.,.,.,.,.,.,.,.,.,.,.,.,.,.,.,.,.,.,.,.,.,.,.,.	ADARB1,CHRM1,CHRNA3,CHRNA4,CHRNA5,P2RX2,SLC5A7
GO Biological Process	GO:0051147	regulation of muscle cell differentiation	166	2.27717e-09	2.93824e-05	1.77002e-07	1.54897	131.055	203	0.022104	0.0342385	422	0.0022051	1	0.0674228	1.38509	44.7624	62	169	0.0126196	0.366864	.,.,.,.,.,.,.,.,.,.,.,.,.,.,.,.,.,.,.,.,.,.,.,.,.,.,.,.,.,.,.,.,.,.,.,.,.,.,.,.,.,.,.,.,.,.,.,.,.,.,.,.,.,.,.,.,.,.,.,.,.,.,.,.,.,.,.,.,.,.,.,.,.,.,.,.,.,.,.,.,.,.,.,.,.,.,.,.,.,.,.,.,.,.,.,.,.,.,.,.,.,.,.,.,.,.,.,.,.,.,.,.,.,.,.,.,.,.,.,.,.,.,.,.,.,.,.,.,.,.,.,.,.,.,.,.,.,.,.,.,.,.,.,.,.,.,.,.,.,.,.,.,.,.,.,.,.,.,.,.,.,.,.,.,.,.,.,.,.,.,.,.,.,.,.,.,.,.,.,.,.,.,.,.,.,.,.,.,.,.,.,.,.,.,.,.,.,.,.,.…	ABL1,AKAP6,BAI1,BDNF,BHLHA15,BMP4,CAPN3,CDH15,CMTM5,CTDP1,CTNNB1,CXCL14,CYP26B1,DDIT3,DLL1,EFNB2,EHD1,EHD2,ENG,EREG,FAM129B,FOXF1,FZD7,GDF15,GPER1,HDAC4,HIF1AN,IGF2,MAMSTR,MAPK11,MAPK12,MED28,MEGF10,MSX1,MYOD1,NFATC2,NMRK2,NOTCH1,OLFM2,PDGFB,PIAS1,PIN1,PPAPDC3,PTBP1,RBM38,RBPMS2,SCGB3A1,SHH,SIK1,SMAD4,SMARCD3,SOX8,SOX9,TBX1,TBX3,TCF3,TNFSF14,TRIM32,WNT3A,XBP1,YBX1,ZFP36L1
GO Biological Process	GO:0003219	cardiac right ventricle formation	167	2.33679e-09	3.01516e-05	1.80549e-07	6.16224	2.92102	18	0.000492666	0.00303593	513	0.00491717	1	0.123677	3.77549	1.05946	4	4	0.000814167	1	.,.,.,.,.,.,.,.,.,.,.,.,.,.,.,.,.,.	HAND1,HAND2,NOTCH1,SMARCD3
GO Biological Process	GO:0048170	positive regulation of long-term neuronal synaptic plasticity	168	2.44163e-09	3.15043e-05	1.87526e-07	5.17063	4.0614	21	0.000685006	0.00354191	2008	0.119783	1	0.769701	2.2653	1.32433	3	5	0.000610625	0.6	.,.,.,.,.,.,.,.,.,.,.,.,.,.,.,.,.,.,.,.,.	EPHB2,NEURL1,SHANK3
GO Biological Process	GO:0032463	negative regulation of protein homooligomerization	169	2.47142e-09	3.18887e-05	1.88691e-07	5.16698	4.06427	21	0.00068549	0.00354191	6387	0.589919	1	1	1.02968	2.91353	3	11	0.000610625	0.272727	.,.,.,.,.,.,.,.,.,.,.,.,.,.,.,.,.,.,.,.,.	CLU,PEX14,SRC
GO Biological Process	GO:0006109	regulation of carbohydrate metabolic process	170	2.60715e-09	3.36401e-05	1.97883e-07	1.64729	96.5222	159	0.0162797	0.0268173	4547	0.351573	1	0.997658	1.05714	46.3516	49	175	0.00997354	0.28	.,.,.,.,.,.,.,.,.,.,.,.,.,.,.,.,.,.,.,.,.,.,.,.,.,.,.,.,.,.,.,.,.,.,.,.,.,.,.,.,.,.,.,.,.,.,.,.,.,.,.,.,.,.,.,.,.,.,.,.,.,.,.,.,.,.,.,.,.,.,.,.,.,.,.,.,.,.,.,.,.,.,.,.,.,.,.,.,.,.,.,.,.,.,.,.,.,.,.,.,.,.,.,.,.,.,.,.,.,.,.,.,.,.,.,.,.,.,.,.,.,.,.,.,.,.,.,.,.,.,.,.,.,.,.,.,.,.,.,.,.,.,.,.,.,.,.,.,.,.,.,.,.,.,.,.,.,.,.	ACACB,AKT1,AKT2,C12orf5,CBFA2T3,DGKQ,ENPP1,FAM132A,FOXA2,GCGR,GPER1,HAS2,HDAC4,IGF2,IGFBP5,INS,IRS1,IRS2,KAT2A,LEP,MAEA,MLXIP,MLXIPL,NCOR1,NKX1-1,NTSR1,NUP210,NUP37,NUP50,P2RY1,PDGFB,PDK1,PHLDA2,PMAIP1,POM121,POMC,POU1F1,PPARA,PPP1R3B,PRKAG2,PTH1R,PTPN2,SEH1L,SIK1,SIRT6,SOGA1,SRC,STAT3,WDR5
GO Biological Process	GO:0009749	response to glucose	171	2.68546e-09	3.46505e-05	2.02634e-07	1.7308	77.421	134	0.013058	0.0226008	3063	0.239483	1	1	1.11549	34.9623	39	132	0.00793812	0.295455	.,.,.,.,.,.,.,.,.,.,.,.,.,.,.,.,.,.,.,.,.,.,.,.,.,.,.,.,.,.,.,.,.,.,.,.,.,.,.,.,.,.,.,.,.,.,.,.,.,.,.,.,.,.,.,.,.,.,.,.,.,.,.,.,.,.,.,.,.,.,.,.,.,.,.,.,.,.,.,.,.,.,.,.,.,.,.,.,.,.,.,.,.,.,.,.,.,.,.,.,.,.,.,.,.,.,.,.,.,.,.,.,.,.,.,.,.,.,.,.,.,.,.,.,.,.,.,.,.,.,.,.,.,.	AACS,COL6A2,CTGF,EGR1,EIF2B3,ENSA,ERN1,FGF21,GAS6,GATA4,GJD3,GLUL,GPER1,ICAM1,IRS2,LIN28A,MAFA,MEN1,MLXIPL,NKX2-2,NKX6-1,OPA1,PAX2,PCK2,PDX1,POLG,PRLH,PTPRN2,RAB11FIP5,RAP1A,SARM1,SIN3A,SREBF1,TCF7L2,TH,TRH,TXN2,XBP1,ZNF236
GO Biological Process	GO:0009743	response to carbohydrate	172	2.81908e-09	3.63746e-05	2.1148e-07	1.64531	96.6385	159	0.0162993	0.0268173	2990	0.218598	1	0.943333	1.1118	43.1732	48	163	0.00977	0.294478	.,.,.,.,.,.,.,.,.,.,.,.,.,.,.,.,.,.,.,.,.,.,.,.,.,.,.,.,.,.,.,.,.,.,.,.,.,.,.,.,.,.,.,.,.,.,.,.,.,.,.,.,.,.,.,.,.,.,.,.,.,.,.,.,.,.,.,.,.,.,.,.,.,.,.,.,.,.,.,.,.,.,.,.,.,.,.,.,.,.,.,.,.,.,.,.,.,.,.,.,.,.,.,.,.,.,.,.,.,.,.,.,.,.,.,.,.,.,.,.,.,.,.,.,.,.,.,.,.,.,.,.,.,.,.,.,.,.,.,.,.,.,.,.,.,.,.,.,.,.,.,.,.,.,.,.,.,.,.	AACS,CDT1,COL6A2,CTGF,EGR1,EIF2B3,ENSA,ERN1,FGF21,GAS6,GATA4,GJD3,GLUL,GPER1,GSTP1,ICAM1,IRS2,LEP,LIN28A,MAFA,MAP2K6,MEN1,MLXIPL,NKX2-2,NKX6-1,OPA1,OXT,P2RX2,PAX2,PCK1,PCK2,PDX1,POLG,PRLH,PTPRN2,RAB11FIP5,RAP1A,SARM1,SIN3A,SLC26A6,SREBF1,TCF7L2,TH,TRH,TXN2,XBP1,ZFP36L1,ZNF236
GO Biological Process	GO:0044243	multicellular organismal catabolic process	173	2.86179e-09	3.69257e-05	2.13443e-07	2.03858	41.2051	84	0.00694976	0.0141677	2297	0.141796	1	0.796516	1.24052	18.5406	23	70	0.00468146	0.328571	.,.,.,.,.,.,.,.,.,.,.,.,.,.,.,.,.,.,.,.,.,.,.,.,.,.,.,.,.,.,.,.,.,.,.,.,.,.,.,.,.,.,.,.,.,.,.,.,.,.,.,.,.,.,.,.,.,.,.,.,.,.,.,.,.,.,.,.,.,.,.,.,.,.,.,.,.,.,.,.,.,.,.,.	ADAMTS14,ADAMTS2,ADAMTS3,COL12A1,COL13A1,COL18A1,COL1A2,COL2A1,COL4A2,COL5A1,COL5A3,COL6A1,COL6A2,COL6A3,CTSD,CTSL,KLK6,MMP16,MMP9,MRC2,PHYKPL,PLA2G1B,TMPRSS6
GO Biological Process	GO:0043647	inositol phosphate metabolic process	174	2.99183e-09	3.86036e-05	2.2186e-07	2.2468	29.8202	67	0.00502954	0.0113004	3948	0.272105	1	0.889303	1.16697	14.5676	17	55	0.00346021	0.309091	.,.,.,.,.,.,.,.,.,.,.,.,.,.,.,.,.,.,.,.,.,.,.,.,.,.,.,.,.,.,.,.,.,.,.,.,.,.,.,.,.,.,.,.,.,.,.,.,.,.,.,.,.,.,.,.,.,.,.,.,.,.,.,.,.,.,.	CALM1,GALR2,IMPA2,INPP5A,INPP5B,IPPK,ISYNA1,ITPKA,ITPKB,MTMR7,NTSR1,PLCB2,PLCD4,PLCE1,PLCG2,PLCH2,PLD4
GO Biological Process	GO:0010669	epithelial structure maintenance	175	3.38348e-09	4.3657e-05	2.49469e-07	2.80301	15.6974	44	0.00264757	0.00742115	1888	0.101262	1	0.692045	1.54452	5.82705	9	22	0.00183187	0.409091	.,.,.,.,.,.,.,.,.,.,.,.,.,.,.,.,.,.,.,.,.,.,.,.,.,.,.,.,.,.,.,.,.,.,.,.,.,.,.,.,.,.,.,.	CROCC,CXADR,LDB2,MUC2,MUC4,MUC6,SOX9,TFF1,TLR9
GO Biological Process	GO:0010544	negative regulation of platelet activation	176	3.38887e-09	4.37265e-05	2.48446e-07	3.3301	10.2099	34	0.00172203	0.00573452	2610	0.175353	1	0.866887	1.46825	4.76759	7	18	0.00142479	0.388889	.,.,.,.,.,.,.,.,.,.,.,.,.,.,.,.,.,.,.,.,.,.,.,.,.,.,.,.,.,.,.,.,.,.	ADAMTS18,CD9,NOS3,PDGFA,PDGFB,PDGFRA,UBASH3B
GO Biological Process	GO:0030036	actin cytoskeleton organization	177	3.85578e-09	4.97511e-05	2.8108e-07	1.36393	268.341	366	0.0452591	0.0617305	122	1.44007e-05	0.185812	0.00152305	1.35228	110.184	149	416	0.0303277	0.358173	.,.,.,.,.,.,.,.,.,.,.,.,.,.,.,.,.,.,.,.,.,.,.,.,.,.,.,.,.,.,.,.,.,.,.,.,.,.,.,.,.,.,.,.,.,.,.,.,.,.,.,.,.,.,.,.,.,.,.,.,.,.,.,.,.,.,.,.,.,.,.,.,.,.,.,.,.,.,.,.,.,.,.,.,.,.,.,.,.,.,.,.,.,.,.,.,.,.,.,.,.,.,.,.,.,.,.,.,.,.,.,.,.,.,.,.,.,.,.,.,.,.,.,.,.,.,.,.,.,.,.,.,.,.,.,.,.,.,.,.,.,.,.,.,.,.,.,.,.,.,.,.,.,.,.,.,.,.,.,.,.,.,.,.,.,.,.,.,.,.,.,.,.,.,.,.,.,.,.,.,.,.,.,.,.,.,.,.,.,.,.,.,.,.,.,.,.,.,.,.…	ABL1,ABLIM2,ABR,ACTB,ACTC1,ACTG1,ACTN4,ACTR3,ACTR3B,ACTR3C,ADD2,ALKBH4,AQP1,ARAP1,ARF1,ARHGAP26,ARHGEF11,ARHGEF17,ARHGEF18,ARHGEF2,ARPC1B,AUTS2,BAIAP2,BAIAP2L1,BCAR1,BCR,BIN3,BRSK2,CAPN10,CAPN3,CAPZB,CCDC155,CD2AP,CDC42BPA,CDC42BPB,CDC42BPG,CGNL1,CNN1,CNN2,COBL,CORO1C,CORO2B,CORO7,CTTN,CXADR,CXCL1,CYTH2,DIAPH1,DLG1,DMTN,DNAJB6,DSTN,DTNBP1,EHD2,EPB41L3,EPB41L4B,ESPN,ESPNL,EVL,FAM101A,FAM101B,FARP2…
GO Biological Process	GO:0023041	neuronal signal transduction	178	4.53136e-09	5.84682e-05	3.28473e-07	4.75842	4.62339	22	0.000779792	0.00371057	2008	0.119783	1	0.769701	2.2653	1.32433	3	5	0.000610625	0.6	.,.,.,.,.,.,.,.,.,.,.,.,.,.,.,.,.,.,.,.,.,.	KCNA1,OLFM1,RTN4R
GO Biological Process	GO:0021618	hypoglossal nerve morphogenesis	179	4.60656e-09	5.94384e-05	3.32058e-07	14.109	0.708768	10	0.000119543	0.00168662	3245	0.264866	1	1	3.77549	0.264866	1	1	0.000203542	1	.,.,.,.,.,.,.,.,.,.	ADARB1
GO Biological Process	GO:0010511	regulation of phosphatidylinositol biosynthetic process	180	5.10179e-09	6.58284e-05	3.65713e-07	3.91949	6.88865	27	0.00116186	0.00455389	5955	0.500986	1	1	1.2585	1.5892	2	6	0.000407083	0.333333	.,.,.,.,.,.,.,.,.,.,.,.,.,.,.,.,.,.,.,.,.,.,.,.,.,.,.	PDGFA,PDGFB
GO Biological Process	GO:0072081	specification of nephron tubule identity	181	5.13865e-09	6.6304e-05	3.66321e-07	3.20642	10.9156	35	0.00184105	0.00590319	364	0.00130161	1	0.0461392	3.77549	1.32433	5	5	0.00101771	1	.,.,.,.,.,.,.,.,.,.,.,.,.,.,.,.,.,.,.,.,.,.,.,.,.,.,.,.,.,.,.,.,.,.,.	HES5,IRX1,IRX2,IRX3,OSR1
GO Biological Process	GO:0060561	apoptotic process involved in morphogenesis	182	5.15604e-09	6.65284e-05	3.6554e-07	3.42154	9.35252	32	0.00157742	0.0053972	1109	0.0376813	1	0.438414	1.88775	4.23786	8	16	0.00162833	0.5	.,.,.,.,.,.,.,.,.,.,.,.,.,.,.,.,.,.,.,.,.,.,.,.,.,.,.,.,.,.,.,.	BAK1,BAX,HAND2,JAG2,LEF1,LRP5,NOTCH1,SPI1
GO Biological Process	GO:0090335	regulation of brown fat cell differentiation	183	5.32741e-09	6.87396e-05	3.75626e-07	3.13956	11.4666	36	0.00193398	0.00607185	1899	0.101683	1	0.690897	1.74254	3.44326	6	13	0.00122125	0.461539	.,.,.,.,.,.,.,.,.,.,.,.,.,.,.,.,.,.,.,.,.,.,.,.,.,.,.,.,.,.,.,.,.,.,.,.	DUSP10,INS,LEP,METRNL,PRDM16,TRPV4
GO Biological Process	GO:0010916	negative regulation of very-low-density lipoprotein particle clearance	184	5.36522e-09	6.92274e-05	3.76236e-07	13.8809	0.720413	10	0.000121507	0.00168662	7470	0.707978	1	1	0.943873	1.05946	1	4	0.000203542	0.25	.,.,.,.,.,.,.,.,.,.	LRPAP1
GO Biological Process	GO:0002768	immune response-regulating cell surface receptor signaling pathway	185	5.51704e-09	7.11863e-05	3.84791e-07	1.47537	161.993	239	0.0273222	0.0403103	4402	0.32212	1	0.944188	1.04809	83.9625	88	317	0.0179117	0.277602	.,.,.,.,.,.,.,.,.,.,.,.,.,.,.,.,.,.,.,.,.,.,.,.,.,.,.,.,.,.,.,.,.,.,.,.,.,.,.,.,.,.,.,.,.,.,.,.,.,.,.,.,.,.,.,.,.,.,.,.,.,.,.,.,.,.,.,.,.,.,.,.,.,.,.,.,.,.,.,.,.,.,.,.,.,.,.,.,.,.,.,.,.,.,.,.,.,.,.,.,.,.,.,.,.,.,.,.,.,.,.,.,.,.,.,.,.,.,.,.,.,.,.,.,.,.,.,.,.,.,.,.,.,.,.,.,.,.,.,.,.,.,.,.,.,.,.,.,.,.,.,.,.,.,.,.,.,.,.,.,.,.,.,.,.,.,.,.,.,.,.,.,.,.,.,.,.,.,.,.,.,.,.,.,.,.,.,.,.,.,.,.,.,.,.,.,.,.,.,.…	ABL1,ACTB,ACTG1,ACTR3,ARPC1B,BAG6,BAIAP2,BAX,BCAR1,BCL10,BLK,BRAF,C3AR1,C5AR1,C5AR2,CALM1,CARD11,CARD9,CD38,CD79B,CLEC6A,CR2,CREBBP,CRK,CSK,CUL1,CYFIP1,DENND1B,ENSG00000259680,FCN1,FYB,FYN,GATA3,GRAP2,GRB2,HCK,HLA-G,HRAS,ICAM2,ICAM3,IGLL1,IKBKB,LAT,LCP2,LILRB1,MAPK1,MAPK8,MAPK9,MUC16,MUC2,MUC20,MUC4,MUC5AC,MUC6,MYH2,NFAM1,NFATC1,NFATC2,PDPK1,PIK3CB,PIK3R2,PLCG2,PPAPDC1A,PRKACG,PRKCQ,PSMB1,PSMB11,…
GO Biological Process	GO:0060149	negative regulation of posttranscriptional gene silencing	186	5.60966e-09	7.23814e-05	3.89147e-07	3.40904	9.38679	32	0.0015832	0.0053972	617	0.00822511	1	0.172007	2.32338	3.44326	8	13	0.00162833	0.615385	.,.,.,.,.,.,.,.,.,.,.,.,.,.,.,.,.,.,.,.,.,.,.,.,.,.,.,.,.,.,.,.	ADAR,BCDIN3D,ELAVL1,ESR1,NCOR1,NCOR2,POU5F1,TERT
GO Biological Process	GO:0060967	negative regulation of gene silencing by RNA	186	5.60966e-09	7.23814e-05	3.89147e-07	3.40904	9.38679	32	0.0015832	0.0053972	617	0.00822511	1	0.172007	2.32338	3.44326	8	13	0.00162833	0.615385	.,.,.,.,.,.,.,.,.,.,.,.,.,.,.,.,.,.,.,.,.,.,.,.,.,.,.,.,.,.,.,.	ADAR,BCDIN3D,ELAVL1,ESR1,NCOR1,NCOR2,POU5F1,TERT
GO Biological Process	GO:0032456	endocytic recycling	188	5.64648e-09	7.28566e-05	3.87535e-07	2.969	13.1357	39	0.00221551	0.00657784	358	0.00128301	1	0.0462423	2.0975	7.15138	15	27	0.00305312	0.555556	.,.,.,.,.,.,.,.,.,.,.,.,.,.,.,.,.,.,.,.,.,.,.,.,.,.,.,.,.,.,.,.,.,.,.,.,.,.,.	AP3D1,DENND1A,DENND1B,EHD1,EHD2,EHD3,LMTK2,MICALL1,MICALL2,RAB11FIP3,RAB14,RAB17,RAB35,STX6,VPS53
GO Biological Process	GO:0002520	immune system development	189	5.81029e-09	7.49702e-05	3.96668e-07	1.29441	383.959	497	0.0647594	0.0838253	642	0.00941455	1	0.189215	1.16416	155.476	181	587	0.036841	0.308347	.,.,.,.,.,.,.,.,.,.,.,.,.,.,.,.,.,.,.,.,.,.,.,.,.,.,.,.,.,.,.,.,.,.,.,.,.,.,.,.,.,.,.,.,.,.,.,.,.,.,.,.,.,.,.,.,.,.,.,.,.,.,.,.,.,.,.,.,.,.,.,.,.,.,.,.,.,.,.,.,.,.,.,.,.,.,.,.,.,.,.,.,.,.,.,.,.,.,.,.,.,.,.,.,.,.,.,.,.,.,.,.,.,.,.,.,.,.,.,.,.,.,.,.,.,.,.,.,.,.,.,.,.,.,.,.,.,.,.,.,.,.,.,.,.,.,.,.,.,.,.,.,.,.,.,.,.,.,.,.,.,.,.,.,.,.,.,.,.,.,.,.,.,.,.,.,.,.,.,.,.,.,.,.,.,.,.,.,.,.,.,.,.,.,.,.,.,.,.,.…	ABL1,ADA,ADAR,ADD2,ANGPT1,ANXA2,ARMC6,ARTN,ASXL1,BAK1,BARX1,BATF2,BAX,BCL11B,BCR,BMI1,BMP4,BRAF,CACNA1C,CARD11,CBFA2T3,CD79B,CDH17,CDK6,CDKN1C,CEBPA,CEBPD,CHD2,CHD7,CR2,CRIP2,CSF1R,CTC1,CTNNB1,DACT2,DCSTAMP,DHRS2,DHTKD1,DLL1,DMTN,DOCK10,EFNA2,EGR1,EPAS1,EPHB3,EPO,EXO1,FADD,FAM20C,FARP2,FAS,FGF10,FLI1,FLT3,FOXE1,FOXL1,FSTL3,FZD7,FZD8,FZD9,GAS6,GATA2,GATA3,GPR183,HAND2,HAVCR2,HDAC4,HES1,HIPK1,HOXB3…
GO Biological Process	GO:0090218	positive regulation of lipid kinase activity	190	5.90239e-09	7.61586e-05	4.00835e-07	2.52743	20.1786	51	0.00340338	0.00860179	963	0.0258853	1	0.34683	1.65178	8.47571	14	32	0.00284958	0.4375	.,.,.,.,.,.,.,.,.,.,.,.,.,.,.,.,.,.,.,.,.,.,.,.,.,.,.,.,.,.,.,.,.,.,.,.,.,.,.,.,.,.,.,.,.,.,.,.,.,.,.	CD81,EEF1A2,FGFR3,FLT1,FLT3,IRS1,PDGFB,PDGFRA,PDGFRB,PIK3R4,PRKD1,SRC,VAV2,VAV3
GO Biological Process	GO:1901533	negative regulation of hematopoietic progenitor cell differentiation	191	5.95417e-09	7.68266e-05	4.02234e-07	5.79398	3.10667	18	0.000523979	0.00303593	1198	0.0459638	1	0.495051	2.517	1.5892	4	6	0.000814167	0.666667	.,.,.,.,.,.,.,.,.,.,.,.,.,.,.,.,.,.	HES1,HES5,MIXL1,NOTCH1
GO Biological Process	GO:1905426	positive regulation of Wnt-mediated midbrain dopaminergic neuron differentiation	192	6.06601e-09	7.82698e-05	4.07655e-07	16.8297	0.53477	9	9.01956e-05	0.00151796	1500	0.0701435	1	0.603375	3.77549	0.529732	2	2	0.000407083	1	.,.,.,.,.,.,.,.,.	CSNK1D,CSNK1E
GO Biological Process	GO:0019064	fusion of virus membrane with host plasma membrane	193	6.22289e-09	8.02939e-05	4.16031e-07	5.77705	3.11577	18	0.000525514	0.00303593	6469	0.591376	1	1	1.07871	1.85406	2	7	0.000407083	0.285714	.,.,.,.,.,.,.,.,.,.,.,.,.,.,.,.,.,.	GAS6,PVRL2
GO Biological Process	GO:1904378	maintenance of unfolded protein involved in ERAD pathway	194	6.51057e-09	8.40059e-05	4.3302e-07	9.94291	1.20689	12	0.000203557	0.00202395	2407	0.173284	1	0.928911	2.517	0.794598	2	3	0.000407083	0.666667	.,.,.,.,.,.,.,.,.,.,.,.	BAG6,GET4
GO Biological Process	GO:0007379	segment specification	195	6.68844e-09	8.6301e-05	4.42569e-07	2.41926	22.7342	55	0.00383441	0.00927644	436	0.00262983	1	0.0778273	2.35968	4.23786	10	16	0.00203542	0.625	.,.,.,.,.,.,.,.,.,.,.,.,.,.,.,.,.,.,.,.,.,.,.,.,.,.,.,.,.,.,.,.,.,.,.,.,.,.,.,.,.,.,.,.,.,.,.,.,.,.,.,.,.,.,.	BMI1,COBL,DLL1,HES5,IRX1,IRX2,IRX3,MAFB,MTF2,OSR1
GO Biological Process	GO:0045607	regulation of auditory receptor cell differentiation	196	6.73981e-09	8.69637e-05	4.43692e-07	3.46339	8.95076	31	0.00150966	0.00522854	1070	0.0347563	1	0.419122	2.35968	2.11893	5	8	0.00101771	0.625	.,.,.,.,.,.,.,.,.,.,.,.,.,.,.,.,.,.,.,.,.,.,.,.,.,.,.,.,.,.,.	DLL1,HES1,HES5,MYCN,NOTCH1
GO Biological Process	GO:0035313	wound healing, spreading of epidermal cells	197	7.71473e-09	9.95431e-05	5.05295e-07	3.72774	7.51126	28	0.00126687	0.00472255	5125	0.440939	1	1	1.2585	2.38379	3	9	0.000610625	0.333333	.,.,.,.,.,.,.,.,.,.,.,.,.,.,.,.,.,.,.,.,.,.,.,.,.,.,.,.	COL5A1,MSX2,WNT7A
GO Biological Process	GO:0051602	response to electrical stimulus	198	8.17115e-09	0.000105432	5.32487e-07	2.26733	27.3449	62	0.00461207	0.0104571	696	0.0121043	1	0.224399	1.63033	11.6541	19	44	0.00386729	0.431818	.,.,.,.,.,.,.,.,.,.,.,.,.,.,.,.,.,.,.,.,.,.,.,.,.,.,.,.,.,.,.,.,.,.,.,.,.,.,.,.,.,.,.,.,.,.,.,.,.,.,.,.,.,.,.,.,.,.,.,.,.,.	ADSSL1,AKAP9,BRD1,CYFIP1,EEF1A2,EPO,HNRNPD,KCNJ3,NQO1,NSMF,OPA1,OXT,PALM,S100A13,SLC9A1,SRC,TACR2,TH,TRIM63
GO Biological Process	GO:0031064	negative regulation of histone deacetylation	199	8.24845e-09	0.00010643	5.34823e-07	11.2085	0.981396	11	0.000165525	0.00185529	8139	0.785342	1	1	0.755099	1.32433	1	5	0.000203542	0.2	.,.,.,.,.,.,.,.,.,.,.	SKI
GO Biological Process	GO:0043114	regulation of vascular permeability	200	8.45317e-09	0.000109071	5.45356e-07	2.47304	21.0267	52	0.00354642	0.00877045	730	0.0137851	1	0.243656	1.7619	7.94598	14	30	0.00284958	0.466667	.,.,.,.,.,.,.,.,.,.,.,.,.,.,.,.,.,.,.,.,.,.,.,.,.,.,.,.,.,.,.,.,.,.,.,.,.,.,.,.,.,.,.,.,.,.,.,.,.,.,.,.	ABR,ADORA2A,ANGPT1,BCR,CTNNBIP1,DDAH1,NPPB,NPR1,PDE2A,PTP4A3,SLIT2,SRC,TACR2,TRPV4
GO Biological Process	GO:0035701	hematopoietic stem cell migration	201	8.64319e-09	0.000111523	5.54841e-07	4.39735	5.23042	23	0.000882176	0.00387924	4083	0.287028	1	0.907059	1.88775	1.05946	2	4	0.000407083	0.5	.,.,.,.,.,.,.,.,.,.,.,.,.,.,.,.,.,.,.,.,.,.,.	BCL11B,GAS6
GO Biological Process	GO:0043154	negative regulation of cysteine-type endopeptidase activity involved in apoptotic process	202	8.84527e-09	0.000114131	5.65003e-07	1.95122	45.1	88	0.00760668	0.0148423	5107	0.429919	1	1	1.04875	23.8379	25	90	0.00508854	0.277778	.,.,.,.,.,.,.,.,.,.,.,.,.,.,.,.,.,.,.,.,.,.,.,.,.,.,.,.,.,.,.,.,.,.,.,.,.,.,.,.,.,.,.,.,.,.,.,.,.,.,.,.,.,.,.,.,.,.,.,.,.,.,.,.,.,.,.,.,.,.,.,.,.,.,.,.,.,.,.,.,.,.,.,.,.,.,.,.	ADORA2A,AKT1,AQP1,BCL2L12,BIRC7,DNAJB6,DPEP1,GAS6,HGF,KLF4,LAMP3,LEF1,MMP9,NGFR,PAX2,POR,RNF34,SERPINB9,SRC,TNFAIP8,TNFRSF1B,TNFRSF6B,TNFSF14,WNT9A,YWHAE
GO Biological Process	GO:0042249	establishment of planar polarity of embryonic epithelium	203	8.84676e-09	0.00011415	5.62314e-07	7.03374	2.13258	15	0.000359686	0.00252994	2008	0.119783	1	0.769701	2.2653	1.32433	3	5	0.000610625	0.6	.,.,.,.,.,.,.,.,.,.,.,.,.,.,.	CELSR1,FOXF2,PAFAH1B1
GO Biological Process	GO:0007389	pattern specification process	204	8.89405e-09	0.00011476	5.62549e-07	1.31215	337.613	443	0.0569427	0.0747175	21	3.94721e-12	5.09309e-08	2.42528e-09	1.59017	107.536	171	406	0.0348056	0.421182	.,.,.,.,.,.,.,.,.,.,.,.,.,.,.,.,.,.,.,.,.,.,.,.,.,.,.,.,.,.,.,.,.,.,.,.,.,.,.,.,.,.,.,.,.,.,.,.,.,.,.,.,.,.,.,.,.,.,.,.,.,.,.,.,.,.,.,.,.,.,.,.,.,.,.,.,.,.,.,.,.,.,.,.,.,.,.,.,.,.,.,.,.,.,.,.,.,.,.,.,.,.,.,.,.,.,.,.,.,.,.,.,.,.,.,.,.,.,.,.,.,.,.,.,.,.,.,.,.,.,.,.,.,.,.,.,.,.,.,.,.,.,.,.,.,.,.,.,.,.,.,.,.,.,.,.,.,.,.,.,.,.,.,.,.,.,.,.,.,.,.,.,.,.,.,.,.,.,.,.,.,.,.,.,.,.,.,.,.,.,.,.,.,.,.,.,.,.,.,.…	ACD,ACVR2A,ALDH1A2,ALG5,ALX1,ALX4,ARC,ARMC4,AXIN2,BARX1,BASP1,BMI1,BMP4,BMP7,C5orf20,CDX2,CELSR1,CELSR2,CHSY1,COBL,CRB2,CTNNB1,CTNNBIP1,CYP26B1,DBX1,DDIT3,DLL1,DLL3,DLX1,DLX2,DMRTA2,DNAI2,DRC1,DSCAML1,DYX1C1,EMX2,ENG,ERBB4,ETS2,FBXL15,FEZF1,FGF10,FOXA1,FOXA2,FOXB1,FOXC1,FOXD1,FOXF1,FOXG1,FOXN4,GALNT11,GATA4,GBX2,GLI2,GRHL3,GSC,GSX2,HAND1,HAND2,HES1,HES5,HIPK1,HOXB3,HOXB4,HOXB5,HOXB6,HOXB9,HOXC4,H…
GO Biological Process	GO:1903078	positive regulation of protein localization to plasma membrane	205	8.90344e-09	0.000114881	5.60395e-07	2.06743	36.7606	76	0.00620013	0.0128183	4561	0.355604	1	1	1.12461	12.4487	14	47	0.00284958	0.297872	.,.,.,.,.,.,.,.,.,.,.,.,.,.,.,.,.,.,.,.,.,.,.,.,.,.,.,.,.,.,.,.,.,.,.,.,.,.,.,.,.,.,.,.,.,.,.,.,.,.,.,.,.,.,.,.,.,.,.,.,.,.,.,.,.,.,.,.,.,.,.,.,.,.,.,.	AKT1,ARHGEF16,DLG1,DPP10,EGFR,EPHB2,GPER1,NKD2,PDPK1,PRKCH,PRNP,RAMP3,RER1,WNT3A
GO Biological Process	GO:0003169	coronary vein morphogenesis	206	9.0399e-09	0.000116642	5.66222e-07	9.64742	1.24386	12	0.000209792	0.00202395	5261	0.459589	1	1	1.88775	0.529732	1	2	0.000203542	0.5	.,.,.,.,.,.,.,.,.,.,.,.	NOTCH1
GO Biological Process	GO:1903845	negative regulation of cellular response to transforming growth factor beta stimulus	207	1.01643e-08	0.00013115	6.33576e-07	1.99862	41.0284	82	0.00691995	0.0138303	2686	0.187741	1	0.901871	1.20378	18.2758	22	69	0.00447792	0.318841	.,.,.,.,.,.,.,.,.,.,.,.,.,.,.,.,.,.,.,.,.,.,.,.,.,.,.,.,.,.,.,.,.,.,.,.,.,.,.,.,.,.,.,.,.,.,.,.,.,.,.,.,.,.,.,.,.,.,.,.,.,.,.,.,.,.,.,.,.,.,.,.,.,.,.,.,.,.,.,.,.,.	ADAMTSL2,CHST11,CIDEA,DLX1,HTRA1,HTRA3,LDLRAD4,ONECUT1,PDPK1,PEG10,PIN1,PMEPA1,PRDM16,RASL11B,SKI,SKOR1,SMAD3,SMAD6,SMAD7,SMURF2,VASN,WFIKKN1
GO Biological Process	GO:0051958	methotrexate transport	208	1.03058e-08	0.000132975	6.39305e-07	15.8131	0.569148	9	9.59939e-05	0.00151796	5261	0.459589	1	1	1.88775	0.529732	1	2	0.000203542	0.5	.,.,.,.,.,.,.,.,.	SLC19A1
GO Biological Process	GO:2000394	positive regulation of lamellipodium morphogenesis	209	1.09948e-08	0.000141866	6.78783e-07	4.73258	4.43733	21	0.000748411	0.00354191	3961	0.275011	1	0.895851	1.61807	1.85406	3	7	0.000610625	0.428571	.,.,.,.,.,.,.,.,.,.,.,.,.,.,.,.,.,.,.,.,.	CORO1C,RREB1,SRC
GO Biological Process	GO:0010626	negative regulation of Schwann cell proliferation	210	1.12277e-08	0.000144871	6.89863e-07	6.90601	2.17202	15	0.000366339	0.00252994	2743	0.193602	1	0.910699	1.88775	1.5892	3	6	0.000610625	0.5	.,.,.,.,.,.,.,.,.,.,.,.,.,.,.	ASCL2,CERS2,SKI
GO Biological Process	GO:2000973	regulation of pro-B cell differentiation	211	1.17192e-08	0.000151213	7.1665e-07	5.53867	3.24987	18	0.000548132	0.00303593	1198	0.0459638	1	0.495051	2.517	1.5892	4	6	0.000814167	0.666667	.,.,.,.,.,.,.,.,.,.,.,.,.,.,.,.,.,.	HES1,HES5,NOTCH1,SOS1
GO Biological Process	GO:0009249	protein lipoylation	212	1.22117e-08	0.000157567	7.43242e-07	7.51302	1.86343	14	0.000314291	0.00236127	4569	0.358803	1	1	1.41581	2.11893	3	8	0.000610625	0.375	.,.,.,.,.,.,.,.,.,.,.,.,.,.	GCSH,NNAT,POP5
GO Biological Process	GO:2000969	positive regulation of alpha-amino-3-hydroxy-5-methyl-4-isoxazole propionate selective glutamate receptor activity	213	1.24125e-08	0.000160159	7.5192e-07	5.51743	3.26239	18	0.000550243	0.00303593	4845	0.398525	1	1	1.5102	1.32433	2	5	0.000407083	0.4	.,.,.,.,.,.,.,.,.,.,.,.,.,.,.,.,.,.	ARC,SHANK3
GO Biological Process	GO:0034227	tRNA thio-modification	214	1.25899e-08	0.000162447	7.59098e-07	10.7485	1.0234	11	0.00017261	0.00185529	867	0.0193794	1	0.288411	3.0204	1.32433	4	5	0.000814167	0.8	.,.,.,.,.,.,.,.,.,.,.	CTU2,MOCS3,TRMU,URM1
GO Biological Process	GO:0040032	post-embryonic body morphogenesis	215	1.31173e-08	0.000169253	7.87222e-07	15.3698	0.585563	9	9.87625e-05	0.00151796	3245	0.264866	1	1	3.77549	0.264866	1	1	0.000203542	1	.,.,.,.,.,.,.,.,.	GNAS
GO Biological Process	GO:0030512	negative regulation of transforming growth factor beta receptor signaling pathway	216	1.35208e-08	0.000174459	8.0768e-07	1.99463	40.6091	81	0.00684923	0.0136617	2997	0.219838	1	0.946469	1.18336	17.746	21	67	0.00427437	0.313433	.,.,.,.,.,.,.,.,.,.,.,.,.,.,.,.,.,.,.,.,.,.,.,.,.,.,.,.,.,.,.,.,.,.,.,.,.,.,.,.,.,.,.,.,.,.,.,.,.,.,.,.,.,.,.,.,.,.,.,.,.,.,.,.,.,.,.,.,.,.,.,.,.,.,.,.,.,.,.,.,.	ADAMTSL2,CHST11,CIDEA,HTRA1,HTRA3,LDLRAD4,ONECUT1,PDPK1,PEG10,PIN1,PMEPA1,PRDM16,RASL11B,SKI,SKOR1,SMAD3,SMAD6,SMAD7,SMURF2,VASN,WFIKKN1
GO Biological Process	GO:0032720	negative regulation of tumor necrosis factor production	217	1.41736e-08	0.000182882	8.42775e-07	2.51037	19.5191	49	0.00329213	0.00826446	2163	0.134518	1	0.802443	1.31322	12.1838	16	46	0.00325667	0.347826	.,.,.,.,.,.,.,.,.,.,.,.,.,.,.,.,.,.,.,.,.,.,.,.,.,.,.,.,.,.,.,.,.,.,.,.,.,.,.,.,.,.,.,.,.,.,.,.,.	AKAP8,ARG2,BPI,C5AR2,CACTIN,CIDEA,GAS6,GSTP1,HAVCR2,IL10,LGALS9,LILRB1,ORM1,POMC,RARA,TRIM27
GO Biological Process	GO:0048008	platelet-derived growth factor receptor signaling pathway	218	1.46429e-08	0.000188937	8.66683e-07	2.2302	27.8001	62	0.00468884	0.0104571	1060	0.0342605	1	0.417041	1.60173	8.74058	14	33	0.00284958	0.424242	.,.,.,.,.,.,.,.,.,.,.,.,.,.,.,.,.,.,.,.,.,.,.,.,.,.,.,.,.,.,.,.,.,.,.,.,.,.,.,.,.,.,.,.,.,.,.,.,.,.,.,.,.,.,.,.,.,.,.,.,.,.	ABL1,BCAR1,BCR,PDGFA,PDGFB,PDGFRA,PDGFRB,PDGFRL,PLAT,PTPN1,PTPN11,RAPGEF1,RGS14,SRC
GO Biological Process	GO:1905719	protein localization to perinuclear region of cytoplasm	219	1.50939e-08	0.000194757	8.89301e-07	39.4331	0.152156	6	2.56631e-05	0.00101198	5261	0.459589	1	1	1.88775	0.529732	1	2	0.000203542	0.5	.,.,.,.,.,.	RNF26
GO Biological Process	GO:0002316	follicular B cell differentiation	220	1.52795e-08	0.000197151	8.96143e-07	9.1912	1.3056	12	0.000220205	0.00202395	5261	0.459589	1	1	1.88775	0.529732	1	2	0.000203542	0.5	.,.,.,.,.,.,.,.,.,.,.,.	PLCG2
GO Biological Process	GO:0060669	embryonic placenta morphogenesis	221	1.54679e-08	0.000199582	9.03086e-07	2.33723	23.96	56	0.00404116	0.0094451	1338	0.0585711	1	0.56483	1.59732	6.88652	11	26	0.00223896	0.423077	.,.,.,.,.,.,.,.,.,.,.,.,.,.,.,.,.,.,.,.,.,.,.,.,.,.,.,.,.,.,.,.,.,.,.,.,.,.,.,.,.,.,.,.,.,.,.,.,.,.,.,.,.,.,.,.	BMP7,CDKN1C,DNAJB6,GRB2,IGF2,IL10,LEF1,ST14,WNT7B,ZFP36L1,ZNF568
GO Biological Process	GO:0072109	glomerular mesangium development	222	1.74924e-08	0.000225705	1.01669e-06	6.16648	2.59468	16	0.000437624	0.0026986	2176	0.135357	1	0.802628	1.88775	2.11893	4	8	0.000814167	0.5	.,.,.,.,.,.,.,.,.,.,.,.,.,.,.,.	EGR1,NOTCH1,PDGFB,PDGFRB
GO Biological Process	GO:0070166	enamel mineralization	223	1.7525e-08	0.000226126	1.01402e-06	2.84301	13.7179	39	0.00231369	0.00657784	1175	0.0448051	1	0.492017	2.05936	2.91353	6	11	0.00122125	0.545454	.,.,.,.,.,.,.,.,.,.,.,.,.,.,.,.,.,.,.,.,.,.,.,.,.,.,.,.,.,.,.,.,.,.,.,.,.,.,.	FAM20C,MSX2,PPARA,PVRL1,TBX1,WDR72
GO Biological Process	GO:0006120	mitochondrial electron transport, NADH to ubiquinone	224	1.85206e-08	0.000238971	1.06684e-06	2.98534	12.0589	36	0.00203389	0.00607185	9039	0.887905	1	1	0.755099	13.2433	10	50	0.00203542	0.2	.,.,.,.,.,.,.,.,.,.,.,.,.,.,.,.,.,.,.,.,.,.,.,.,.,.,.,.,.,.,.,.,.,.,.,.	NDUFA10,NDUFA12,NDUFA4,NDUFA8,NDUFB2,NDUFB4,NDUFS4,NDUFS6,NDUFS7,NDUFV2
GO Biological Process	GO:0010624	regulation of Schwann cell proliferation	225	1.86824e-08	0.000241059	1.07137e-06	6.63966	2.25915	15	0.000381034	0.00252994	3961	0.275011	1	0.895851	1.61807	1.85406	3	7	0.000610625	0.428571	.,.,.,.,.,.,.,.,.,.,.,.,.,.,.	ASCL2,CERS2,SKI
GO Biological Process	GO:0051153	regulation of striated muscle cell differentiation	226	1.92713e-08	0.000248657	1.10025e-06	1.71066	72.4867	124	0.0122258	0.0209141	1069	0.0346495	1	0.418224	1.33969	24.6325	33	93	0.00671687	0.354839	.,.,.,.,.,.,.,.,.,.,.,.,.,.,.,.,.,.,.,.,.,.,.,.,.,.,.,.,.,.,.,.,.,.,.,.,.,.,.,.,.,.,.,.,.,.,.,.,.,.,.,.,.,.,.,.,.,.,.,.,.,.,.,.,.,.,.,.,.,.,.,.,.,.,.,.,.,.,.,.,.,.,.,.,.,.,.,.,.,.,.,.,.,.,.,.,.,.,.,.,.,.,.,.,.,.,.,.,.,.,.,.,.,.,.,.,.,.,.,.,.,.,.,.	AKAP6,BAI1,BDNF,BHLHA15,BMP4,CTDP1,CYP26B1,DLL1,EFNB2,EHD1,EHD2,FAM129B,FZD7,GDF15,HDAC4,MAMSTR,MSX1,MYOD1,NFATC2,NOTCH1,PIN1,PPAPDC3,RBM38,SCGB3A1,SHH,SIK1,SMAD4,TBX1,TNFSF14,TRIM32,WNT3A,XBP1,YBX1
GO Biological Process	GO:0010458	exit from mitosis	227	1.96816e-08	0.000253952	1.11873e-06	3.7803	6.87776	26	0.00116002	0.00438523	1899	0.101683	1	0.690897	1.74254	3.44326	6	13	0.00122125	0.461539	.,.,.,.,.,.,.,.,.,.,.,.,.,.,.,.,.,.,.,.,.,.,.,.,.,.	CHMP4B,CHMP7,CLASP1,CTDP1,PPP2R2D,UBE2S
GO Biological Process	GO:0033625	positive regulation of integrin activation	228	2.10008e-08	0.000270974	1.18848e-06	5.67256	2.99688	17	0.000505462	0.00286726	2008	0.119783	1	0.769701	2.2653	1.32433	3	5	0.000610625	0.6	.,.,.,.,.,.,.,.,.,.,.,.,.,.,.,.,.	CDH17,PIEZO1,SRC
GO Biological Process	GO:0071322	cellular response to carbohydrate stimulus	229	2.12514e-08	0.000274207	1.19741e-06	1.86783	50.3259	94	0.00848809	0.0158543	1421	0.0599647	1	0.544493	1.32387	20.3947	27	77	0.00549562	0.350649	.,.,.,.,.,.,.,.,.,.,.,.,.,.,.,.,.,.,.,.,.,.,.,.,.,.,.,.,.,.,.,.,.,.,.,.,.,.,.,.,.,.,.,.,.,.,.,.,.,.,.,.,.,.,.,.,.,.,.,.,.,.,.,.,.,.,.,.,.,.,.,.,.,.,.,.,.,.,.,.,.,.,.,.,.,.,.,.,.,.,.,.,.,.	AACS,ERN1,FGF21,GAS6,GATA4,GPER1,ICAM1,IRS2,LEP,LIN28A,MAP2K6,MEN1,MLXIPL,OPA1,PAX2,PCK1,PCK2,POLG,PTPRN2,RAB11FIP5,RAP1A,SIN3A,SLC26A6,TH,XBP1,ZFP36L1,ZNF236
GO Biological Process	GO:0002573	myeloid leukocyte differentiation	230	2.12948e-08	0.000274767	1.19464e-06	1.76169	63.5752	112	0.0107227	0.0188902	1966	0.108234	1	0.710348	1.232	25.1623	31	95	0.00630979	0.326316	.,.,.,.,.,.,.,.,.,.,.,.,.,.,.,.,.,.,.,.,.,.,.,.,.,.,.,.,.,.,.,.,.,.,.,.,.,.,.,.,.,.,.,.,.,.,.,.,.,.,.,.,.,.,.,.,.,.,.,.,.,.,.,.,.,.,.,.,.,.,.,.,.,.,.,.,.,.,.,.,.,.,.,.,.,.,.,.,.,.,.,.,.,.,.,.,.,.,.,.,.,.,.,.,.,.,.,.,.,.,.,.	ANXA2,BATF2,BMP4,CBFA2T3,CEBPA,CSF1R,CTNNB1,DCSTAMP,DHRS2,EFNA2,FAM20C,FARP2,GATA2,GATA3,GPR183,IRF4,JUNB,LEF1,LRRK1,MMP9,MYH9,NKX2-3,OSTM1,PAFAH1B1,SBNO2,SH3PXD2A,SNX10,SPI1,SRC,TNFSF11,ZFPM1
GO Biological Process	GO:0051055	negative regulation of lipid biosynthetic process	231	2.13183e-08	0.00027507	1.19078e-06	2.20638	28.1003	62	0.00473947	0.0104571	5889	0.48283	1	1	1.04428	12.4487	13	47	0.00264604	0.276596	.,.,.,.,.,.,.,.,.,.,.,.,.,.,.,.,.,.,.,.,.,.,.,.,.,.,.,.,.,.,.,.,.,.,.,.,.,.,.,.,.,.,.,.,.,.,.,.,.,.,.,.,.,.,.,.,.,.,.,.,.,.	DKKL1,ERLIN2,FGF19,GPER1,INSIG1,LPCAT1,PDGFA,PDGFB,SIK1,SNAI1,SNAI2,STK11,WNT4
GO Biological Process	GO:1905456	regulation of lymphoid progenitor cell differentiation	232	2.18063e-08	0.000281367	1.21279e-06	5.31253	3.38822	18	0.000571465	0.00303593	2176	0.135357	1	0.802628	1.88775	2.11893	4	8	0.000814167	0.5	.,.,.,.,.,.,.,.,.,.,.,.,.,.,.,.,.,.	HES1,HES5,NOTCH1,SOS1
GO Biological Process	GO:0046855	inositol phosphate dephosphorylation	233	2.23647e-08	0.000288571	1.2385e-06	4.75664	4.20465	20	0.000709167	0.00337325	5125	0.440939	1	1	1.2585	2.38379	3	9	0.000610625	0.333333	.,.,.,.,.,.,.,.,.,.,.,.,.,.,.,.,.,.,.,.	IMPA2,INPP5A,MTMR7
GO Biological Process	GO:1903556	negative regulation of tumor necrosis factor superfamily cytokine production	234	2.25443e-08	0.00029089	1.24312e-06	2.47189	19.8229	49	0.00334338	0.00826446	2630	0.179474	1	0.880513	1.2585	12.7136	16	48	0.00325667	0.333333	.,.,.,.,.,.,.,.,.,.,.,.,.,.,.,.,.,.,.,.,.,.,.,.,.,.,.,.,.,.,.,.,.,.,.,.,.,.,.,.,.,.,.,.,.,.,.,.,.	AKAP8,ARG2,BPI,C5AR2,CACTIN,CIDEA,GAS6,GSTP1,HAVCR2,IL10,LGALS9,LILRB1,ORM1,POMC,RARA,TRIM27
GO Biological Process	GO:0046532	regulation of photoreceptor cell differentiation	235	2.27647e-08	0.000293733	1.24993e-06	4.01312	5.98038	24	0.00100866	0.0040479	401	0.00186448	1	0.0599936	3.23614	1.85406	6	7	0.00122125	0.857143	.,.,.,.,.,.,.,.,.,.,.,.,.,.,.,.,.,.,.,.,.,.,.,.	CRX,DLX1,DLX2,NOTCH1,SOX8,SOX9
GO Biological Process	GO:0051148	negative regulation of muscle cell differentiation	236	2.32569e-08	0.000300084	1.27154e-06	1.89309	47.5414	90	0.00801846	0.0151796	605	0.00754273	1	0.160866	1.55814	16.6866	26	63	0.00529208	0.412698	.,.,.,.,.,.,.,.,.,.,.,.,.,.,.,.,.,.,.,.,.,.,.,.,.,.,.,.,.,.,.,.,.,.,.,.,.,.,.,.,.,.,.,.,.,.,.,.,.,.,.,.,.,.,.,.,.,.,.,.,.,.,.,.,.,.,.,.,.,.,.,.,.,.,.,.,.,.,.,.,.,.,.,.,.,.,.,.,.,.	BDNF,BHLHA15,BMP4,CMTM5,CTDP1,CXCL14,DDIT3,DLL1,EREG,FZD7,HDAC4,MED28,MSX1,NMRK2,NOTCH1,PDGFB,PPAPDC3,PTBP1,RBPMS2,SHH,SMAD4,SOX8,SOX9,TBX3,XBP1,YBX1
GO Biological Process	GO:2000209	regulation of anoikis	237	2.58942e-08	0.000334113	1.40976e-06	2.71733	15.0884	41	0.00254484	0.00691516	5009	0.409644	1	1	1.14906	6.09192	7	23	0.00142479	0.304348	.,.,.,.,.,.,.,.,.,.,.,.,.,.,.,.,.,.,.,.,.,.,.,.,.,.,.,.,.,.,.,.,.,.,.,.,.,.,.,.,.	AES,ANKRD13C,MCL1,NOTCH1,SIK1,SNAI2,SRC
GO Biological Process	GO:0000349	generation of catalytic spliceosome for first transesterification step	238	2.62341e-08	0.000338499	1.42226e-06	35.8857	0.167198	6	2.82e-05	0.00101198	5261	0.459589	1	1	1.88775	0.529732	1	2	0.000203542	0.5	.,.,.,.,.,.	XAB2
GO Biological Process	GO:0022038	corpus callosum development	239	2.67079e-08	0.000344612	1.44189e-06	3.25502	9.52374	31	0.0016063	0.00522854	577	0.00634658	1	0.141924	2.2653	3.97299	9	15	0.00183187	0.6	.,.,.,.,.,.,.,.,.,.,.,.,.,.,.,.,.,.,.,.,.,.,.,.,.,.,.,.,.,.,.	EPHB2,EPHB3,PAFAH1B1,PTPRS,RTN4R,RTN4RL1,RTN4RL2,TSKU,ZEB2
GO Biological Process	GO:1901741	positive regulation of myoblast fusion	240	2.79336e-08	0.000360428	1.50178e-06	3.71274	7.00291	26	0.00118113	0.00438523	1924	0.102845	1	0.689716	1.58968	5.03245	8	19	0.00162833	0.421053	.,.,.,.,.,.,.,.,.,.,.,.,.,.,.,.,.,.,.,.,.,.,.,.,.,.	BAI1,EHD1,EHD2,GDF15,MYOD1,NFATC2,SCGB3A1,TNFSF14
GO Biological Process	GO:0034505	tooth mineralization	241	2.80474e-08	0.000361896	1.50164e-06	2.67128	15.7228	42	0.00265184	0.00708383	1263	0.0511563	1	0.52262	1.88775	3.70812	7	14	0.00142479	0.5	.,.,.,.,.,.,.,.,.,.,.,.,.,.,.,.,.,.,.,.,.,.,.,.,.,.,.,.,.,.,.,.,.,.,.,.,.,.,.,.,.,.	ALPL,FAM20C,MSX2,PPARA,PVRL1,TBX1,WDR72
GO Biological Process	GO:0031063	regulation of histone deacetylation	242	2.85068e-08	0.000367823	1.51993e-06	2.78973	13.9798	39	0.00235787	0.00657784	4736	0.380326	1	1	1.16169	6.88652	8	26	0.00162833	0.307692	.,.,.,.,.,.,.,.,.,.,.,.,.,.,.,.,.,.,.,.,.,.,.,.,.,.,.,.,.,.,.,.,.,.,.,.,.,.,.	AKAP8,AKAP8L,CTBP1,MAPK8,NIPBL,PRKD1,SKI,SREBF1
GO Biological Process	GO:0002313	mature B cell differentiation involved in immune response	243	2.94845e-08	0.000380438	1.56559e-06	3.16875	10.0986	32	0.00170326	0.0053972	1293	0.0550391	1	0.549242	1.7767	4.50272	8	17	0.00162833	0.470588	.,.,.,.,.,.,.,.,.,.,.,.,.,.,.,.,.,.,.,.,.,.,.,.,.,.,.,.,.,.,.,.	ADA,CDH17,DLL1,DOCK10,GPR183,LFNG,NKX2-3,PLCG2
GO Biological Process	GO:0015770	sucrose transport	244	3.0085e-08	0.000388187	1.59093e-06	11.5288	0.867391	10	0.000146296	0.00168662	6669	0.602741	1	1	1.2585	0.794598	1	3	0.000203542	0.333333	.,.,.,.,.,.,.,.,.,.	SLC45A4
GO Biological Process	GO:1901796	regulation of signal transduction by p53 class mediator	245	3.07076e-08	0.00039622	1.61722e-06	1.68012	76.185	128	0.0128495	0.0215888	7448	0.700286	1	1	0.943873	46.6164	44	176	0.00895583	0.25	.,.,.,.,.,.,.,.,.,.,.,.,.,.,.,.,.,.,.,.,.,.,.,.,.,.,.,.,.,.,.,.,.,.,.,.,.,.,.,.,.,.,.,.,.,.,.,.,.,.,.,.,.,.,.,.,.,.,.,.,.,.,.,.,.,.,.,.,.,.,.,.,.,.,.,.,.,.,.,.,.,.,.,.,.,.,.,.,.,.,.,.,.,.,.,.,.,.,.,.,.,.,.,.,.,.,.,.,.,.,.,.,.,.,.,.,.,.,.,.,.,.,.,.,.,.,.,.	AKT1,AURKB,BANP,BARD1,BCL2L12,CHD5,DYRK1A,EEF1E1,EHMT2,EXO1,GLTSCR2,HIC1,HIPK1,HNRNPK,KDM1A,MAPK11,MBD3,MDM4,MSX1,NOC2L,PAK1IP1,PIN1,PMAIP1,POU4F1,POU4F2,PPP1R13B,PRKAG2,PTTG1IP,RBBP8,RMI1,RMI2,RNF34,RPA1,RPF2,RPS7,SNAI1,SNAI2,STK11,TAF3,TAF4,TAF4B,TOP3A,TP53INP1,TP73
GO Biological Process	GO:0009887	animal organ morphogenesis	246	3.14155e-08	0.000405355	1.64778e-06	1.19451	719.959	860	0.12143	0.14505	4	4.98473e-15	6.4318e-11	1.60795e-11	1.44705	228.05	330	861	0.0671687	0.383275	.,.,.,.,.,.,.,.,.,.,.,.,.,.,.,.,.,.,.,.,.,.,.,.,.,.,.,.,.,.,.,.,.,.,.,.,.,.,.,.,.,.,.,.,.,.,.,.,.,.,.,.,.,.,.,.,.,.,.,.,.,.,.,.,.,.,.,.,.,.,.,.,.,.,.,.,.,.,.,.,.,.,.,.,.,.,.,.,.,.,.,.,.,.,.,.,.,.,.,.,.,.,.,.,.,.,.,.,.,.,.,.,.,.,.,.,.,.,.,.,.,.,.,.,.,.,.,.,.,.,.,.,.,.,.,.,.,.,.,.,.,.,.,.,.,.,.,.,.,.,.,.,.,.,.,.,.,.,.,.,.,.,.,.,.,.,.,.,.,.,.,.,.,.,.,.,.,.,.,.,.,.,.,.,.,.,.,.,.,.,.,.,.,.,.,.,.,.,.,.…	ABR,ACTC1,ADAMTS16,ADARB1,AES,ALDH1A2,ALPL,ALX1,ALX4,AQP1,AREG,ARG1,ASH1L,ASXL1,ATP6V1B1,ATP8A2,AXIN2,BAK1,BAX,BCL11B,BCR,BGLAP,BMP4,BMP6,BMP7,BRAF,BSG,C5orf20,CDX2,CEBPB,CELSR1,CHD7,CHST11,CHSY1,CLDN5,CLIC5,COL13A1,COL18A1,COL1A2,COL27A1,COL2A1,COL5A1,COMP,CRB2,CRX,CSF1R,CSF3R,CTGF,CTNNB1,CTNNBIP1,CTSZ,CUL1,CYP26B1,DGCR2,DIO3,DLG1,DLL1,DLX1,DLX2,DSCAM,DSCAML1,DVL1,EFEMP1,EFNB2,EGFR,EIF4A3,ELF3,E…
GO Biological Process	GO:0050792	regulation of viral process	247	3.21983e-08	0.000415454	1.682e-06	1.67864	76.2521	128	0.0128609	0.0215888	7075	0.61401	1	1	0.97368	50.3246	49	190	0.00997354	0.257895	.,.,.,.,.,.,.,.,.,.,.,.,.,.,.,.,.,.,.,.,.,.,.,.,.,.,.,.,.,.,.,.,.,.,.,.,.,.,.,.,.,.,.,.,.,.,.,.,.,.,.,.,.,.,.,.,.,.,.,.,.,.,.,.,.,.,.,.,.,.,.,.,.,.,.,.,.,.,.,.,.,.,.,.,.,.,.,.,.,.,.,.,.,.,.,.,.,.,.,.,.,.,.,.,.,.,.,.,.,.,.,.,.,.,.,.,.,.,.,.,.,.,.,.,.,.,.,.	ADAR,ADARB1,BST2,C9orf69,CHMP4B,CNOT7,CTDP1,DDB1,FCN1,FKBP6,GSN,HMGA2,HPN,IFITM1,IFITM3,ISG20,LAMP3,LARP1,LEF1,LGALS9,MVB12A,MVB12B,NELFCD,NOTCH1,NR5A2,P4HB,PARP10,PC,POLR2E,PPIE,PVRL2,SNW1,STAT1,TARDBP,TMPRSS2,TOP2A,TRIM11,TRIM15,TRIM26,TRIM27,TRIM31,TRIM32,TRIM59,TRIM8,VAPA,VAPB,VPS37B,YTHDC2,ZFP36
GO Biological Process	GO:2000117	negative regulation of cysteine-type endopeptidase activity	248	3.22946e-08	0.000416697	1.68023e-06	1.85737	50.0707	93	0.00844505	0.0156856	7427	0.692599	1	1	0.935214	28.8704	27	109	0.00549562	0.247706	.,.,.,.,.,.,.,.,.,.,.,.,.,.,.,.,.,.,.,.,.,.,.,.,.,.,.,.,.,.,.,.,.,.,.,.,.,.,.,.,.,.,.,.,.,.,.,.,.,.,.,.,.,.,.,.,.,.,.,.,.,.,.,.,.,.,.,.,.,.,.,.,.,.,.,.,.,.,.,.,.,.,.,.,.,.,.,.,.,.,.,.,.	ADORA2A,AKT1,AQP1,BCL2L12,BIRC7,CST5,CST7,DNAJB6,DPEP1,GAS6,HGF,KLF4,LAMP3,LEF1,MMP9,NGFR,PAX2,POR,RNF34,SERPINB9,SRC,TNFAIP8,TNFRSF1B,TNFRSF6B,TNFSF14,WNT9A,YWHAE
GO Biological Process	GO:0019557	histidine catabolic process to glutamate and formate	249	3.35775e-08	0.000433251	1.73996e-06	17.3468	0.461179	8	7.77836e-05	0.0013493	4083	0.287028	1	0.907059	1.88775	1.05946	2	4	0.000407083	0.5	.,.,.,.,.,.,.,.	FTCD,UROC1
GO Biological Process	GO:0019556	histidine catabolic process to glutamate and formamide	249	3.35775e-08	0.000433251	1.73996e-06	17.3468	0.461179	8	7.77836e-05	0.0013493	4083	0.287028	1	0.907059	1.88775	1.05946	2	4	0.000407083	0.5	.,.,.,.,.,.,.,.	FTCD,UROC1
GO Biological Process	GO:0046339	diacylglycerol metabolic process	251	3.37783e-08	0.000435841	1.73642e-06	4.87755	3.8954	19	0.000657008	0.00320459	1688	0.0745652	1	0.569973	1.7619	3.97299	7	15	0.00142479	0.466667	.,.,.,.,.,.,.,.,.,.,.,.,.,.,.,.,.,.,.	DGAT1,DGKD,DGKQ,DGKZ,LIPE,PGS1,PLCE1
GO Biological Process	GO:0010832	negative regulation of myotube differentiation	252	3.95448e-08	0.000510247	2.02479e-06	3.2724	9.16758	30	0.00154623	0.00505988	3012	0.230719	1	0.988371	1.41581	4.23786	6	16	0.00122125	0.375	.,.,.,.,.,.,.,.,.,.,.,.,.,.,.,.,.,.,.,.,.,.,.,.,.,.,.,.,.,.	BDNF,BHLHA15,HDAC4,NOTCH1,PPAPDC3,XBP1
GO Biological Process	GO:0060693	regulation of branching involved in salivary gland morphogenesis	253	4.01908e-08	0.000518582	2.04973e-06	3.0604	10.7829	33	0.00181867	0.00556586	1070	0.0347563	1	0.419122	2.35968	2.11893	5	8	0.00101771	0.625	.,.,.,.,.,.,.,.,.,.,.,.,.,.,.,.,.,.,.,.,.,.,.,.,.,.,.,.,.,.,.,.,.	FGF10,FGFR1,HGF,PDGFA,SNAI2
GO Biological Process	GO:0048011	neurotrophin TRK receptor signaling pathway	254	4.0259e-08	0.000519461	2.04512e-06	3.53682	7.63398	27	0.00128757	0.00455389	1688	0.0745652	1	0.569973	1.7619	3.97299	7	15	0.00142479	0.466667	.,.,.,.,.,.,.,.,.,.,.,.,.,.,.,.,.,.,.,.,.,.,.,.,.,.,.	BCAR1,NDN,NGFR,PTPN11,SORT1,SOS1,SRC
GO Biological Process	GO:0048384	retinoic acid receptor signaling pathway	255	4.10821e-08	0.000530082	2.07875e-06	2.94135	11.8993	35	0.00200696	0.00590319	678	0.0111253	1	0.211725	2.12371	4.23786	9	16	0.00183187	0.5625	.,.,.,.,.,.,.,.,.,.,.,.,.,.,.,.,.,.,.,.,.,.,.,.,.,.,.,.,.,.,.,.,.,.,.	ACTN4,ALDH1A2,CREM,CYP26B1,RARA,RARB,RXRA,SNW1,TBX1
GO Biological Process	GO:0060489	planar dichotomous subdivision of terminal units involved in lung branching morphogenesis	256	4.12118e-08	0.000531756	2.07717e-06	11.1413	0.897559	10	0.000151384	0.00168662	5261	0.459589	1	1	1.88775	0.529732	1	2	0.000203542	0.5	.,.,.,.,.,.,.,.,.,.	CELSR1
GO Biological Process	GO:0060488	orthogonal dichotomous subdivision of terminal units involved in lung branching morphogenesis	256	4.12118e-08	0.000531756	2.07717e-06	11.1413	0.897559	10	0.000151384	0.00168662	5261	0.459589	1	1	1.88775	0.529732	1	2	0.000203542	0.5	.,.,.,.,.,.,.,.,.,.	CELSR1
GO Biological Process	GO:0060490	lateral sprouting involved in lung morphogenesis	256	4.12118e-08	0.000531756	2.07717e-06	11.1413	0.897559	10	0.000151384	0.00168662	5261	0.459589	1	1	1.88775	0.529732	1	2	0.000203542	0.5	.,.,.,.,.,.,.,.,.,.	CELSR1
GO Biological Process	GO:0043552	positive regulation of phosphatidylinositol 3-kinase activity	259	4.25017e-08	0.000548399	2.11737e-06	2.44564	19.6267	48	0.00331029	0.0080958	1327	0.0582565	1	0.566454	1.56227	7.68112	12	29	0.0024425	0.413793	.,.,.,.,.,.,.,.,.,.,.,.,.,.,.,.,.,.,.,.,.,.,.,.,.,.,.,.,.,.,.,.,.,.,.,.,.,.,.,.,.,.,.,.,.,.,.,.	FGFR3,FLT1,FLT3,IRS1,PDGFB,PDGFRA,PDGFRB,PIK3R4,PRKD1,SRC,VAV2,VAV3
GO Biological Process	GO:0032868	response to insulin	260	4.42537e-08	0.000571005	2.19617e-06	1.55115	108.952	169	0.0183761	0.028504	683	0.0113606	1	0.214621	1.27674	54.8273	70	207	0.0142479	0.338164	.,.,.,.,.,.,.,.,.,.,.,.,.,.,.,.,.,.,.,.,.,.,.,.,.,.,.,.,.,.,.,.,.,.,.,.,.,.,.,.,.,.,.,.,.,.,.,.,.,.,.,.,.,.,.,.,.,.,.,.,.,.,.,.,.,.,.,.,.,.,.,.,.,.,.,.,.,.,.,.,.,.,.,.,.,.,.,.,.,.,.,.,.,.,.,.,.,.,.,.,.,.,.,.,.,.,.,.,.,.,.,.,.,.,.,.,.,.,.,.,.,.,.,.,.,.,.,.,.,.,.,.,.,.,.,.,.,.,.,.,.,.,.,.,.,.,.,.,.,.,.,.,.,.,.,.,.,.,.,.,.,.,.,.,.,.,.,.,.	AANAT,AKT1,AKT2,APRT,ATP6V0A1,ATP6V0E2,ATP6V1B1,ATP6V1C1,ATP6V1G1,ATP6V1H,BAIAP2,BAIAP2L1,BCAR1,C2CD5,CAPN10,CPEB1,CYFIP1,EGR1,ENPP1,GCNT1,GOT1,GRB2,GSTP1,ICAM1,IDE,IGF1R,IGF2,IL10,INHBB,INS,IRS1,IRS2,LEP,LPIN1,MARS,MC4R,OPRK1,PCK1,PDPK1,PIK3R2,PIK3R3,PLA2G1B,PLN,PPARA,PRKCZ,PRKDC,PRLH,PTPN1,PTPN2,RAB31,RETN,SESN3,SH2B2,SLC25A33,SLC2A1,SLC9A1,SOGA1,SORT1,SOS1,SRC,SREBF1,SRSF6,STXBP3,TBC1D4,TCIRG1…
GO Biological Process	GO:0032963	collagen metabolic process	261	4.58347e-08	0.000591405	2.26592e-06	1.90212	44.6871	85	0.00753703	0.0143363	2690	0.188694	1	0.905098	1.19226	20.1298	24	76	0.004885	0.31579	.,.,.,.,.,.,.,.,.,.,.,.,.,.,.,.,.,.,.,.,.,.,.,.,.,.,.,.,.,.,.,.,.,.,.,.,.,.,.,.,.,.,.,.,.,.,.,.,.,.,.,.,.,.,.,.,.,.,.,.,.,.,.,.,.,.,.,.,.,.,.,.,.,.,.,.,.,.,.,.,.,.,.,.,.	ADAMTS14,ADAMTS2,ADAMTS3,ARG1,COL12A1,COL13A1,COL18A1,COL1A2,COL2A1,COL4A2,COL5A1,COL5A3,COL6A1,COL6A2,COL6A3,CTSD,CTSL,KLK6,MMP16,MMP9,MRC2,PHYKPL,TENC1,TMPRSS6
GO Biological Process	GO:1900076	regulation of cellular response to insulin stimulus	262	4.72252e-08	0.000609347	2.32575e-06	1.95297	40.4513	79	0.00682262	0.0133243	604	0.00751681	1	0.160579	1.54452	17.4812	27	66	0.00549562	0.409091	.,.,.,.,.,.,.,.,.,.,.,.,.,.,.,.,.,.,.,.,.,.,.,.,.,.,.,.,.,.,.,.,.,.,.,.,.,.,.,.,.,.,.,.,.,.,.,.,.,.,.,.,.,.,.,.,.,.,.,.,.,.,.,.,.,.,.,.,.,.,.,.,.,.,.,.,.,.,.	AKT2,BAIAP2L1,C2CD5,CCND3,CISH,ENPP1,FAM132A,FFAR3,GRB10,IGF2,INS,IRS1,LEP,MZB1,NCOA5,NGFR,OPA1,PID1,PIK3R2,PIK3R3,PRKCQ,PRKCZ,PTPN1,PTPN11,PTPN2,SESN3,SRC
GO Biological Process	GO:1902262	apoptotic process involved in blood vessel morphogenesis	263	4.72547e-08	0.000609728	2.31836e-06	6.7231	2.08237	14	0.000351218	0.00236127	364	0.00130161	1	0.0461392	3.77549	1.32433	5	5	0.00101771	1	.,.,.,.,.,.,.,.,.,.,.,.,.,.	BAK1,BAX,LEF1,LRP5,SPI1
GO Biological Process	GO:0061515	myeloid cell development	264	4.7273e-08	0.000609963	2.31047e-06	2.11233	30.7717	65	0.00519003	0.0109631	5053	0.423271	1	1	1.07871	12.9784	14	49	0.00284958	0.285714	.,.,.,.,.,.,.,.,.,.,.,.,.,.,.,.,.,.,.,.,.,.,.,.,.,.,.,.,.,.,.,.,.,.,.,.,.,.,.,.,.,.,.,.,.,.,.,.,.,.,.,.,.,.,.,.,.,.,.,.,.,.,.,.,.	ANXA2,DMTN,EPO,FAM20C,FLI1,LRRK1,MAEA,MEIS1,PAFAH1B1,PIP4K2A,PTPN11,SRC,WASF2,ZFPM1
GO Biological Process	GO:0032959	inositol trisphosphate biosynthetic process	265	4.85974e-08	0.000627053	2.36624e-06	8.25249	1.45411	12	0.000245253	0.00202395	5261	0.459589	1	1	1.88775	0.529732	1	2	0.000203542	0.5	.,.,.,.,.,.,.,.,.,.,.,.	PLCG2
GO Biological Process	GO:0007010	cytoskeleton organization	266	4.93488e-08	0.000636748	2.39379e-06	1.22545	543.474	666	0.0916638	0.112329	148	3.76048e-05	0.485214	0.00327847	1.21659	246.59	300	931	0.0610625	0.322234	.,.,.,.,.,.,.,.,.,.,.,.,.,.,.,.,.,.,.,.,.,.,.,.,.,.,.,.,.,.,.,.,.,.,.,.,.,.,.,.,.,.,.,.,.,.,.,.,.,.,.,.,.,.,.,.,.,.,.,.,.,.,.,.,.,.,.,.,.,.,.,.,.,.,.,.,.,.,.,.,.,.,.,.,.,.,.,.,.,.,.,.,.,.,.,.,.,.,.,.,.,.,.,.,.,.,.,.,.,.,.,.,.,.,.,.,.,.,.,.,.,.,.,.,.,.,.,.,.,.,.,.,.,.,.,.,.,.,.,.,.,.,.,.,.,.,.,.,.,.,.,.,.,.,.,.,.,.,.,.,.,.,.,.,.,.,.,.,.,.,.,.,.,.,.,.,.,.,.,.,.,.,.,.,.,.,.,.,.,.,.,.,.,.,.,.,.,.,.,.…	ABL1,ABLIM2,ABR,ACTB,ACTC1,ACTG1,ACTN4,ACTR3,ACTR3B,ACTR3C,ADD2,AGFG1,AGRN,AKAP9,ALKBH4,ANK1,AQP1,ARAP1,ARC,ARF1,ARHGAP26,ARHGEF10,ARHGEF11,ARHGEF17,ARHGEF18,ARHGEF2,ARMC4,ARPC1B,ATP8A2,AURKB,AURKC,AUTS2,BAIAP2,BAIAP2L1,BCAR1,BCAS3,BCR,BFSP1,BICD2,BIN3,BRSK2,C1orf222,CAMSAP1,CAMSAP3,CAPN10,CAPN3,CAPZB,CCDC13,CCDC155,CCDC42B,CCDC63,CCDC8,CCDC88A,CCDC88B,CCDC88C,CCSER2,CD2AP,CDC42BPA,CDC42BPB,CDC42…
GO Biological Process	GO:0070164	negative regulation of adiponectin secretion	267	5.07054e-08	0.000654251	2.45038e-06	10.8926	0.918054	10	0.000154841	0.00168662	4083	0.287028	1	0.907059	1.88775	1.05946	2	4	0.000407083	0.5	.,.,.,.,.,.,.,.,.,.	RAB11FIP3,RAB11FIP5
GO Biological Process	GO:1901739	regulation of myoblast fusion	268	5.28734e-08	0.000682226	2.54562e-06	3.59168	7.23895	26	0.00122094	0.00438523	2380	0.167624	1	0.90876	1.43828	5.56219	8	21	0.00162833	0.380952	.,.,.,.,.,.,.,.,.,.,.,.,.,.,.,.,.,.,.,.,.,.,.,.,.,.	BAI1,EHD1,EHD2,GDF15,MYOD1,NFATC2,SCGB3A1,TNFSF14
GO Biological Process	GO:2000510	positive regulation of dendritic cell chemotaxis	269	5.42409e-08	0.000699871	2.60175e-06	5.30363	3.20535	17	0.000540623	0.00286726	7890	0.734033	1	1	0.838999	2.38379	2	9	0.000407083	0.222222	.,.,.,.,.,.,.,.,.,.,.,.,.,.,.,.,.	GAS6,LGALS9
GO Biological Process	GO:0042789	mRNA transcription from RNA polymerase II promoter	270	6.19517e-08	0.000799363	2.96061e-06	4.09051	5.37831	22	0.000907119	0.00371057	1924	0.102845	1	0.689716	1.58968	5.03245	8	19	0.00162833	0.421053	.,.,.,.,.,.,.,.,.,.,.,.,.,.,.,.,.,.,.,.,.,.	C5AR1,DDIT3,FOXE3,POU5F1,SOX17,SOX18,SREBF1,STAT3
GO Biological Process	GO:0030513	positive regulation of BMP signaling pathway	271	6.39729e-08	0.000825442	3.04591e-06	2.09421	31.038	65	0.00523494	0.0109631	126	1.99425e-05	0.257318	0.00204221	2.35968	8.47571	20	32	0.00407083	0.625	.,.,.,.,.,.,.,.,.,.,.,.,.,.,.,.,.,.,.,.,.,.,.,.,.,.,.,.,.,.,.,.,.,.,.,.,.,.,.,.,.,.,.,.,.,.,.,.,.,.,.,.,.,.,.,.,.,.,.,.,.,.,.,.,.	BMP4,CRB2,ENG,FBXL15,FOXD1,GATA4,GATA6,GDF2,HES1,HES5,MSX1,MSX2,NEO1,NOTCH1,NUMA1,RNF165,SMAD4,SOX11,TWSG1,ZNF423
GO Biological Process	GO:0071348	cellular response to interleukin-11	272	7.15553e-08	0.000923278	3.3944e-06	30.2244	0.198515	6	3.34821e-05	0.00101198	3245	0.264866	1	1	3.77549	0.264866	1	1	0.000203542	1	.,.,.,.,.,.	SBNO2
GO Biological Process	GO:2001246	negative regulation of phosphatidylcholine biosynthetic process	273	7.20716e-08	0.00092994	3.40637e-06	12.5544	0.71688	9	0.000120911	0.00151796	3245	0.264866	1	1	3.77549	0.264866	1	1	0.000203542	1	.,.,.,.,.,.,.,.,.	LPCAT1
GO Biological Process	GO:2000667	positive regulation of interleukin-13 secretion	274	7.94574e-08	0.00102524	3.74175e-06	4.39189	4.55385	20	0.000768064	0.00337325	561	0.00608719	1	0.140006	3.14624	1.5892	5	6	0.00101771	0.833333	.,.,.,.,.,.,.,.,.,.,.,.,.,.,.,.,.,.,.,.	GATA3,IL17RB,LGALS9,PAEP,PRKCZ
GO Biological Process	GO:1903902	positive regulation of viral life cycle	275	8.30976e-08	0.00107221	3.89894e-06	1.90765	42.4607	81	0.00716152	0.0136617	6265	0.534677	1	1	1.00166	25.9569	26	98	0.00529208	0.265306	.,.,.,.,.,.,.,.,.,.,.,.,.,.,.,.,.,.,.,.,.,.,.,.,.,.,.,.,.,.,.,.,.,.,.,.,.,.,.,.,.,.,.,.,.,.,.,.,.,.,.,.,.,.,.,.,.,.,.,.,.,.,.,.,.,.,.,.,.,.,.,.,.,.,.,.,.,.,.,.,.	ADAR,ADARB1,CHMP4B,CNOT7,CTDP1,DDB1,FKBP6,HPN,LARP1,LEF1,LGALS9,NELFCD,NOTCH1,NR5A2,P4HB,PC,POLR2E,PPIE,SNW1,TMPRSS2,TOP2A,TRIM11,VAPA,VAPB,VPS37B,YTHDC2
GO Biological Process	GO:0003198	epithelial to mesenchymal transition involved in endocardial cushion formation	276	8.33305e-08	0.00107521	3.8957e-06	3.23504	8.96433	29	0.00151195	0.00489121	480	0.00411551	1	0.11063	2.517	3.17839	8	12	0.00162833	0.666667	.,.,.,.,.,.,.,.,.,.,.,.,.,.,.,.,.,.,.,.,.,.,.,.,.,.,.,.,.	ENG,HEY1,MSX1,MSX2,NOTCH1,SMAD4,SNAI1,SNAI2
GO Biological Process	GO:0090235	regulation of metaphase plate congression	277	8.47363e-08	0.00109335	3.94712e-06	5.89877	2.54291	15	0.000428893	0.00252994	3961	0.275011	1	0.895851	1.61807	1.85406	3	7	0.000610625	0.428571	.,.,.,.,.,.,.,.,.,.,.,.,.,.,.	MAD1L1,NUMA1,SPAG5
GO Biological Process	GO:0007440	foregut morphogenesis	278	8.70642e-08	0.00112339	4.04097e-06	2.7995	12.8594	36	0.0021689	0.00607185	528	0.00498647	1	0.121857	2.64285	2.64866	7	10	0.00142479	0.7	.,.,.,.,.,.,.,.,.,.,.,.,.,.,.,.,.,.,.,.,.,.,.,.,.,.,.,.,.,.,.,.,.,.,.,.	CTNNB1,FOXF1,GATA4,NOTCH1,SHH,SMAD3,SOX17
GO Biological Process	GO:1901053	sarcosine catabolic process	279	8.72002e-08	0.00112514	4.03277e-06	12.2713	0.733422	9	0.000123701	0.00151796	3245	0.264866	1	1	3.77549	0.264866	1	1	0.000203542	1	.,.,.,.,.,.,.,.,.	SARDH
GO Biological Process	GO:0010906	regulation of glucose metabolic process	280	8.99483e-08	0.0011606	4.14501e-06	1.77766	55.6913	99	0.00939304	0.0166976	3161	0.255275	1	1	1.12876	25.692	29	97	0.00590271	0.298969	.,.,.,.,.,.,.,.,.,.,.,.,.,.,.,.,.,.,.,.,.,.,.,.,.,.,.,.,.,.,.,.,.,.,.,.,.,.,.,.,.,.,.,.,.,.,.,.,.,.,.,.,.,.,.,.,.,.,.,.,.,.,.,.,.,.,.,.,.,.,.,.,.,.,.,.,.,.,.,.,.,.,.,.,.,.,.,.,.,.,.,.,.,.,.,.,.,.,.	ACACB,AKT1,AKT2,C12orf5,DGKQ,ENPP1,FAM132A,FOXA2,GCGR,IGF2,IGFBP5,INS,IRS1,IRS2,KAT2A,LEP,MAEA,NKX1-1,PDK1,PHLDA2,PMAIP1,POMC,PPARA,PPP1R3B,PTPN2,SIK1,SOGA1,SRC,WDR5
GO Biological Process	GO:0006705	mineralocorticoid biosynthetic process	281	9.83994e-08	0.00126965	4.51832e-06	8.74504	1.25786	11	0.000212153	0.00185529	1198	0.0459638	1	0.495051	2.517	1.5892	4	6	0.000814167	0.666667	.,.,.,.,.,.,.,.,.,.,.	CACNA1H,CYP11B1,CYP11B2,HSD3B1
GO Biological Process	GO:2000467	positive regulation of glycogen (starch) synthase activity	282	1.0021e-07	0.00129301	4.58515e-06	8.72888	1.26019	11	0.000212546	0.00185529	7470	0.707978	1	1	0.943873	1.05946	1	4	0.000203542	0.25	.,.,.,.,.,.,.,.,.,.,.	IGF2
GO Biological Process	GO:1904377	positive regulation of protein localization to cell periphery	283	1.08512e-07	0.00140012	4.94744e-06	1.92109	40.6019	78	0.00684802	0.0131557	4392	0.317544	1	0.932893	1.13977	14.0379	16	53	0.00325667	0.301887	.,.,.,.,.,.,.,.,.,.,.,.,.,.,.,.,.,.,.,.,.,.,.,.,.,.,.,.,.,.,.,.,.,.,.,.,.,.,.,.,.,.,.,.,.,.,.,.,.,.,.,.,.,.,.,.,.,.,.,.,.,.,.,.,.,.,.,.,.,.,.,.,.,.,.,.,.,.	AKT1,ARHGEF16,DLG1,DPP10,EGFR,EPHB2,GPER1,GPSM2,NKD2,NUMA1,PDPK1,PRKCH,PRNP,RAMP3,RER1,WNT3A
GO Biological Process	GO:0072079	nephron tubule formation	284	1.24001e-07	0.00159998	5.63375e-06	2.12495	28.236	60	0.00476235	0.0101198	267	0.00041285	1	0.0199513	2.517	4.76759	12	18	0.0024425	0.666667	.,.,.,.,.,.,.,.,.,.,.,.,.,.,.,.,.,.,.,.,.,.,.,.,.,.,.,.,.,.,.,.,.,.,.,.,.,.,.,.,.,.,.,.,.,.,.,.,.,.,.,.,.,.,.,.,.,.,.,.	CTNNB1,GATA3,GDNF,HES5,IRX1,IRX2,IRX3,OSR1,PAX2,PAX8,SOX8,SOX9
GO Biological Process	GO:1990697	protein depalmitoleylation	285	1.26398e-07	0.00163091	5.72248e-06	95.0192	0.0420968	4	7.10015e-06	0.00067465	3245	0.264866	1	1	3.77549	0.264866	1	1	0.000203542	1	.,.,.,.	NOTUM
GO Biological Process	GO:0045833	negative regulation of lipid metabolic process	286	1.27596e-07	0.00164637	5.75653e-06	1.90418	41.4877	79	0.00699741	0.0133243	4272	0.288196	1	0.870458	1.12774	20.3947	23	77	0.00468146	0.298701	.,.,.,.,.,.,.,.,.,.,.,.,.,.,.,.,.,.,.,.,.,.,.,.,.,.,.,.,.,.,.,.,.,.,.,.,.,.,.,.,.,.,.,.,.,.,.,.,.,.,.,.,.,.,.,.,.,.,.,.,.,.,.,.,.,.,.,.,.,.,.,.,.,.,.,.,.,.,.	ACACB,AKT1,APOD,CIDEA,DAB2IP,DKKL1,ERLIN2,FGF19,GPER1,INS,INSIG1,KIAA0226,LPCAT1,PDGFA,PDGFB,PIK3CG,PIK3IP1,PLIN5,SIK1,SNAI1,SNAI2,STK11,WNT4
GO Biological Process	GO:0046597	negative regulation of viral entry into host cell	287	1.42705e-07	0.00184132	6.41575e-06	4.23056	4.72751	20	0.000797354	0.00337325	1132	0.0408389	1	0.465498	1.78839	5.03245	9	19	0.00183187	0.473684	.,.,.,.,.,.,.,.,.,.,.,.,.,.,.,.,.,.,.,.	FCN1,GSN,IFITM1,IFITM3,TRIM11,TRIM26,TRIM31,TRIM59,TRIM8
GO Biological Process	GO:0007172	signal complex assembly	288	1.46661e-07	0.00189236	6.5707e-06	4.66313	3.86006	18	0.000651048	0.00303593	4569	0.358803	1	1	1.41581	2.11893	3	8	0.000610625	0.375	.,.,.,.,.,.,.,.,.,.,.,.,.,.,.,.,.,.	MAPK8IP2,PXN,SRC
GO Biological Process	GO:0003241	growth involved in heart morphogenesis	289	1.46734e-07	0.00189331	6.55126e-06	5.64713	2.65622	15	0.000448004	0.00252994	4083	0.287028	1	0.907059	1.88775	1.05946	2	4	0.000407083	0.5	.,.,.,.,.,.,.,.,.,.,.,.,.,.,.	NOTCH1,SIRT6
GO Biological Process	GO:0008593	regulation of Notch signaling pathway	290	1.54256e-07	0.00199037	6.86333e-06	1.76765	54.8751	97	0.00925537	0.0163603	157	4.72229e-05	0.609317	0.003881	1.83531	19.0704	35	72	0.00712396	0.486111	.,.,.,.,.,.,.,.,.,.,.,.,.,.,.,.,.,.,.,.,.,.,.,.,.,.,.,.,.,.,.,.,.,.,.,.,.,.,.,.,.,.,.,.,.,.,.,.,.,.,.,.,.,.,.,.,.,.,.,.,.,.,.,.,.,.,.,.,.,.,.,.,.,.,.,.,.,.,.,.,.,.,.,.,.,.,.,.,.,.,.,.,.,.,.,.,.	ARRDC1,BMP7,CBFA2T2,CD46,CNTN6,DLK1,DLL1,DLX1,DLX2,EGFL7,FAM129B,FGF10,GALNT11,GATA2,GDPD5,GSX2,HES1,HES5,HEY1,HIF1AN,ITGB1BP1,JAG2,LFNG,NEURL1,NOTCH1,NRARP,NUMB,PEAR1,POSTN,RFNG,SLC35C2,STAT3,TSPAN14,YTHDF2,ZMIZ1
GO Biological Process	GO:0030167	proteoglycan catabolic process	291	1.56505e-07	0.00201939	6.93947e-06	6.0836	2.30127	14	0.000388138	0.00236127	1345	0.0595408	1	0.571193	2.83162	1.05946	3	4	0.000610625	0.75	.,.,.,.,.,.,.,.,.,.,.,.,.,.	ADAMTS12,GPC1,SGSH
GO Biological Process	GO:0043588	skin development	292	1.60725e-07	0.00207384	7.10218e-06	1.4436	148.24	214	0.0250026	0.0360938	9870	0.992336	1	1	0.801785	98.5302	79	372	0.0160798	0.212366	.,.,.,.,.,.,.,.,.,.,.,.,.,.,.,.,.,.,.,.,.,.,.,.,.,.,.,.,.,.,.,.,.,.,.,.,.,.,.,.,.,.,.,.,.,.,.,.,.,.,.,.,.,.,.,.,.,.,.,.,.,.,.,.,.,.,.,.,.,.,.,.,.,.,.,.,.,.,.,.,.,.,.,.,.,.,.,.,.,.,.,.,.,.,.,.,.,.,.,.,.,.,.,.,.,.,.,.,.,.,.,.,.,.,.,.,.,.,.,.,.,.,.,.,.,.,.,.,.,.,.,.,.,.,.,.,.,.,.,.,.,.,.,.,.,.,.,.,.,.,.,.,.,.,.,.,.,.,.,.,.,.,.,.,.,.,.,.,.,.,.,.,.,.,.,.,.,.,.,.,.,.,.,.,.,.,.,.,.,.,.,.,.,.,.,.,.,.,.,.…	ADAMTS2,ALX4,APCDD1,ASH1L,ATP8A2,BCL11B,CDH3,CELSR1,CERS3,CNFN,COL1A2,COL5A1,COL5A3,CTNNB1,CYP26B1,DACT2,DLL1,DNASE1L2,EGFR,EREG,EVPL,FA2H,FGF10,FLNB,FOXE1,FOXQ1,GNAS,GRHL1,GRHL3,IGFBP5,ITGB4,KAZN,KRT18,KRT7,KRT8,KRT80,KRT81,KRT82,KRT84,KRT85,KRTAP10-1,KRTAP10-10,KRTAP10-12,KRTAP10-2,KRTAP10-9,KRTAP12-1,KRTAP19-8,KRTAP5-11,KRTAP5-5,KRTAP5-6,LAMA5,LDB2,MAP2K1,MET,NOTCH1,NSUN2,PALLD,PAX6,PDGFA,PIP5…
GO Biological Process	GO:0038096	Fc-gamma receptor signaling pathway involved in phagocytosis	293	1.67317e-07	0.00215889	7.36823e-06	1.89957	41.0619	78	0.0069256	0.0131557	1999	0.119273	1	0.769876	1.2585	19.0704	24	72	0.004885	0.333333	.,.,.,.,.,.,.,.,.,.,.,.,.,.,.,.,.,.,.,.,.,.,.,.,.,.,.,.,.,.,.,.,.,.,.,.,.,.,.,.,.,.,.,.,.,.,.,.,.,.,.,.,.,.,.,.,.,.,.,.,.,.,.,.,.,.,.,.,.,.,.,.,.,.,.,.,.,.	ABL1,ACTB,ACTG1,ACTR3,ARPC1B,BAIAP2,CRK,CYFIP1,FYN,GRB2,HCK,MAPK1,MYH2,PIK3CB,PIK3R2,PLCG2,PPAPDC1A,SRC,SYK,VAV1,VAV2,VAV3,WASF2,WIPF2
GO Biological Process	GO:0003104	positive regulation of glomerular filtration	294	1.68033e-07	0.00216813	7.37458e-06	4.88897	3.47722	17	0.000586476	0.00286726	4083	0.287028	1	0.907059	1.88775	1.05946	2	4	0.000407083	0.5	.,.,.,.,.,.,.,.,.,.,.,.,.,.,.,.,.	GAS6,PDGFB
GO Biological Process	GO:0060715	syncytiotrophoblast cell differentiation involved in labyrinthine layer development	295	1.72565e-07	0.0022266	7.54781e-06	4.87952	3.48395	17	0.000587611	0.00286726	6669	0.602741	1	1	1.2585	0.794598	1	3	0.000203542	0.333333	.,.,.,.,.,.,.,.,.,.,.,.,.,.,.,.,.	DNAJB6
GO Biological Process	GO:2000352	negative regulation of endothelial cell apoptotic process	296	1.74849e-07	0.00225608	7.62188e-06	2.46134	17.4702	43	0.00294656	0.00725249	3041	0.23145	1	0.982044	1.3069	6.88652	9	26	0.00183187	0.346154	.,.,.,.,.,.,.,.,.,.,.,.,.,.,.,.,.,.,.,.,.,.,.,.,.,.,.,.,.,.,.,.,.,.,.,.,.,.,.,.,.,.,.	ABL1,ANGPT1,BRAF,FGF21,GAS6,GATA3,ICAM1,TERT,TNIP2
GO Biological Process	GO:0071801	regulation of podosome assembly	297	1.80357e-07	0.00232715	7.83552e-06	3.46651	7.21185	25	0.00121637	0.00421656	744	0.014773	1	0.256205	2.15742	3.70812	8	14	0.00162833	0.571429	.,.,.,.,.,.,.,.,.,.,.,.,.,.,.,.,.,.,.,.,.,.,.,.,.	ARHGEF2,ASAP1,FSCN1,GSN,HCK,LCP1,MAPK9,SRC
GO Biological Process	GO:1900223	positive regulation of beta-amyloid clearance	298	1.86148e-07	0.00240187	8.05996e-06	5.99531	2.33516	14	0.000393854	0.00236127	2008	0.119783	1	0.769701	2.2653	1.32433	3	5	0.000610625	0.6	.,.,.,.,.,.,.,.,.,.,.,.,.,.	ABCA7,LDLR,LRPAP1
GO Biological Process	GO:0048505	regulation of timing of cell differentiation	299	1.86299e-07	0.00240382	8.03952e-06	2.97388	10.4241	31	0.00175815	0.00522854	1482	0.0699667	1	0.609164	1.88775	3.17839	6	12	0.00122125	0.5	.,.,.,.,.,.,.,.,.,.,.,.,.,.,.,.,.,.,.,.,.,.,.,.,.,.,.,.,.,.,.	DLL1,FGF9,GDPD5,HES1,NOTCH1,PAX6
GO Biological Process	GO:0040029	regulation of gene expression, epigenetic	300	1.86681e-07	0.00240875	8.02915e-06	1.56917	93.0427	146	0.0156928	0.0246247	9871	0.992631	1	1	0.758131	65.9516	50	249	0.0101771	0.200803	.,.,.,.,.,.,.,.,.,.,.,.,.,.,.,.,.,.,.,.,.,.,.,.,.,.,.,.,.,.,.,.,.,.,.,.,.,.,.,.,.,.,.,.,.,.,.,.,.,.,.,.,.,.,.,.,.,.,.,.,.,.,.,.,.,.,.,.,.,.,.,.,.,.,.,.,.,.,.,.,.,.,.,.,.,.,.,.,.,.,.,.,.,.,.,.,.,.,.,.,.,.,.,.,.,.,.,.,.,.,.,.,.,.,.,.,.,.,.,.,.,.,.,.,.,.,.,.,.,.,.,.,.,.,.,.,.,.,.,.,.,.,.,.,.,.	ACTB,ADAR,ATAD2B,BEND3,BMI1,CDYL,CNOT1,CNOT7,CTCFL,CTNNB1,DNMT3A,ELOF1,EXOSC10,H2AFY,H2AFY2,HDAC4,HMGA1,IGF2,JARID2,KAT2A,KCNQ1,LIN28A,MBD3,MTA1,MTF2,PADI2,PCGF3,PHF2,POLR1D,POLR2E,PRDM14,PRMT7,PUM1,SF3B1,SIRT5,SMAD1,SMAD3,SPI1,SRRT,STAT3,TAF1B,TERT,TFAP2C,TNP1,TNRC18,TNRC6C,TRIM27,UBR2,WTIP,ZFP36
GO Biological Process	GO:1990542	mitochondrial transmembrane transport	301	1.87549e-07	0.00241995	8.03969e-06	2.08358	29.2766	61	0.00493786	0.0102884	4401	0.322047	1	0.944189	1.10502	21.719	24	82	0.004885	0.292683	.,.,.,.,.,.,.,.,.,.,.,.,.,.,.,.,.,.,.,.,.,.,.,.,.,.,.,.,.,.,.,.,.,.,.,.,.,.,.,.,.,.,.,.,.,.,.,.,.,.,.,.,.,.,.,.,.,.,.,.,.	ACACB,AFG3L2,ATP5G2,ATP5G3,ATP5I,ATP5S,CCDC109B,CHCHD4,CPT1A,DNLZ,GRPEL1,MCUR1,MPC1,OPA1,PAM16,PRKAG2,SLC25A29,SLC25A33,SLC8B1,TIMM13,TIMM22,TIMM44,TOMM20,TOMM40
GO Biological Process	GO:0098656	anion transmembrane transport	302	1.96385e-07	0.00253395	8.39057e-06	1.46407	134.556	197	0.0226946	0.0332265	1191	0.0452882	1	0.490641	1.18745	65.6868	78	248	0.0158763	0.314516	.,.,.,.,.,.,.,.,.,.,.,.,.,.,.,.,.,.,.,.,.,.,.,.,.,.,.,.,.,.,.,.,.,.,.,.,.,.,.,.,.,.,.,.,.,.,.,.,.,.,.,.,.,.,.,.,.,.,.,.,.,.,.,.,.,.,.,.,.,.,.,.,.,.,.,.,.,.,.,.,.,.,.,.,.,.,.,.,.,.,.,.,.,.,.,.,.,.,.,.,.,.,.,.,.,.,.,.,.,.,.,.,.,.,.,.,.,.,.,.,.,.,.,.,.,.,.,.,.,.,.,.,.,.,.,.,.,.,.,.,.,.,.,.,.,.,.,.,.,.,.,.,.,.,.,.,.,.,.,.,.,.,.,.,.,.,.,.,.,.,.,.,.,.,.,.,.,.,.,.,.,.,.,.,.,.,.,.,.,.,.,.,.,.,.,.,.	ABCC4,ACACB,ADAMTS8,ANKH,ANO1,ANO2,ANO3,ANO7,ANO8,ANO9,APOL1,BSND,CCT8L2,CLCN6,CLCN7,CLIC3,CLIC5,CLIC6,CPT1A,EMB,FXYD3,GABRA5,GABRB3,GABRD,GABRG3,GABRP,LRRC8E,MMAA,MPC1,NAT1,NMUR2,NTSR1,PQLC2,PRKAG2,SLC12A1,SLC12A5,SLC12A7,SLC13A5,SLC16A10,SLC16A3,SLC16A8,SLC17A5,SLC1A3,SLC1A4,SLC1A7,SLC22A6,SLC25A10,SLC25A18,SLC25A29,SLC25A42,SLC26A1,SLC26A11,SLC26A6,SLC26A7,SLC32A1,SLC34A1,SLC34A2,SLC34A3,SLC35…
GO Biological Process	GO:2000270	negative regulation of fibroblast apoptotic process	303	1.96644e-07	0.00253729	8.3739e-06	3.81803	5.76213	22	0.000971855	0.00371057	1767	0.0850569	1	0.621103	2.15742	1.85406	4	7	0.000814167	0.571429	.,.,.,.,.,.,.,.,.,.,.,.,.,.,.,.,.,.,.,.,.,.	API5,GAS6,PIK3CG,SFRP1
GO Biological Process	GO:0090287	regulation of cellular response to growth factor stimulus	304	2.00001e-07	0.00258061	8.48884e-06	1.35356	220.899	299	0.0372574	0.0504301	100	2.50349e-06	0.0323025	0.000323025	1.51332	64.0976	97	242	0.0197435	0.400826	.,.,.,.,.,.,.,.,.,.,.,.,.,.,.,.,.,.,.,.,.,.,.,.,.,.,.,.,.,.,.,.,.,.,.,.,.,.,.,.,.,.,.,.,.,.,.,.,.,.,.,.,.,.,.,.,.,.,.,.,.,.,.,.,.,.,.,.,.,.,.,.,.,.,.,.,.,.,.,.,.,.,.,.,.,.,.,.,.,.,.,.,.,.,.,.,.,.,.,.,.,.,.,.,.,.,.,.,.,.,.,.,.,.,.,.,.,.,.,.,.,.,.,.,.,.,.,.,.,.,.,.,.,.,.,.,.,.,.,.,.,.,.,.,.,.,.,.,.,.,.,.,.,.,.,.,.,.,.,.,.,.,.,.,.,.,.,.,.,.,.,.,.,.,.,.,.,.,.,.,.,.,.,.,.,.,.,.,.,.,.,.,.,.,.,.,.,.,.,.…	ABL1,ACVR2A,ADAMTS12,ADAMTS3,ADAMTSL2,BMP4,BMPER,CCBE1,CDKN1C,CHST11,CIDEA,CRB2,CTNNB1,CYFIP1,DAB2IP,DLL1,DLX1,DOK5,ENG,FAM129B,FAM20C,FBXL15,FGF10,FGF18,FGF9,FGFBP1,FGFR1,FLT1,FOXD1,FSTL3,GATA3,GATA4,GATA6,GDF2,GPC1,GPR124,GRB10,HES1,HES5,HTRA1,HTRA3,ITGA8,ITGB3,KIAA1462,LDLRAD4,LRP2,LTBP4,MEN1,MSX1,MSX2,NBL1,NEO1,NOTCH1,NUMA1,ONECUT1,OTX2,PDPK1,PEG10,PIN1,PMEPA1,PRDM14,PRDM16,PTP4A3,PTPN1,RASL1…
GO Biological Process	GO:0034384	high-density lipoprotein particle clearance	305	2.02174e-07	0.00260865	8.55295e-06	5.13391	3.11653	16	0.000525643	0.0026986	5125	0.440939	1	1	1.2585	2.38379	3	9	0.000610625	0.333333	.,.,.,.,.,.,.,.,.,.,.,.,.,.,.,.	AMN,HDLBP,SCARB1
GO Biological Process	GO:0045887	positive regulation of synaptic growth at neuromuscular junction	306	2.03285e-07	0.00262298	8.57184e-06	40.9784	0.122016	5	2.05795e-05	0.000843312	3245	0.264866	1	1	3.77549	0.264866	1	1	0.000203542	1	.,.,.,.,.	AGRN
GO Biological Process	GO:0044259	multicellular organismal macromolecule metabolic process	307	2.12417e-07	0.00274082	8.92774e-06	1.83201	46.3972	85	0.00782547	0.0143363	4294	0.29794	1	0.895277	1.11867	21.4541	24	81	0.004885	0.296296	.,.,.,.,.,.,.,.,.,.,.,.,.,.,.,.,.,.,.,.,.,.,.,.,.,.,.,.,.,.,.,.,.,.,.,.,.,.,.,.,.,.,.,.,.,.,.,.,.,.,.,.,.,.,.,.,.,.,.,.,.,.,.,.,.,.,.,.,.,.,.,.,.,.,.,.,.,.,.,.,.,.,.,.,.	ADAMTS14,ADAMTS2,ADAMTS3,ARG1,COL12A1,COL13A1,COL18A1,COL1A2,COL2A1,COL4A2,COL5A1,COL5A3,COL6A1,COL6A2,COL6A3,CTSD,CTSL,KLK6,MMP16,MMP9,MRC2,PHYKPL,TENC1,TMPRSS6
GO Biological Process	GO:0021693	cerebellar Purkinje cell layer structural organization	308	2.17332e-07	0.00280423	9.10464e-06	8.06658	1.36365	11	0.000229997	0.00185529	5261	0.459589	1	1	1.88775	0.529732	1	2	0.000203542	0.5	.,.,.,.,.,.,.,.,.,.,.	DLL1
GO Biological Process	GO:1903900	regulation of viral life cycle	309	2.22802e-07	0.00287481	9.30359e-06	1.66204	69.7937	116	0.0117716	0.0195649	7338	0.672285	1	1	0.954246	48.2056	46	182	0.00936291	0.252747	.,.,.,.,.,.,.,.,.,.,.,.,.,.,.,.,.,.,.,.,.,.,.,.,.,.,.,.,.,.,.,.,.,.,.,.,.,.,.,.,.,.,.,.,.,.,.,.,.,.,.,.,.,.,.,.,.,.,.,.,.,.,.,.,.,.,.,.,.,.,.,.,.,.,.,.,.,.,.,.,.,.,.,.,.,.,.,.,.,.,.,.,.,.,.,.,.,.,.,.,.,.,.,.,.,.,.,.,.,.,.,.,.,.,.,.	ADAR,ADARB1,BST2,CHMP4B,CNOT7,CTDP1,DDB1,FCN1,FKBP6,GSN,HMGA2,HPN,IFITM1,IFITM3,ISG20,LAMP3,LARP1,LEF1,LGALS9,MVB12A,NELFCD,NOTCH1,NR5A2,P4HB,PARP10,PC,POLR2E,PPIE,PVRL2,SNW1,TARDBP,TMPRSS2,TOP2A,TRIM11,TRIM15,TRIM26,TRIM27,TRIM31,TRIM32,TRIM59,TRIM8,VAPA,VAPB,VPS37B,YTHDC2,ZFP36
GO Biological Process	GO:2001286	regulation of caveolin-mediated endocytosis	310	2.2993e-07	0.00296679	9.5703e-06	5.4478	2.75341	15	0.000464396	0.00252994	4845	0.398525	1	1	1.5102	1.32433	2	5	0.000407083	0.4	.,.,.,.,.,.,.,.,.,.,.,.,.,.,.	NEDD4L,SRC
GO Biological Process	GO:0046533	negative regulation of photoreceptor cell differentiation	311	2.32952e-07	0.00300578	9.66487e-06	3.77914	5.82143	22	0.000981857	0.00371057	561	0.00608719	1	0.140006	3.14624	1.5892	5	6	0.00101771	0.833333	.,.,.,.,.,.,.,.,.,.,.,.,.,.,.,.,.,.,.,.,.,.	DLX1,DLX2,NOTCH1,SOX8,SOX9
GO Biological Process	GO:0001894	tissue homeostasis	312	2.33027e-07	0.00300675	9.63701e-06	1.55767	95.0134	148	0.0160252	0.024962	2326	0.151219	1	0.838856	1.14143	45.557	52	172	0.0105842	0.302326	.,.,.,.,.,.,.,.,.,.,.,.,.,.,.,.,.,.,.,.,.,.,.,.,.,.,.,.,.,.,.,.,.,.,.,.,.,.,.,.,.,.,.,.,.,.,.,.,.,.,.,.,.,.,.,.,.,.,.,.,.,.,.,.,.,.,.,.,.,.,.,.,.,.,.,.,.,.,.,.,.,.,.,.,.,.,.,.,.,.,.,.,.,.,.,.,.,.,.,.,.,.,.,.,.,.,.,.,.,.,.,.,.,.,.,.,.,.,.,.,.,.,.,.,.,.,.,.,.,.,.,.,.,.,.,.,.,.,.,.,.,.,.,.,.,.,.,.	ACTB,ACTG1,AZGP1,BARD1,BAX,CD7,CDH3,CHMP4B,CNGB1,COL2A1,CROCC,CTGF,CTNNB1,CXADR,CYTL1,EPAS1,FH,FOXC1,GATA2,GCNT2,GNAS,HSPB1,IHH,LCN1,LDB2,LPCAT1,LRRK1,MUC2,MUC4,MUC6,NANOS1,NCDN,NPHP4,NXNL2,PCDH15,POTEE,PRDM14,PRLH,PTH1R,PTPN11,RP1,RP1L1,SMO,SOX9,SRC,STK11,TFF1,TLR9,TNFSF11,TRIM32,TUB,TULP1
GO Biological Process	GO:0040034	regulation of development, heterochronic	313	2.35522e-07	0.00303894	9.70907e-06	2.9409	10.541	31	0.00177787	0.00522854	1899	0.101683	1	0.690897	1.74254	3.44326	6	13	0.00122125	0.461539	.,.,.,.,.,.,.,.,.,.,.,.,.,.,.,.,.,.,.,.,.,.,.,.,.,.,.,.,.,.,.	DLL1,FGF9,GDPD5,HES1,NOTCH1,PAX6
GO Biological Process	GO:1903620	positive regulation of transdifferentiation	314	2.37222e-07	0.00306088	9.74801e-06	24.5922	0.243979	6	4.11502e-05	0.00101198	3245	0.264866	1	1	3.77549	0.264866	1	1	0.000203542	1	.,.,.,.,.,.	TERT
GO Biological Process	GO:1903704	negative regulation of production of siRNA involved in RNA interference	314	2.37222e-07	0.00306088	9.74801e-06	24.5922	0.243979	6	4.11502e-05	0.00101198	3245	0.264866	1	1	3.77549	0.264866	1	1	0.000203542	1	.,.,.,.,.,.	TERT
GO Biological Process	GO:0038094	Fc-gamma receptor signaling pathway	316	2.43786e-07	0.00314558	9.95435e-06	1.88086	41.4704	78	0.0069945	0.0131557	2690	0.188694	1	0.905098	1.19226	20.1298	24	76	0.004885	0.31579	.,.,.,.,.,.,.,.,.,.,.,.,.,.,.,.,.,.,.,.,.,.,.,.,.,.,.,.,.,.,.,.,.,.,.,.,.,.,.,.,.,.,.,.,.,.,.,.,.,.,.,.,.,.,.,.,.,.,.,.,.,.,.,.,.,.,.,.,.,.,.,.,.,.,.,.,.,.	ABL1,ACTB,ACTG1,ACTR3,ARPC1B,BAIAP2,CRK,CYFIP1,FYN,GRB2,HCK,MAPK1,MYH2,PIK3CB,PIK3R2,PLCG2,PPAPDC1A,SRC,SYK,VAV1,VAV2,VAV3,WASF2,WIPF2
GO Biological Process	GO:0046331	lateral inhibition	317	2.5672e-07	0.00331246	1.04494e-05	5.83446	2.39954	14	0.000404712	0.00236127	1500	0.0701435	1	0.603375	3.77549	0.529732	2	2	0.000407083	1	.,.,.,.,.,.,.,.,.,.,.,.,.,.	DLL1,HES1
GO Biological Process	GO:0090116	C-5 methylation of cytosine	318	2.58819e-07	0.00333955	1.05017e-05	7.92337	1.3883	11	0.000234154	0.00185529	6669	0.602741	1	1	1.2585	0.794598	1	3	0.000203542	0.333333	.,.,.,.,.,.,.,.,.,.,.	DNMT3A
GO Biological Process	GO:1902396	protein localization to bicellular tight junction	319	2.71864e-07	0.00350786	1.09964e-05	24.02	0.249792	6	4.21305e-05	0.00101198	3245	0.264866	1	1	3.77549	0.264866	1	1	0.000203542	1	.,.,.,.,.,.	ACTN4
GO Biological Process	GO:0045618	positive regulation of keratinocyte differentiation	320	2.7283e-07	0.00352032	1.1001e-05	3.49423	6.86847	24	0.00115845	0.0040479	1935	0.103253	1	0.688511	1.65178	4.23786	7	16	0.00142479	0.4375	.,.,.,.,.,.,.,.,.,.,.,.,.,.,.,.,.,.,.,.,.,.,.,.	FOXC1,H2AFY,H2AFY2,NOTCH1,NUMA1,OVOL2,PRKCH
GO Biological Process	GO:0044743	intracellular protein transmembrane import	321	2.82419e-07	0.00364406	1.13522e-05	2.4773	16.5503	41	0.00279142	0.00691516	6115	0.510216	1	1	1.02968	11.6541	12	44	0.0024425	0.272727	.,.,.,.,.,.,.,.,.,.,.,.,.,.,.,.,.,.,.,.,.,.,.,.,.,.,.,.,.,.,.,.,.,.,.,.,.,.,.,.,.	CHCHD4,DNLZ,GRPEL1,PAM16,PEX10,PEX14,PEX2,TIMM13,TIMM22,TIMM44,TOMM20,TOMM40
GO Biological Process	GO:0032462	regulation of protein homooligomerization	322	2.84419e-07	0.00366986	1.13971e-05	3.19743	8.44429	27	0.00142424	0.00455389	4359	0.310837	1	0.920102	1.2585	5.56219	7	21	0.00142479	0.333333	.,.,.,.,.,.,.,.,.,.,.,.,.,.,.,.,.,.,.,.,.,.,.,.,.,.,.	BID,BMF,CLU,FAS,MIEF2,PEX14,SRC
GO Biological Process	GO:0060525	prostate glandular acinus development	323	2.94758e-07	0.00380326	1.17748e-05	2.748	12.3726	34	0.0020868	0.00573452	1175	0.0448051	1	0.492017	2.05936	2.91353	6	11	0.00122125	0.545454	.,.,.,.,.,.,.,.,.,.,.,.,.,.,.,.,.,.,.,.,.,.,.,.,.,.,.,.,.,.,.,.,.,.	ESR1,FOXA1,HOXD13,NOTCH1,RXRA,SFRP1
GO Biological Process	GO:0001817	regulation of cytokine production	324	2.94775e-07	0.00380349	1.17391e-05	1.29013	307.721	397	0.051901	0.066959	5042	0.413767	1	1	1.0172	160.244	163	605	0.0331773	0.269421	.,.,.,.,.,.,.,.,.,.,.,.,.,.,.,.,.,.,.,.,.,.,.,.,.,.,.,.,.,.,.,.,.,.,.,.,.,.,.,.,.,.,.,.,.,.,.,.,.,.,.,.,.,.,.,.,.,.,.,.,.,.,.,.,.,.,.,.,.,.,.,.,.,.,.,.,.,.,.,.,.,.,.,.,.,.,.,.,.,.,.,.,.,.,.,.,.,.,.,.,.,.,.,.,.,.,.,.,.,.,.,.,.,.,.,.,.,.,.,.,.,.,.,.,.,.,.,.,.,.,.,.,.,.,.,.,.,.,.,.,.,.,.,.,.,.,.,.,.,.,.,.,.,.,.,.,.,.,.,.,.,.,.,.,.,.,.,.,.,.,.,.,.,.,.,.,.,.,.,.,.,.,.,.,.,.,.,.,.,.,.,.,.,.,.,.,.,.,.,.…	ABL1,ADAM8,ADCYAP1,ADORA2B,AGPAT2,AIM2,AKAP8,ANGPT1,APOD,ARG1,ARG2,ARHGEF2,ASB1,BCL10,BPI,BST2,C1orf106,C3,C3AR1,C5AR1,C5AR2,CACTIN,CADM1,CARD11,CARD9,CCBE1,CCDC88B,CD2,CD2AP,CD46,CD83,CDH3,CEBPB,CHID1,CIDEA,CLEC6A,CLEC9A,CLU,CREBBP,CRTAM,CSF1R,CSK,CTNNB1,CUEDC2,DDIT3,DLL1,EGR1,EREG,FADD,FCN1,FFAR3,FGFR1,FLT4,GAS6,GATA3,GATA4,GATA6,GBP5,GDF2,GLTSCR2,GPRC5B,GSDMD,GSTP1,HAVCR2,HGF,HK1,HLA-G,HRAS,HS…
GO Biological Process	GO:1904036	negative regulation of epithelial cell apoptotic process	325	3.16737e-07	0.00408686	1.2575e-05	2.21531	23.0216	51	0.00388287	0.00860179	2143	0.132245	1	0.796245	1.36337	9.53518	13	36	0.00264604	0.361111	.,.,.,.,.,.,.,.,.,.,.,.,.,.,.,.,.,.,.,.,.,.,.,.,.,.,.,.,.,.,.,.,.,.,.,.,.,.,.,.,.,.,.,.,.,.,.,.,.,.,.	ABL1,ANGPT1,BRAF,FGF21,GAS6,GATA3,ICAM1,PDX1,SRSF6,TCF7L2,TERT,TNIP2,WFS1
GO Biological Process	GO:0048560	establishment of anatomical structure orientation	326	3.29149e-07	0.00424701	1.30276e-05	4.65454	3.65234	17	0.000616014	0.00286726	1500	0.0701435	1	0.603375	3.77549	0.529732	2	2	0.000407083	1	.,.,.,.,.,.,.,.,.,.,.,.,.,.,.,.,.	IRX4,TTC8
GO Biological Process	GO:0008286	insulin receptor signaling pathway	327	3.34554e-07	0.00431675	1.32011e-05	1.80419	47.6669	86	0.00803962	0.014505	936	0.02381	1	0.328227	1.39833	21.4541	30	81	0.00610625	0.37037	.,.,.,.,.,.,.,.,.,.,.,.,.,.,.,.,.,.,.,.,.,.,.,.,.,.,.,.,.,.,.,.,.,.,.,.,.,.,.,.,.,.,.,.,.,.,.,.,.,.,.,.,.,.,.,.,.,.,.,.,.,.,.,.,.,.,.,.,.,.,.,.,.,.,.,.,.,.,.,.,.,.,.,.,.,.	AKT1,AKT2,ATP6V0A1,ATP6V0E2,ATP6V1B1,ATP6V1C1,ATP6V1G1,ATP6V1H,BAIAP2,BAIAP2L1,BCAR1,C2CD5,GRB2,IDE,IGF1R,IGF2,INS,IRS1,IRS2,PIK3R2,PIK3R3,PRKCZ,PTPN1,PTPN2,SH2B2,SOGA1,SOS1,SREBF1,TCIRG1,ZNF106
GO Biological Process	GO:0031954	positive regulation of protein autophosphorylation	328	3.38167e-07	0.00436337	1.3303e-05	2.17232	24.3979	53	0.00411501	0.00893911	1842	0.0962381	1	0.674137	1.48323	7.41625	11	28	0.00223896	0.392857	.,.,.,.,.,.,.,.,.,.,.,.,.,.,.,.,.,.,.,.,.,.,.,.,.,.,.,.,.,.,.,.,.,.,.,.,.,.,.,.,.,.,.,.,.,.,.,.,.,.,.,.,.	CALM1,CALM2,CALM3,CAMK2B,INS,PDGFA,PDGFB,RAP2B,SRC,SYK,VEGFC
GO Biological Process	GO:0016266	O-glycan processing	329	3.61213e-07	0.00466073	1.41663e-05	1.88728	39.7398	75	0.00670262	0.0126497	2894	0.196128	1	0.874444	1.21584	15.6271	19	59	0.00386729	0.322034	.,.,.,.,.,.,.,.,.,.,.,.,.,.,.,.,.,.,.,.,.,.,.,.,.,.,.,.,.,.,.,.,.,.,.,.,.,.,.,.,.,.,.,.,.,.,.,.,.,.,.,.,.,.,.,.,.,.,.,.,.,.,.,.,.,.,.,.,.,.,.,.,.,.,.	B3GNT2,B3GNT4,B3GNT5,B3GNT7,B3GNT8,C1GALT1,GALNT11,GALNT9,GCNT1,GXYLT2,MUC16,MUC2,MUC20,MUC4,MUC5AC,MUC6,ST3GAL3,ST3GAL4,ST6GALNAC4
GO Biological Process	GO:0090205	positive regulation of cholesterol metabolic process	330	3.67812e-07	0.00474588	1.43815e-05	5.24535	2.85967	15	0.00048232	0.00252994	2743	0.193602	1	0.910699	1.88775	1.5892	3	6	0.000610625	0.5	.,.,.,.,.,.,.,.,.,.,.,.,.,.,.	LDLRAP1,POR,SREBF1
GO Biological Process	GO:0045542	positive regulation of cholesterol biosynthetic process	331	3.88342e-07	0.00501077	1.51383e-05	5.63253	2.48556	14	0.000419221	0.00236127	4845	0.398525	1	1	1.5102	1.32433	2	5	0.000407083	0.4	.,.,.,.,.,.,.,.,.,.,.,.,.,.	POR,SREBF1
GO Biological Process	GO:1902178	fibroblast growth factor receptor apoptotic signaling pathway	332	4.00657e-07	0.00516968	1.55713e-05	22.4612	0.267127	6	4.50543e-05	0.00101198	3245	0.264866	1	1	3.77549	0.264866	1	1	0.000203542	1	.,.,.,.,.,.	FGFR3
GO Biological Process	GO:0070208	protein heterotrimerization	333	4.19961e-07	0.00541876	1.62726e-05	4.57173	3.71851	17	0.000627173	0.00286726	1899	0.101683	1	0.690897	1.74254	3.44326	6	13	0.00122125	0.461539	.,.,.,.,.,.,.,.,.,.,.,.,.,.,.,.,.	C1QTNF6,COL1A2,COL6A1,COL6A2,GNB1,WIZ
GO Biological Process	GO:0032776	DNA methylation on cytosine	334	4.23959e-07	0.00547035	1.63783e-05	7.53071	1.46069	11	0.000246363	0.00185529	7470	0.707978	1	1	0.943873	1.05946	1	4	0.000203542	0.25	.,.,.,.,.,.,.,.,.,.,.	DNMT3A
GO Biological Process	GO:0048663	neuron fate commitment	335	4.26475e-07	0.00550281	1.64263e-05	1.59397	80.9301	129	0.0136499	0.0217575	29	4.30836e-11	5.55908e-07	1.91692e-08	2.44297	18.0109	44	68	0.00895583	0.647059	.,.,.,.,.,.,.,.,.,.,.,.,.,.,.,.,.,.,.,.,.,.,.,.,.,.,.,.,.,.,.,.,.,.,.,.,.,.,.,.,.,.,.,.,.,.,.,.,.,.,.,.,.,.,.,.,.,.,.,.,.,.,.,.,.,.,.,.,.,.,.,.,.,.,.,.,.,.,.,.,.,.,.,.,.,.,.,.,.,.,.,.,.,.,.,.,.,.,.,.,.,.,.,.,.,.,.,.,.,.,.,.,.,.,.,.,.,.,.,.,.,.,.,.,.,.,.,.,.	BCL11B,BMP4,C17orf96,DBX1,DLL1,DLX1,DLX2,DMRTA2,FOXA1,FOXG1,FOXN4,GATA2,GBX1,GLI2,GSX1,GSX2,HES1,HES5,HOXD10,ID2,IHH,ISL2,JAG2,LBX1,LHX3,MNX1,MYT1L,NKX2-2,NKX6-1,NKX6-2,NOTCH1,NTRK3,OLIG1,OLIG2,PAX6,PAX7,POU4F1,PRRX1,SATB2,SHH,SMAD4,SOX1,SUFU,TLX3
GO Biological Process	GO:0051220	cytoplasmic sequestering of protein	336	4.2698e-07	0.00550932	1.63968e-05	2.98279	9.72245	29	0.00163981	0.00489121	4412	0.327158	1	0.956782	1.16169	10.3298	12	39	0.0024425	0.307692	.,.,.,.,.,.,.,.,.,.,.,.,.,.,.,.,.,.,.,.,.,.,.,.,.,.,.,.,.	AKT1,ANKRD13C,FAF1,GET4,HK1,HK2,IL10,KEAP1,MDFI,OS9,PKD1,SUFU
GO Biological Process	GO:0071806	protein transmembrane transport	337	4.55755e-07	0.0058806	1.74499e-05	2.16852	23.9795	52	0.00404444	0.00877045	2245	0.138362	1	0.795226	1.2585	16.6866	21	63	0.00427437	0.333333	.,.,.,.,.,.,.,.,.,.,.,.,.,.,.,.,.,.,.,.,.,.,.,.,.,.,.,.,.,.,.,.,.,.,.,.,.,.,.,.,.,.,.,.,.,.,.,.,.,.,.,.	AKT2,AZGP1,BCR,C2CD5,CHCHD4,CLU,DNLZ,GPIHBP1,GRPEL1,MCL1,PAM16,PEX10,PEX14,PEX2,SEC63,SRP54,TIMM13,TIMM22,TIMM44,TOMM20,TOMM40
GO Biological Process	GO:0009790	embryo development	338	4.6676e-07	0.00602261	1.78184e-05	1.17824	704.438	830	0.118812	0.13999	8	5.53044e-14	7.13592e-10	8.9199e-11	1.41685	239.969	340	906	0.0692042	0.375276	.,.,.,.,.,.,.,.,.,.,.,.,.,.,.,.,.,.,.,.,.,.,.,.,.,.,.,.,.,.,.,.,.,.,.,.,.,.,.,.,.,.,.,.,.,.,.,.,.,.,.,.,.,.,.,.,.,.,.,.,.,.,.,.,.,.,.,.,.,.,.,.,.,.,.,.,.,.,.,.,.,.,.,.,.,.,.,.,.,.,.,.,.,.,.,.,.,.,.,.,.,.,.,.,.,.,.,.,.,.,.,.,.,.,.,.,.,.,.,.,.,.,.,.,.,.,.,.,.,.,.,.,.,.,.,.,.,.,.,.,.,.,.,.,.,.,.,.,.,.,.,.,.,.,.,.,.,.,.,.,.,.,.,.,.,.,.,.,.,.,.,.,.,.,.,.,.,.,.,.,.,.,.,.,.,.,.,.,.,.,.,.,.,.,.,.,.,.,.,.…	AATF,ABL1,ABR,ACD,ACVR2A,ADA,ADAR,AKT1,ALDH1A2,ALX1,ALX4,ANGPT1,APBA2,APBA3,ASCL2,ATOH8,ATP6V1B1,ATP8A2,AXIN2,B9D1,BAG6,BASP1,BAX,BCL10,BCR,BIRC6,BMP4,BMP7,C2orf61,C5orf20,CACNA1C,CAMSAP3,CDKN1C,CDX2,CEBPA,CEBPB,CECR2,CELSR1,CENPU,CHD7,CHST11,CLIC5,COBL,COL12A1,COL2A1,COL4A2,COL6A1,CRB2,CREBBP,CTNNB1,CYP26B1,DAD1,DLG1,DLL1,DLL3,DLX1,DLX2,DNAJB6,DNMT3A,DPPA3,DSCAML1,DUSP1,DUSP5,DVL1,ECE1,EDNRA,EFE…
GO Biological Process	GO:0033189	response to vitamin A	339	4.7172e-07	0.00608661	1.79546e-05	3.03729	9.21875	28	0.00155486	0.00472255	1293	0.0550391	1	0.549242	1.7767	4.50272	8	17	0.00162833	0.470588	.,.,.,.,.,.,.,.,.,.,.,.,.,.,.,.,.,.,.,.,.,.,.,.,.,.,.,.	ALDH1A2,ARG1,DNMT3A,EPO,GATA4,PITX2,RARA,SLC34A1
GO Biological Process	GO:0045605	negative regulation of epidermal cell differentiation	340	4.78485e-07	0.00617389	1.81585e-05	2.6436	13.2395	35	0.00223301	0.00590319	2700	0.189755	1	0.906818	1.57312	3.17839	5	12	0.00101771	0.416667	.,.,.,.,.,.,.,.,.,.,.,.,.,.,.,.,.,.,.,.,.,.,.,.,.,.,.,.,.,.,.,.,.,.,.	DLL1,HES1,MSX2,NOTCH1,SRSF6
GO Biological Process	GO:0001957	intramembranous ossification	341	5.03919e-07	0.00650206	1.90676e-05	3.60537	6.102	22	0.00102918	0.00371057	2743	0.193602	1	0.910699	1.88775	1.5892	3	6	0.000610625	0.5	.,.,.,.,.,.,.,.,.,.,.,.,.,.,.,.,.,.,.,.,.,.	AXIN2,FGF18,MN1
GO Biological Process	GO:0034446	substrate adhesion-dependent cell spreading	342	5.25545e-07	0.00678111	1.98278e-05	2.12266	25.4398	54	0.00429074	0.00910778	1301	0.0553072	1	0.548524	1.49033	10.0649	15	38	0.00305312	0.394737	.,.,.,.,.,.,.,.,.,.,.,.,.,.,.,.,.,.,.,.,.,.,.,.,.,.,.,.,.,.,.,.,.,.,.,.,.,.,.,.,.,.,.,.,.,.,.,.,.,.,.,.,.,.	ABL1,BVES,EPHB3,FERMT3,FZD7,ITGA8,ITGB3,ITGB7,LAMA5,MICALL2,RAB1A,RADIL,SRC,SRCIN1,VAMP3
GO Biological Process	GO:0060969	negative regulation of gene silencing	343	5.43806e-07	0.00701673	2.04569e-05	2.5481	14.5206	37	0.00244909	0.00624051	754	0.0155237	1	0.265653	1.88775	5.82705	11	22	0.00223896	0.5	.,.,.,.,.,.,.,.,.,.,.,.,.,.,.,.,.,.,.,.,.,.,.,.,.,.,.,.,.,.,.,.,.,.,.,.,.	ADAR,ATAD2B,BCDIN3D,ELAVL1,ESR1,HMGA1,NCOR1,NCOR2,PHF2,POU5F1,TERT
GO Biological Process	GO:0072014	proximal tubule development	344	5.50841e-07	0.00710751	2.06614e-05	5.94645	2.18618	13	0.000368726	0.00219261	2743	0.193602	1	0.910699	1.88775	1.5892	3	6	0.000610625	0.5	.,.,.,.,.,.,.,.,.,.,.,.,.	AQP1,DLL1,PKD1
GO Biological Process	GO:0060377	negative regulation of mast cell differentiation	345	5.66779e-07	0.00731315	2.11975e-05	21.1498	0.283691	6	4.78481e-05	0.00101198	3245	0.264866	1	1	3.77549	0.264866	1	1	0.000203542	1	.,.,.,.,.,.	ZFPM1
GO Biological Process	GO:0045403	negative regulation of interleukin-4 biosynthetic process	345	5.66779e-07	0.00731315	2.11975e-05	21.1498	0.283691	6	4.78481e-05	0.00101198	3245	0.264866	1	1	3.77549	0.264866	1	1	0.000203542	1	.,.,.,.,.,.	ZFPM1
GO Biological Process	GO:2001243	negative regulation of intrinsic apoptotic signaling pathway	347	5.68919e-07	0.00734076	2.11549e-05	1.87261	39.517	74	0.00666504	0.012481	1128	0.040185	1	0.459669	1.32544	24.8974	33	94	0.00671687	0.351064	.,.,.,.,.,.,.,.,.,.,.,.,.,.,.,.,.,.,.,.,.,.,.,.,.,.,.,.,.,.,.,.,.,.,.,.,.,.,.,.,.,.,.,.,.,.,.,.,.,.,.,.,.,.,.,.,.,.,.,.,.,.,.,.,.,.,.,.,.,.,.,.,.,.	ACKR3,AKT1,ARHGEF2,BCL2L10,BCL2L12,BID,CLU,CREB3L1,CXCL12,EPO,FIGNL1,GRINA,HSPB1,INS,KDM1A,MCL1,MMP9,NOC2L,OPA1,PDX1,PPIF,PTPN1,PTTG1IP,SNAI1,SNAI2,SOD2,SRC,TMEM161A,TPT1,TRIM32,URI1,WFS1,XBP1
GO Biological Process	GO:0060710	chorio-allantoic fusion	348	5.99133e-07	0.00773062	2.22144e-05	2.86935	10.4553	30	0.00176342	0.00505988	777	0.016644	1	0.276393	2.69678	1.85406	5	7	0.00101771	0.714286	.,.,.,.,.,.,.,.,.,.,.,.,.,.,.,.,.,.,.,.,.,.,.,.,.,.,.,.,.,.	BMP7,DNAJB6,LEF1,WNT7B,ZFP36L1
GO Biological Process	GO:2000665	regulation of interleukin-13 secretion	349	6.04201e-07	0.00779601	2.23381e-05	3.69954	5.67639	21	0.000957394	0.00354191	714	0.0134478	1	0.243021	2.517	2.38379	6	9	0.00122125	0.666667	.,.,.,.,.,.,.,.,.,.,.,.,.,.,.,.,.,.,.,.,.	ARG2,GATA3,IL17RB,LGALS9,PAEP,PRKCZ
GO Biological Process	GO:0045217	cell-cell junction maintenance	350	6.06122e-07	0.00782079	2.23451e-05	5.89492	2.20529	13	0.000371949	0.00219261	1425	0.0613919	1	0.555888	2.0975	2.38379	5	9	0.00101771	0.555556	.,.,.,.,.,.,.,.,.,.,.,.,.	CAMSAP3,CSF1R,KIFC3,NLGN2,PLEKHA7
GO Biological Process	GO:0002431	Fc receptor mediated stimulatory signaling pathway	351	6.0654e-07	0.00782618	2.22968e-05	1.83551	42.495	78	0.00716731	0.0131557	2327	0.151737	1	0.841367	1.22448	19.6001	24	74	0.004885	0.324324	.,.,.,.,.,.,.,.,.,.,.,.,.,.,.,.,.,.,.,.,.,.,.,.,.,.,.,.,.,.,.,.,.,.,.,.,.,.,.,.,.,.,.,.,.,.,.,.,.,.,.,.,.,.,.,.,.,.,.,.,.,.,.,.,.,.,.,.,.,.,.,.,.,.,.,.,.,.	ABL1,ACTB,ACTG1,ACTR3,ARPC1B,BAIAP2,CRK,CYFIP1,FYN,GRB2,HCK,MAPK1,MYH2,PIK3CB,PIK3R2,PLCG2,PPAPDC1A,SRC,SYK,VAV1,VAV2,VAV3,WASF2,WIPF2
GO Biological Process	GO:0010831	positive regulation of myotube differentiation	352	6.09178e-07	0.00786022	2.23302e-05	2.5356	14.5922	37	0.00246116	0.00624051	1977	0.114694	1	0.748555	1.41581	8.47571	12	32	0.0024425	0.375	.,.,.,.,.,.,.,.,.,.,.,.,.,.,.,.,.,.,.,.,.,.,.,.,.,.,.,.,.,.,.,.,.,.,.,.,.	BAI1,CYP26B1,EHD1,EHD2,FAM129B,GDF15,MAMSTR,MYOD1,NFATC2,SCGB3A1,TBX1,TNFSF14
GO Biological Process	GO:0050865	regulation of cell activation	353	6.14196e-07	0.00792497	2.24503e-05	1.28301	304.752	391	0.0514003	0.065947	628	0.00830395	1	0.170615	1.18268	131.903	156	498	0.0317525	0.313253	.,.,.,.,.,.,.,.,.,.,.,.,.,.,.,.,.,.,.,.,.,.,.,.,.,.,.,.,.,.,.,.,.,.,.,.,.,.,.,.,.,.,.,.,.,.,.,.,.,.,.,.,.,.,.,.,.,.,.,.,.,.,.,.,.,.,.,.,.,.,.,.,.,.,.,.,.,.,.,.,.,.,.,.,.,.,.,.,.,.,.,.,.,.,.,.,.,.,.,.,.,.,.,.,.,.,.,.,.,.,.,.,.,.,.,.,.,.,.,.,.,.,.,.,.,.,.,.,.,.,.,.,.,.,.,.,.,.,.,.,.,.,.,.,.,.,.,.,.,.,.,.,.,.,.,.,.,.,.,.,.,.,.,.,.,.,.,.,.,.,.,.,.,.,.,.,.,.,.,.,.,.,.,.,.,.,.,.,.,.,.,.,.,.,.,.,.,.,.,.…	ABL1,ABR,ADA,ADAM8,ADAMTS18,ADORA2A,ADORA2B,AKT1,AP3D1,ARG1,ARG2,ATAD5,BCL10,BCR,BMP4,BPI,BRAF,BST1,BTLA,CAPN3,CARD11,CCDC88B,CD2,CD200,CD300A,CD38,CD46,CD55,CD81,CD83,CD9,CEBPB,CLPTM1,CSK,CTGF,CTNNB1,CYGB,CYP26B1,DHPS,DLG1,DMTN,DUSP10,EFNB2,ENSG00000259680,EPO,ERBB2,FADD,FANCA,FAS,FGF10,FOXF1,FYN,GAS6,GATA2,GATA3,GLI2,GPER1,GPR183,GRAP2,GRB2,GSN,HAVCR2,HES1,HLA-G,ICOSLG,IFNL1,IFNL2,IGF2,IGFBP2,I…
GO Biological Process	GO:0032460	negative regulation of protein oligomerization	354	6.63123e-07	0.00855628	2.41703e-05	3.54484	6.20621	22	0.00104675	0.00371057	7168	0.646976	1	1	0.943873	4.23786	4	16	0.000814167	0.25	.,.,.,.,.,.,.,.,.,.,.,.,.,.,.,.,.,.,.,.,.,.	CLU,INS,PEX14,SRC
GO Biological Process	GO:0090207	regulation of triglyceride metabolic process	355	6.66681e-07	0.00860218	2.42315e-05	2.4897	15.2629	38	0.00257428	0.00640917	3055	0.23877	1	1	1.2585	8.74058	11	33	0.00223896	0.333333	.,.,.,.,.,.,.,.,.,.,.,.,.,.,.,.,.,.,.,.,.,.,.,.,.,.,.,.,.,.,.,.,.,.,.,.,.,.	ABHD5,C3,CNEP1R1,FGF21,LDLR,LMF1,PIK3CG,PLIN5,SCARB1,SIK1,SREBF1
GO Biological Process	GO:0097186	amelogenesis	356	6.71415e-07	0.00866327	2.4335e-05	2.33625	18.4056	43	0.00310433	0.00725249	1310	0.0572523	1	0.563914	1.69897	5.29732	9	20	0.00183187	0.45	.,.,.,.,.,.,.,.,.,.,.,.,.,.,.,.,.,.,.,.,.,.,.,.,.,.,.,.,.,.,.,.,.,.,.,.,.,.,.,.,.,.,.	CSF3R,FAM20C,ITGB4,MSX2,PPARA,PVRL1,SLC24A4,TBX1,WDR72
GO Biological Process	GO:0070920	regulation of production of small RNA involved in gene silencing by RNA	357	6.89684e-07	0.008899	2.49272e-05	2.52196	14.6711	37	0.00247446	0.00624051	280	0.000490205	1	0.0225897	2.59565	4.23786	11	16	0.00223896	0.6875	.,.,.,.,.,.,.,.,.,.,.,.,.,.,.,.,.,.,.,.,.,.,.,.,.,.,.,.,.,.,.,.,.,.,.,.,.	BCDIN3D,BMP4,EGFR,ESR1,LIN28A,MAP2K1,MAP2K2,MYCN,NCOR1,NCOR2,TERT
GO Biological Process	GO:0002253	activation of immune response	358	7.50173e-07	0.00967948	2.70377e-05	1.34603	208.019	280	0.0350851	0.0472255	6114	0.510072	1	1	1.00166	116.806	117	441	0.0238144	0.265306	.,.,.,.,.,.,.,.,.,.,.,.,.,.,.,.,.,.,.,.,.,.,.,.,.,.,.,.,.,.,.,.,.,.,.,.,.,.,.,.,.,.,.,.,.,.,.,.,.,.,.,.,.,.,.,.,.,.,.,.,.,.,.,.,.,.,.,.,.,.,.,.,.,.,.,.,.,.,.,.,.,.,.,.,.,.,.,.,.,.,.,.,.,.,.,.,.,.,.,.,.,.,.,.,.,.,.,.,.,.,.,.,.,.,.,.,.,.,.,.,.,.,.,.,.,.,.,.,.,.,.,.,.,.,.,.,.,.,.,.,.,.,.,.,.,.,.,.,.,.,.,.,.,.,.,.,.,.,.,.,.,.,.,.,.,.,.,.,.,.,.,.,.,.,.,.,.,.,.,.,.,.,.,.,.,.,.,.,.,.,.,.,.,.,.,.,.,.,.,.…	ABL1,ACTB,ACTG1,ACTR3,AIM2,ARPC1B,BAG6,BAIAP2,BAX,BCAR1,BCL10,BLK,BRAF,C1orf106,C3,C3AR1,C5AR1,C5AR2,C9,CARD11,CARD9,CD180,CD38,CD46,CD55,CD79B,CFB,CFD,CFHR5,CLEC6A,CLU,COLEC11,CR2,CREBBP,CRK,CSK,CTSL,CUL1,CYFIP1,DENND1B,DMBT1,ENSG00000259680,FADD,FCN1,FCN2,FYB,FYN,GATA3,GRAP2,GRB2,HAVCR2,HCK,HRAS,ICAM2,ICAM3,IGLL1,IKBKB,IRF7,ITGB2,LAT,LCP2,LRRC70,MAP2K6,MAPK1,MAPKAPK2,MAPKAPK3,MASP2,MUC16,MUC2,M…
GO Biological Process	GO:0032957	inositol trisphosphate metabolic process	359	7.7892e-07	0.0100504	2.79956e-05	5.30569	2.63868	14	0.000445046	0.00236127	4083	0.287028	1	0.907059	1.88775	1.05946	2	4	0.000407083	0.5	.,.,.,.,.,.,.,.,.,.,.,.,.,.	ITPKB,PLCG2
GO Biological Process	GO:2000392	regulation of lamellipodium morphogenesis	360	7.88624e-07	0.0101756	2.82656e-05	3.28647	7.30266	24	0.00123168	0.0040479	2269	0.139843	1	0.795239	1.71613	2.91353	5	11	0.00101771	0.454545	.,.,.,.,.,.,.,.,.,.,.,.,.,.,.,.,.,.,.,.,.,.,.,.	C15orf38,CORO1C,PDPN,RREB1,SRC
GO Biological Process	GO:0071803	positive regulation of podosome assembly	361	7.94655e-07	0.0102534	2.84029e-05	3.5053	6.27621	22	0.00105856	0.00371057	1849	0.0966441	1	0.674418	1.88775	2.64866	5	10	0.00101771	0.5	.,.,.,.,.,.,.,.,.,.,.,.,.,.,.,.,.,.,.,.,.,.	ASAP1,FSCN1,LCP1,MAPK9,SRC
GO Biological Process	GO:1901616	organic hydroxy compound catabolic process	362	8.14875e-07	0.0105143	2.90451e-05	2.00327	29.951	60	0.00505161	0.0101198	7451	0.704575	1	1	0.913426	16.4217	15	62	0.00305312	0.241935	.,.,.,.,.,.,.,.,.,.,.,.,.,.,.,.,.,.,.,.,.,.,.,.,.,.,.,.,.,.,.,.,.,.,.,.,.,.,.,.,.,.,.,.,.,.,.,.,.,.,.,.,.,.,.,.,.,.,.,.	ALDH1B1,CYP4F2,DBH,DIO3,FGF23,IMPA2,INPP5A,LRTOMT,MOXD1,MTMR7,NTSR1,SCARB1,SLC6A3,SULT2A1,TRERF1
GO Biological Process	GO:0007494	midgut development	363	8.17498e-07	0.0105482	2.90583e-05	2.40322	16.6444	40	0.00280728	0.0067465	224	0.00020395	1	0.011748	3.08904	2.91353	9	11	0.00183187	0.818182	.,.,.,.,.,.,.,.,.,.,.,.,.,.,.,.,.,.,.,.,.,.,.,.,.,.,.,.,.,.,.,.,.,.,.,.,.,.,.,.	ALDH1A2,DAB1,EDNRB,EGFR,FOXF1,FOXL1,RET,SMO,WNT5A
GO Biological Process	GO:0001678	cellular glucose homeostasis	364	8.2097e-07	0.010593	2.91016e-05	1.73855	51.7674	90	0.00873122	0.0151796	2402	0.170881	1	0.917934	1.19711	21.719	26	82	0.00529208	0.317073	.,.,.,.,.,.,.,.,.,.,.,.,.,.,.,.,.,.,.,.,.,.,.,.,.,.,.,.,.,.,.,.,.,.,.,.,.,.,.,.,.,.,.,.,.,.,.,.,.,.,.,.,.,.,.,.,.,.,.,.,.,.,.,.,.,.,.,.,.,.,.,.,.,.,.,.,.,.,.,.,.,.,.,.,.,.,.,.,.,.	AACS,ERN1,FGF21,GAS6,GATA4,GPER1,HK1,HK2,HK3,ICAM1,IRS2,LIN28A,MEN1,MLXIPL,OPA1,PAX2,PCK2,PIK3R2,POLG,PTPRN2,RAB11FIP5,RAP1A,SIN3A,TH,XBP1,ZNF236
GO Biological Process	GO:0042475	odontogenesis of dentin-containing tooth	365	8.44968e-07	0.0109026	2.98702e-05	1.61947	71.0107	115	0.0119768	0.0193962	174	7.38299e-05	0.952627	0.00547487	1.78839	20.1298	36	76	0.0073275	0.473684	.,.,.,.,.,.,.,.,.,.,.,.,.,.,.,.,.,.,.,.,.,.,.,.,.,.,.,.,.,.,.,.,.,.,.,.,.,.,.,.,.,.,.,.,.,.,.,.,.,.,.,.,.,.,.,.,.,.,.,.,.,.,.,.,.,.,.,.,.,.,.,.,.,.,.,.,.,.,.,.,.,.,.,.,.,.,.,.,.,.,.,.,.,.,.,.,.,.,.,.,.,.,.,.,.,.,.,.,.,.,.,.,.,.,.	BAX,BCL11B,BMP4,BMP7,BSG,CSF3R,CTNNB1,DLX1,DLX2,FAM20C,FGF10,FOXC1,GLI2,HAND1,HAND2,HTRA1,ITGB4,JAG2,LAMA5,LEF1,LHX8,MSX1,MSX2,NFIC,NKX2-3,PDGFRA,PITX2,PPARA,PVRL1,RUNX2,SHH,SLC24A4,SLC34A1,SMO,TBX1,WDR72
GO Biological Process	GO:0006897	endocytosis	366	9.08098e-07	0.0117172	3.20142e-05	1.28267	296.258	380	0.0499676	0.0640918	356	0.00123774	1	0.0448612	1.22871	134.287	165	507	0.0335844	0.325444	.,.,.,.,.,.,.,.,.,.,.,.,.,.,.,.,.,.,.,.,.,.,.,.,.,.,.,.,.,.,.,.,.,.,.,.,.,.,.,.,.,.,.,.,.,.,.,.,.,.,.,.,.,.,.,.,.,.,.,.,.,.,.,.,.,.,.,.,.,.,.,.,.,.,.,.,.,.,.,.,.,.,.,.,.,.,.,.,.,.,.,.,.,.,.,.,.,.,.,.,.,.,.,.,.,.,.,.,.,.,.,.,.,.,.,.,.,.,.,.,.,.,.,.,.,.,.,.,.,.,.,.,.,.,.,.,.,.,.,.,.,.,.,.,.,.,.,.,.,.,.,.,.,.,.,.,.,.,.,.,.,.,.,.,.,.,.,.,.,.,.,.,.,.,.,.,.,.,.,.,.,.,.,.,.,.,.,.,.,.,.,.,.,.,.,.,.,.,.,.…	ABCA7,ABL1,ACKR3,ACTB,ACTG1,ACTR3,ADORA2A,ADRBK2,ALOX15,AMN,AMPH,ANXA11,AP2A2,APOL1,ARC,ARHGAP27,ARPC1B,ATP6V1H,ATP9A,ATP9B,BAI1,BAIAP2,BIN1,C3,CACNG2,CALY,CANX,CD81,CD9,CD93,CLEC4M,CLEC9A,CNTN2,COLEC11,CORO1C,CRK,CSNK1A1L,CSNK1D,CSNK1E,CSNK1G2,CTTN,CYFIP1,CYTH2,DBNL,DENND1A,DGKD,DLL1,DMBT1,DPYSL2,EHD1,EHD2,ELMO3,ENPP1,ENSG00000259680,EPN2,FCHO1,FCN1,FCN2,FNBP1,FYN,GAK,GAPVD1,GAS6,GATA2,GRB2,GRIA…
GO Biological Process	GO:0023035	CD40 signaling pathway	367	9.1433e-07	0.0117976	3.21461e-05	11.1582	0.716959	8	0.000120924	0.0013493	5261	0.459589	1	1	1.88775	0.529732	1	2	0.000203542	0.5	.,.,.,.,.,.,.,.	TNIP2
GO Biological Process	GO:0010804	negative regulation of tumor necrosis factor-mediated signaling pathway	368	9.27276e-07	0.0119646	3.25126e-05	2.93171	9.55075	28	0.00161085	0.00472255	5197	0.443358	1	1	1.13265	5.29732	6	20	0.00122125	0.3	.,.,.,.,.,.,.,.,.,.,.,.,.,.,.,.,.,.,.,.,.,.,.,.,.,.,.,.	CCDC3,GAS6,GSTP1,PIAS4,POP4,PTPN2
GO Biological Process	GO:0072008	glomerular mesangial cell differentiation	369	9.2829e-07	0.0119777	3.246e-05	5.66967	2.2929	13	0.000386727	0.00219261	5955	0.500986	1	1	1.2585	1.5892	2	6	0.000407083	0.333333	.,.,.,.,.,.,.,.,.,.,.,.,.	NOTCH1,PDGFB
GO Biological Process	GO:0021687	cerebellar molecular layer morphogenesis	370	9.28945e-07	0.0119862	3.23951e-05	6.22554	1.92754	12	0.000325104	0.00202395	1500	0.0701435	1	0.603375	3.77549	0.529732	2	2	0.000407083	1	.,.,.,.,.,.,.,.,.,.,.,.	DLL1,ZNF365
GO Biological Process	GO:0009299	mRNA transcription	371	9.38378e-07	0.0121079	3.26358e-05	3.35545	6.85451	23	0.0011561	0.00387924	2836	0.194329	1	0.884142	1.35918	6.62165	9	25	0.00183187	0.36	.,.,.,.,.,.,.,.,.,.,.,.,.,.,.,.,.,.,.,.,.,.,.	C5AR1,DDIT3,EREG,FOXE3,POU5F1,SOX17,SOX18,SREBF1,STAT3
GO Biological Process	GO:0032688	negative regulation of interferon-beta production	372	9.57366e-07	0.0123529	3.32067e-05	4.55213	3.51484	16	0.000592822	0.0026986	2700	0.189755	1	0.906818	1.57312	3.17839	5	12	0.00101771	0.416667	.,.,.,.,.,.,.,.,.,.,.,.,.,.,.,.	CACTIN,LILRB1,PPM1B,PTPRS,YY1
GO Biological Process	GO:0048562	embryonic organ morphogenesis	373	9.61825e-07	0.0124104	3.32719e-05	1.31217	246.158	323	0.0415176	0.054478	5	8.13799e-15	1.05004e-10	2.10009e-11	1.80742	74.6922	135	282	0.0274781	0.478723	.,.,.,.,.,.,.,.,.,.,.,.,.,.,.,.,.,.,.,.,.,.,.,.,.,.,.,.,.,.,.,.,.,.,.,.,.,.,.,.,.,.,.,.,.,.,.,.,.,.,.,.,.,.,.,.,.,.,.,.,.,.,.,.,.,.,.,.,.,.,.,.,.,.,.,.,.,.,.,.,.,.,.,.,.,.,.,.,.,.,.,.,.,.,.,.,.,.,.,.,.,.,.,.,.,.,.,.,.,.,.,.,.,.,.,.,.,.,.,.,.,.,.,.,.,.,.,.,.,.,.,.,.,.,.,.,.,.,.,.,.,.,.,.,.,.,.,.,.,.,.,.,.,.,.,.,.,.,.,.,.,.,.,.,.,.,.,.,.,.,.,.,.,.,.,.,.,.,.,.,.,.,.,.,.,.,.,.,.,.,.,.,.,.,.,.,.,.,.,.…	ABR,ALX1,ALX4,ATP6V1B1,ATP8A2,BCR,BMP4,BMP7,C5orf20,CELSR1,CHD7,CHST11,CLIC5,COL2A1,CRB2,CTNNB1,DLG1,DLL1,DLX2,DSCAML1,DVL1,EFEMP1,EIF4A3,ENG,EPHB2,FGF10,FGF9,FGFR1,FOXE1,FOXF1,FOXF2,FOXG1,FOXI1,FOXL2,FOXN4,GATA2,GATA3,GATA4,GBX2,GLI2,GNAS,GRHL3,GSC,HAND1,HAND2,HES1,HESX1,HIPK1,HOXA1,HOXB3,HOXB4,HOXB5,HOXB6,HOXC4,HOXD10,HOXD9,HPN,ID2,IFT172,IHH,INSIG1,IRX5,ITGA8,KCNQ4,KDM2B,LBX1,LHX1,MAFB,MAPK1,M…
GO Biological Process	GO:2000551	regulation of T-helper 2 cell cytokine production	374	9.69448e-07	0.0125088	3.34459e-05	3.58904	5.85115	21	0.00098687	0.00354191	3182	0.259787	1	1	1.5102	2.64866	4	10	0.000814167	0.4	.,.,.,.,.,.,.,.,.,.,.,.,.,.,.,.,.,.,.,.,.	ARG1,GATA3,PRKCZ,TBX21
GO Biological Process	GO:0061052	negative regulation of cell growth involved in cardiac muscle cell development	375	9.71718e-07	0.0125381	3.34349e-05	6.19824	1.93603	12	0.000326536	0.00202395	8139	0.785342	1	1	0.755099	1.32433	1	5	0.000203542	0.2	.,.,.,.,.,.,.,.,.,.,.,.	CTDP1
GO Biological Process	GO:0046324	regulation of glucose import	376	1.01109e-06	0.013046	3.46969e-05	1.86915	37.9851	71	0.00640667	0.011975	233	0.000254974	1	0.0141199	1.79785	16.6866	30	63	0.00610625	0.476191	.,.,.,.,.,.,.,.,.,.,.,.,.,.,.,.,.,.,.,.,.,.,.,.,.,.,.,.,.,.,.,.,.,.,.,.,.,.,.,.,.,.,.,.,.,.,.,.,.,.,.,.,.,.,.,.,.,.,.,.,.,.,.,.,.,.,.,.,.,.,.	ADIPOR2,AKT1,AKT2,ASPSCR1,C2CD5,CAPN10,ENPP1,FAM132A,FFAR3,FGF19,FGF21,GRB10,HK2,INS,IRS1,IRS2,LEP,MZB1,NGFR,OPA1,OSTN,PID1,PIK3R2,PIK3R3,PRKAG2,PRKCZ,PTPN11,RAP1A,SIRT6,TERT
GO Biological Process	GO:0031056	regulation of histone modification	377	1.01276e-06	0.0130676	3.4662e-05	1.58198	78.3829	124	0.0132203	0.0209141	4080	0.285268	1	0.90216	1.09518	34.6975	38	131	0.00773458	0.290076	.,.,.,.,.,.,.,.,.,.,.,.,.,.,.,.,.,.,.,.,.,.,.,.,.,.,.,.,.,.,.,.,.,.,.,.,.,.,.,.,.,.,.,.,.,.,.,.,.,.,.,.,.,.,.,.,.,.,.,.,.,.,.,.,.,.,.,.,.,.,.,.,.,.,.,.,.,.,.,.,.,.,.,.,.,.,.,.,.,.,.,.,.,.,.,.,.,.,.,.,.,.,.,.,.,.,.,.,.,.,.,.,.,.,.,.,.,.,.,.,.,.,.,.	AKAP8,AKAP8L,AUTS2,CTBP1,CTCFL,CTNNB1,DPPA2,GATA2,GATA3,H2AFY,IGF2,JARID2,KAT2A,KDM1A,KDM3A,KDM4A,MAPK8,MTF2,MTHFR,NIPBL,NOC2L,NOS1,NSD1,OTUB1,PAX5,PAX7,PAXIP1,PRDM12,PRKD1,RPS6KA4,SETD7,SIN3A,SKI,SMAD4,SNAI2,SNW1,SPI1,SREBF1
GO Biological Process	GO:0097061	dendritic spine organization	378	1.04439e-06	0.0134757	3.565e-05	2.14242	23.338	50	0.00393625	0.00843312	489	0.00433872	1	0.114484	1.95766	7.15138	14	27	0.00284958	0.518518	.,.,.,.,.,.,.,.,.,.,.,.,.,.,.,.,.,.,.,.,.,.,.,.,.,.,.,.,.,.,.,.,.,.,.,.,.,.,.,.,.,.,.,.,.,.,.,.,.,.	ARC,ARF1,CTNND2,CTTN,DOCK10,DVL1,EPHB2,EPHB3,IGF1R,ITPKA,SHANK1,SHANK3,WNT7A,ZNF365
GO Biological Process	GO:0030150	protein import into mitochondrial matrix	379	1.06684e-06	0.0137654	3.63203e-05	4.05237	4.44184	18	0.000749172	0.00303593	4055	0.281838	1	0.896808	1.33253	4.50272	6	17	0.00122125	0.352941	.,.,.,.,.,.,.,.,.,.,.,.,.,.,.,.,.,.	DNLZ,GRPEL1,PAM16,TIMM44,TOMM20,TOMM40
GO Biological Process	GO:0070206	protein trimerization	380	1.11254e-06	0.014355	3.77765e-05	2.40312	16.2289	39	0.00273721	0.00657784	6381	0.584774	1	1	0.981628	13.2433	13	50	0.00264604	0.26	.,.,.,.,.,.,.,.,.,.,.,.,.,.,.,.,.,.,.,.,.,.,.,.,.,.,.,.,.,.,.,.,.,.,.,.,.,.,.	ARG1,ATXN10,C1QTNF5,C1QTNF6,COL1A2,COL6A1,COL6A2,GNB1,SKI,SMAD4,TRAF2,TRIM27,WIZ
GO Biological Process	GO:0048630	skeletal muscle tissue growth	381	1.15401e-06	0.0148901	3.90818e-05	6.78524	1.62116	11	0.00027343	0.00185529	6669	0.602741	1	1	1.2585	0.794598	1	3	0.000203542	0.333333	.,.,.,.,.,.,.,.,.,.,.	DLL1
GO Biological Process	GO:0060143	positive regulation of syncytium formation by plasma membrane fusion	382	1.15487e-06	0.0149012	3.90085e-05	2.83465	10.2305	29	0.00172551	0.00489121	2836	0.194329	1	0.884142	1.35918	6.62165	9	25	0.00183187	0.36	.,.,.,.,.,.,.,.,.,.,.,.,.,.,.,.,.,.,.,.,.,.,.,.,.,.,.,.,.	BAI1,DCSTAMP,EHD1,EHD2,GDF15,MYOD1,NFATC2,SCGB3A1,TNFSF14
GO Biological Process	GO:0046034	ATP metabolic process	383	1.16929e-06	0.0150874	3.93926e-05	1.63114	66.8245	109	0.0112708	0.0183842	9140	0.901826	1	1	0.859766	53.5029	46	202	0.00936291	0.227723	.,.,.,.,.,.,.,.,.,.,.,.,.,.,.,.,.,.,.,.,.,.,.,.,.,.,.,.,.,.,.,.,.,.,.,.,.,.,.,.,.,.,.,.,.,.,.,.,.,.,.,.,.,.,.,.,.,.,.,.,.,.,.,.,.,.,.,.,.,.,.,.,.,.,.,.,.,.,.,.,.,.,.,.,.,.,.,.,.,.,.,.,.,.,.,.,.,.,.,.,.,.,.,.,.,.,.,.,.	ADCYAP1,AK1,ATP5EP2,ATP5G2,ATP5G3,ATP5I,ATP5S,ATP6V0A1,ATP6V1B1,BID,COX6C,COX8C,CTNS,DHTKD1,ENPP1,FAM20C,FIGNL1,GALK1,GBAS,HK1,HK2,HK3,MYH3,NADK,NDUFA10,NDUFA12,NDUFA4,NDUFA8,NDUFB2,NDUFB4,NDUFS4,NDUFS6,NDUFS7,NDUFV2,NMNAT1,NUDT5,OGDHL,PARG,PFKP,PGK2,PRKAG2,SDHA,SLC25A25,TCIRG1,UQCR11,UQCRFS1
GO Biological Process	GO:0043902	positive regulation of multi-organism process	384	1.1838e-06	0.0152746	3.97776e-05	1.58996	75.4735	120	0.0127295	0.0202395	4526	0.341699	1	0.974137	1.06755	38.4056	41	145	0.00834521	0.282759	.,.,.,.,.,.,.,.,.,.,.,.,.,.,.,.,.,.,.,.,.,.,.,.,.,.,.,.,.,.,.,.,.,.,.,.,.,.,.,.,.,.,.,.,.,.,.,.,.,.,.,.,.,.,.,.,.,.,.,.,.,.,.,.,.,.,.,.,.,.,.,.,.,.,.,.,.,.,.,.,.,.,.,.,.,.,.,.,.,.,.,.,.,.,.,.,.,.,.,.,.,.,.,.,.,.,.,.,.,.,.,.,.,.,.,.,.,.,.,.	ADAR,ADARB1,ARG1,C9orf69,CACNA1H,CHMP4B,CNOT7,CTDP1,DDB1,EDNRB,FKBP6,HPN,INHBB,LARP1,LEF1,LGALS9,LHFPL2,MVB12A,MVB12B,NELFCD,NOTCH1,NR5A2,OXT,OXTR,P2RY1,P4HB,PC,PGLYRP1,POLR2E,PPIE,SMURF2,SNW1,SYDE1,TMPRSS2,TOP2A,TRIM11,VAPA,VAPB,VPS37B,YTHDC2,ZP4
GO Biological Process	GO:0050853	B cell receptor signaling pathway	385	1.20528e-06	0.0155517	4.0394e-05	2.06307	26.1745	54	0.00441466	0.00910778	676	0.0110348	1	0.210623	1.72594	9.27031	16	35	0.00325667	0.457143	.,.,.,.,.,.,.,.,.,.,.,.,.,.,.,.,.,.,.,.,.,.,.,.,.,.,.,.,.,.,.,.,.,.,.,.,.,.,.,.,.,.,.,.,.,.,.,.,.,.,.,.,.,.	ABL1,BAX,BCAR1,BLK,CD38,CD79B,ENSG00000259680,IGLL1,MAPK1,NFAM1,NFATC2,PLCG2,PTPRC,RFTN1,SYK,VAV3
GO Biological Process	GO:0090504	epiboly	386	1.22754e-06	0.0158389	4.10335e-05	2.495	14.4289	36	0.00243361	0.00607185	5009	0.409644	1	1	1.14906	6.09192	7	23	0.00142479	0.304348	.,.,.,.,.,.,.,.,.,.,.,.,.,.,.,.,.,.,.,.,.,.,.,.,.,.,.,.,.,.,.,.,.,.,.,.	COL5A1,MEGF8,MSX2,PDPN,RLTPR,TMEFF2,WNT7A
GO Biological Process	GO:0048539	bone marrow development	387	1.2372e-06	0.0159636	4.12497e-05	4.21759	4.03074	17	0.000679834	0.00286726	401	0.00186448	1	0.0599936	3.23614	1.85406	6	7	0.00122125	0.857143	.,.,.,.,.,.,.,.,.,.,.,.,.,.,.,.,.	ASXL1,CTC1,HOXB4,LRP5,PTPRC,SBDS
GO Biological Process	GO:0065002	intracellular protein transmembrane transport	388	1.2625e-06	0.0162901	4.19847e-05	2.18649	21.4956	47	0.0036255	0.00792714	4300	0.300527	1	0.90179	1.14613	14.8325	17	56	0.00346021	0.303571	.,.,.,.,.,.,.,.,.,.,.,.,.,.,.,.,.,.,.,.,.,.,.,.,.,.,.,.,.,.,.,.,.,.,.,.,.,.,.,.,.,.,.,.,.,.,.	AKT2,BCR,C2CD5,CHCHD4,DNLZ,GRPEL1,PAM16,PEX10,PEX14,PEX2,SEC63,SRP54,TIMM13,TIMM22,TIMM44,TOMM20,TOMM40
GO Biological Process	GO:0030195	negative regulation of blood coagulation	389	1.26381e-06	0.0163069	4.19201e-05	2.27819	18.8746	43	0.00318344	0.00725249	4403	0.322452	1	0.944946	1.14906	12.1838	14	46	0.00284958	0.304348	.,.,.,.,.,.,.,.,.,.,.,.,.,.,.,.,.,.,.,.,.,.,.,.,.,.,.,.,.,.,.,.,.,.,.,.,.,.,.,.,.,.,.	ADAMTS18,ANXA2,APOH,CD9,F11,NOS3,PDGFA,PDGFB,PDGFRA,PLAT,PROC,SEBOX,TMPRSS6,UBASH3B
GO Biological Process	GO:0050775	positive regulation of dendrite morphogenesis	390	1.29172e-06	0.0166671	4.27362e-05	1.9865	29.7004	59	0.00500934	0.00995109	1819	0.0901457	1	0.639445	1.44357	9.00544	13	34	0.00264604	0.382353	.,.,.,.,.,.,.,.,.,.,.,.,.,.,.,.,.,.,.,.,.,.,.,.,.,.,.,.,.,.,.,.,.,.,.,.,.,.,.,.,.,.,.,.,.,.,.,.,.,.,.,.,.,.,.,.,.,.,.	BAIAP2,CAMK2B,CUX1,CUX2,EPHA4,FBXO31,ITPKA,LRP8,OPA1,PAFAH1B1,PTPRD,SS18L1,TIAM1
GO Biological Process	GO:0016331	morphogenesis of embryonic epithelium	391	1.32945e-06	0.0171538	4.38717e-05	1.44808	123.612	179	0.0208487	0.0301906	324	0.000756736	1	0.0301363	1.47271	37.3461	55	141	0.0111948	0.390071	.,.,.,.,.,.,.,.,.,.,.,.,.,.,.,.,.,.,.,.,.,.,.,.,.,.,.,.,.,.,.,.,.,.,.,.,.,.,.,.,.,.,.,.,.,.,.,.,.,.,.,.,.,.,.,.,.,.,.,.,.,.,.,.,.,.,.,.,.,.,.,.,.,.,.,.,.,.,.,.,.,.,.,.,.,.,.,.,.,.,.,.,.,.,.,.,.,.,.,.,.,.,.,.,.,.,.,.,.,.,.,.,.,.,.,.,.,.,.,.,.,.,.,.,.,.,.,.,.,.,.,.,.,.,.,.,.,.,.,.,.,.,.,.,.,.,.,.,.,.,.,.,.,.,.,.,.,.,.,.,.,.,.,.,.,.,.,.,.,.,.,.,.,.,.,.,.,.,.	ABL1,ALDH1A2,ALX1,BCL10,BMP4,BMP7,CELSR1,COBL,CTNNB1,DVL1,FGF10,GATA3,GDNF,GLI2,GRHL3,HAND1,HES5,IFT172,IRX1,IRX2,IRX3,JAG2,KAT2A,KDM2B,LAMA5,LRP2,MIB1,OSR1,OVOL2,PAX2,PAX8,PCDH8,PDX1,PHACTR4,PLXNB2,PTCH1,RARA,RET,SALL4,SEMA4C,SFRP1,SKI,SOX11,SOX8,SOX9,ST14,SUFU,TEAD2,TFAP2A,TMED2,VEGFC,WNT4,WNT5A,WNT7B,ZEB2
GO Biological Process	GO:0010899	regulation of phosphatidylcholine catabolic process	392	1.34036e-06	0.0172946	4.41189e-05	7.57156	1.32073	10	0.000222758	0.00168662	2407	0.173284	1	0.928911	2.517	0.794598	2	3	0.000407083	0.666667	.,.,.,.,.,.,.,.,.,.	LDLR,SCARB1
GO Biological Process	GO:0035095	behavioral response to nicotine	393	1.36681e-06	0.0176359	4.48751e-05	4.71078	3.18418	15	0.000537053	0.00252994	2176	0.135357	1	0.802628	1.88775	2.11893	4	8	0.000814167	0.5	.,.,.,.,.,.,.,.,.,.,.,.,.,.,.	CHRNA3,CHRNA4,CHRNA5,PPARA
GO Biological Process	GO:0014014	negative regulation of gliogenesis	394	1.44306e-06	0.0186198	4.72583e-05	1.83224	39.8419	73	0.00671984	0.0123124	86	9.16221e-07	0.011822	0.000137465	2.42019	10.3298	25	39	0.00508854	0.641026	.,.,.,.,.,.,.,.,.,.,.,.,.,.,.,.,.,.,.,.,.,.,.,.,.,.,.,.,.,.,.,.,.,.,.,.,.,.,.,.,.,.,.,.,.,.,.,.,.,.,.,.,.,.,.,.,.,.,.,.,.,.,.,.,.,.,.,.,.,.,.,.,.	ADCYAP1,ASCL2,CERS2,CTNNB1,DAB1,DLX1,DLX2,DUSP10,GPR37L1,HES1,HES5,ID4,IDH2,KDM4A,LIN28A,MBD1,MYCN,NKX6-1,NKX6-2,NOTCH1,NTRK3,PITX3,SKI,SOX11,TERT
GO Biological Process	GO:0010676	positive regulation of cellular carbohydrate metabolic process	395	1.44879e-06	0.0186937	4.73259e-05	1.86802	36.9374	69	0.00622996	0.0116377	2093	0.121827	1	0.751042	1.3069	13.773	18	52	0.00366375	0.346154	.,.,.,.,.,.,.,.,.,.,.,.,.,.,.,.,.,.,.,.,.,.,.,.,.,.,.,.,.,.,.,.,.,.,.,.,.,.,.,.,.,.,.,.,.,.,.,.,.,.,.,.,.,.,.,.,.,.,.,.,.,.,.,.,.,.,.,.,.	AKT1,AKT2,C12orf5,GPER1,IGF2,INS,IRS1,IRS2,KAT2A,NTSR1,P2RY1,PMAIP1,POU1F1,PPARA,PTH1R,PTPN2,SRC,WDR5
GO Biological Process	GO:0043433	negative regulation of sequence-specific DNA binding transcription factor activity	396	1.46135e-06	0.0188558	4.76158e-05	1.52729	91.0109	139	0.0153501	0.0234441	659	0.0102897	1	0.201469	1.35036	36.2867	49	137	0.00997354	0.357664	.,.,.,.,.,.,.,.,.,.,.,.,.,.,.,.,.,.,.,.,.,.,.,.,.,.,.,.,.,.,.,.,.,.,.,.,.,.,.,.,.,.,.,.,.,.,.,.,.,.,.,.,.,.,.,.,.,.,.,.,.,.,.,.,.,.,.,.,.,.,.,.,.,.,.,.,.,.,.,.,.,.,.,.,.,.,.,.,.,.,.,.,.,.,.,.,.,.,.,.,.,.,.,.,.,.,.,.,.,.,.,.,.,.,.,.,.,.,.,.,.,.,.,.,.,.,.,.,.,.,.,.,.,.,.,.,.,.,.	ADORA3,AIM2,BHLHE40,BMP7,CACTIN,CDKN2A,COMMD1,COMMD7,CTNNBIP1,DAB2IP,DAP,DDIT3,ESR1,FOXA2,GAS6,GLIS2,HAND1,HAND2,HAVCR2,HDAC4,ID2,KDM1A,KEAP1,KLF4,LRRC14,MAP3K10,MEN1,MSX2,NLRP12,PARP10,PEX14,PIAS4,PIM1,POP4,POU4F2,PRNP,PTCH1,RWDD3,SIGIRR,SIK1,SMAD7,SUFU,SUMO1,TAF3,TCF7L2,TLR9,TRIM40,USP7,WFS1
GO Biological Process	GO:0001545	primary ovarian follicle growth	397	1.46412e-06	0.0188915	4.75856e-05	4.40226	3.6345	16	0.000613004	0.0026986	2407	0.173284	1	0.928911	2.517	0.794598	2	3	0.000407083	0.666667	.,.,.,.,.,.,.,.,.,.,.,.,.,.,.,.	FSHR,SRC
GO Biological Process	GO:0048633	positive regulation of skeletal muscle tissue growth	398	1.49465e-06	0.0192854	4.84559e-05	6.60325	1.66585	11	0.000280966	0.00185529	6669	0.602741	1	1	1.2585	0.794598	1	3	0.000203542	0.333333	.,.,.,.,.,.,.,.,.,.,.	DLL1
GO Biological Process	GO:1902275	regulation of chromatin organization	399	1.49741e-06	0.0193211	4.84238e-05	1.52912	90.2479	138	0.0152214	0.0232754	2680	0.185163	1	0.891475	1.13024	41.584	47	157	0.00956646	0.299363	.,.,.,.,.,.,.,.,.,.,.,.,.,.,.,.,.,.,.,.,.,.,.,.,.,.,.,.,.,.,.,.,.,.,.,.,.,.,.,.,.,.,.,.,.,.,.,.,.,.,.,.,.,.,.,.,.,.,.,.,.,.,.,.,.,.,.,.,.,.,.,.,.,.,.,.,.,.,.,.,.,.,.,.,.,.,.,.,.,.,.,.,.,.,.,.,.,.,.,.,.,.,.,.,.,.,.,.,.,.,.,.,.,.,.,.,.,.,.,.,.,.,.,.,.,.,.,.,.,.,.,.,.,.,.,.,.,.	AKAP8,AKAP8L,ATAD2B,AUTS2,CTBP1,CTCFL,CTNNB1,DPPA2,GATA2,GATA3,H2AFY,HMGA1,IGF2,JARID2,KAT2A,KDM1A,KDM3A,KDM4A,MAP1S,MAPK8,MKI67,MTF2,MTHFR,NIPBL,NOC2L,NOS1,NSD1,OTUB1,PADI2,PARP10,PAX5,PAX7,PAXIP1,PHF2,PRDM12,PRKD1,RPS6KA4,SETD7,SETDB1,SIN3A,SIRT6,SKI,SMAD4,SNAI2,SNW1,SPI1,SREBF1
GO Biological Process	GO:0060997	dendritic spine morphogenesis	400	1.57356e-06	0.0203037	5.07592e-05	2.46719	14.5915	36	0.00246104	0.00607185	505	0.0048778	1	0.12463	2.22088	4.50272	10	17	0.00203542	0.588235	.,.,.,.,.,.,.,.,.,.,.,.,.,.,.,.,.,.,.,.,.,.,.,.,.,.,.,.,.,.,.,.,.,.,.,.	ARC,CTNND2,DOCK10,DVL1,EPHB2,EPHB3,SHANK1,SHANK3,WNT7A,ZNF365
GO Biological Process	GO:0060448	dichotomous subdivision of terminal units involved in lung branching	401	1.5739e-06	0.020308	5.06434e-05	7.43467	1.34505	10	0.000226859	0.00168662	6669	0.602741	1	1	1.2585	0.794598	1	3	0.000203542	0.333333	.,.,.,.,.,.,.,.,.,.	CELSR1
GO Biological Process	GO:0048729	tissue morphogenesis	402	1.67973e-06	0.0216735	5.39142e-05	1.22057	440.779	538	0.0743429	0.0907404	90	1.00896e-06	0.0130186	0.000144651	1.35947	135.346	184	511	0.0374517	0.360078	.,.,.,.,.,.,.,.,.,.,.,.,.,.,.,.,.,.,.,.,.,.,.,.,.,.,.,.,.,.,.,.,.,.,.,.,.,.,.,.,.,.,.,.,.,.,.,.,.,.,.,.,.,.,.,.,.,.,.,.,.,.,.,.,.,.,.,.,.,.,.,.,.,.,.,.,.,.,.,.,.,.,.,.,.,.,.,.,.,.,.,.,.,.,.,.,.,.,.,.,.,.,.,.,.,.,.,.,.,.,.,.,.,.,.,.,.,.,.,.,.,.,.,.,.,.,.,.,.,.,.,.,.,.,.,.,.,.,.,.,.,.,.,.,.,.,.,.,.,.,.,.,.,.,.,.,.,.,.,.,.,.,.,.,.,.,.,.,.,.,.,.,.,.,.,.,.,.,.,.,.,.,.,.,.,.,.,.,.,.,.,.,.,.,.,.,.,.,.,.…	ABL1,ACTC1,ADAMTS16,ADARB1,ALDH1A2,ALX1,AREG,ARTN,ASTN2,BCL10,BMP4,BMP7,CAMSAP3,CELSR1,CHD7,COBL,COL5A1,CRB2,CRYGS,CSF1R,CTNNB1,CTNNBIP1,CTSZ,DLG1,DLL1,DVL1,EDNRA,EFNB2,EGFR,ENG,EPHA4,ESR1,EYA2,FEM1B,FGF10,FGFR1,FOXA1,FOXC1,FOXD1,FOXE1,FOXF1,FOXF2,FOXL1,FOXN4,FOXQ1,FREM2,GATA3,GATA4,GBX2,GCNT1,GDF2,GDNF,GLI2,GRB2,GRHL3,HAND1,HAND2,HES1,HES5,HESX1,HEY1,HMGA2,HOXB4,HOXD11,HOXD13,ID4,IFT172,IGFBP5,I…
GO Biological Process	GO:2000210	positive regulation of anoikis	403	1.68053e-06	0.0216839	5.38062e-05	6.52214	1.68656	11	0.00028446	0.00185529	6469	0.591376	1	1	1.07871	1.85406	2	7	0.000407083	0.285714	.,.,.,.,.,.,.,.,.,.,.	AES,SIK1
GO Biological Process	GO:0036363	transforming growth factor beta activation	404	1.72437e-06	0.0222495	5.5073e-05	49.0537	0.0815433	4	1.37533e-05	0.00067465	3245	0.264866	1	1	3.77549	0.264866	1	1	0.000203542	1	.,.,.,.	LTBP3
GO Biological Process	GO:1902462	positive regulation of mesenchymal stem cell proliferation	404	1.72437e-06	0.0222495	5.5073e-05	49.0537	0.0815433	4	1.37533e-05	0.00067465	3245	0.264866	1	1	3.77549	0.264866	1	1	0.000203542	1	.,.,.,.	LTBP3
GO Biological Process	GO:0043434	response to peptide hormone	406	1.73198e-06	0.0223478	5.50438e-05	1.33902	201.64	270	0.0340091	0.0455389	244	0.000282016	1	0.0149133	1.31008	96.941	127	366	0.0258498	0.346994	.,.,.,.,.,.,.,.,.,.,.,.,.,.,.,.,.,.,.,.,.,.,.,.,.,.,.,.,.,.,.,.,.,.,.,.,.,.,.,.,.,.,.,.,.,.,.,.,.,.,.,.,.,.,.,.,.,.,.,.,.,.,.,.,.,.,.,.,.,.,.,.,.,.,.,.,.,.,.,.,.,.,.,.,.,.,.,.,.,.,.,.,.,.,.,.,.,.,.,.,.,.,.,.,.,.,.,.,.,.,.,.,.,.,.,.,.,.,.,.,.,.,.,.,.,.,.,.,.,.,.,.,.,.,.,.,.,.,.,.,.,.,.,.,.,.,.,.,.,.,.,.,.,.,.,.,.,.,.,.,.,.,.,.,.,.,.,.,.,.,.,.,.,.,.,.,.,.,.,.,.,.,.,.,.,.,.,.,.,.,.,.,.,.,.,.,.,.,.,.…	AANAT,ADCY2,ADCY4,ADCY8,ADCY9,AGTR1,AGTRAP,AKT1,AKT2,APRT,AREG,ARG1,ATP6V0A1,ATP6V0E2,ATP6V1B1,ATP6V1C1,ATP6V1G1,ATP6V1H,BAIAP2,BAIAP2L1,BCAR1,BMP7,BRAF,BSG,C2CD5,CAPN10,CDC5L,CDC6,CPEB1,CRHR2,CRK,CSK,CTGF,CXCL12,CYFIP1,EGR1,EIF2B3,ENPP1,EREG,F7,FGF21,FYN,GCGR,GCNT1,GLP1R,GNB1,GNB2,GNG13,GNG2,GNG7,GNRHR,GOT1,GPER1,GRB2,GSTP1,ICAM1,IDE,IGF1R,IGF2,IGFBP5,IL10,INHBB,INS,IRS1,IRS2,JUND,LEP,LPIN1,LRP5…
GO Biological Process	GO:0061082	myeloid leukocyte cytokine production	407	1.75067e-06	0.0225888	5.55008e-05	4.3403	3.68638	16	0.000621754	0.0026986	7470	0.707978	1	1	0.943873	1.05946	1	4	0.000203542	0.25	.,.,.,.,.,.,.,.,.,.,.,.,.,.,.,.	GAS6
GO Biological Process	GO:2000664	positive regulation of interleukin-5 secretion	408	1.76022e-06	0.0227121	5.56668e-05	4.33843	3.68797	16	0.000622023	0.0026986	1345	0.0595408	1	0.571193	2.83162	1.05946	3	4	0.000610625	0.75	.,.,.,.,.,.,.,.,.,.,.,.,.,.,.,.	GATA3,IL17RB,PRKCZ
GO Biological Process	GO:0060142	regulation of syncytium formation by plasma membrane fusion	409	1.78889e-06	0.0230821	5.64354e-05	2.77073	10.4666	29	0.00176532	0.00489121	3940	0.270873	1	0.887075	1.2585	7.15138	9	27	0.00183187	0.333333	.,.,.,.,.,.,.,.,.,.,.,.,.,.,.,.,.,.,.,.,.,.,.,.,.,.,.,.,.	BAI1,DCSTAMP,EHD1,EHD2,GDF15,MYOD1,NFATC2,SCGB3A1,TNFSF14
GO Biological Process	GO:0060588	negative regulation of lipoprotein lipid oxidation	410	1.8034e-06	0.0232692	5.67542e-05	17.2828	0.347166	6	5.85538e-05	0.00101198	3245	0.264866	1	1	3.77549	0.264866	1	1	0.000203542	1	.,.,.,.,.,.	APOD
GO Biological Process	GO:0045218	zonula adherens maintenance	411	1.81512e-06	0.0234205	5.69841e-05	7.31494	1.36707	10	0.000230573	0.00168662	813	0.0185731	1	0.29477	3.77549	0.794598	3	3	0.000610625	1	.,.,.,.,.,.,.,.,.,.	CAMSAP3,KIFC3,PLEKHA7
GO Biological Process	GO:1902743	regulation of lamellipodium organization	412	1.85898e-06	0.0239865	5.82196e-05	1.98898	28.6579	57	0.00483352	0.00961376	1140	0.0423563	1	0.479406	1.49264	11.3892	17	43	0.00346021	0.395349	.,.,.,.,.,.,.,.,.,.,.,.,.,.,.,.,.,.,.,.,.,.,.,.,.,.,.,.,.,.,.,.,.,.,.,.,.,.,.,.,.,.,.,.,.,.,.,.,.,.,.,.,.,.,.,.,.	AQP1,AUTS2,BIN3,C15orf38,CAPZB,CORO1C,DMTN,FSCN1,HDAC4,PDPN,RLTPR,RREB1,SLIT2,SRC,SSH1,TWF2,WASF2
GO Biological Process	GO:0072210	metanephric nephron development	413	1.88124e-06	0.0242736	5.87738e-05	1.81814	40.1509	73	0.00677195	0.0123124	50	3.81658e-08	0.000492453	9.84907e-06	2.74581	8.74058	24	33	0.004885	0.727273	.,.,.,.,.,.,.,.,.,.,.,.,.,.,.,.,.,.,.,.,.,.,.,.,.,.,.,.,.,.,.,.,.,.,.,.,.,.,.,.,.,.,.,.,.,.,.,.,.,.,.,.,.,.,.,.,.,.,.,.,.,.,.,.,.,.,.,.,.,.,.,.,.	AQP1,BMP4,FOXD1,GDNF,HES1,HES5,IRX1,IRX2,KIF26B,LHX1,OSR1,PAX2,PAX8,PDGFB,PDGFRA,PDGFRB,PKD1,SALL1,SIX2,SMO,SOX8,SOX9,TCF21,WNT4
GO Biological Process	GO:0045683	negative regulation of epidermis development	414	1.91543e-06	0.0247147	5.96974e-05	2.41084	15.3473	37	0.00258852	0.00624051	1935	0.103253	1	0.688511	1.65178	4.23786	7	16	0.00142479	0.4375	.,.,.,.,.,.,.,.,.,.,.,.,.,.,.,.,.,.,.,.,.,.,.,.,.,.,.,.,.,.,.,.,.,.,.,.,.	CDH3,DLL1,HES1,MSX2,NOTCH1,SMO,SRSF6
GO Biological Process	GO:0050873	brown fat cell differentiation	415	1.97728e-06	0.0255129	6.14768e-05	2.19132	20.5356	45	0.00346358	0.00758981	7377	0.681	1	1	0.911326	7.68112	7	29	0.00142479	0.241379	.,.,.,.,.,.,.,.,.,.,.,.,.,.,.,.,.,.,.,.,.,.,.,.,.,.,.,.,.,.,.,.,.,.,.,.,.,.,.,.,.,.,.,.,.	ARL4A,CEBPA,CEBPB,EBF2,METRNL,PRDM16,ZNF516
GO Biological Process	GO:0098773	skin epidermis development	416	1.98917e-06	0.0256662	6.16976e-05	1.62756	64.514	105	0.0108811	0.0177096	1975	0.113625	1	0.742333	1.2585	19.865	25	75	0.00508854	0.333333	.,.,.,.,.,.,.,.,.,.,.,.,.,.,.,.,.,.,.,.,.,.,.,.,.,.,.,.,.,.,.,.,.,.,.,.,.,.,.,.,.,.,.,.,.,.,.,.,.,.,.,.,.,.,.,.,.,.,.,.,.,.,.,.,.,.,.,.,.,.,.,.,.,.,.,.,.,.,.,.,.,.,.,.,.,.,.,.,.,.,.,.,.,.,.,.,.,.,.,.,.,.,.,.,.	ALX4,APCDD1,CELSR1,CTNNB1,DLL1,DNASE1L2,EGFR,FGF10,FOXE1,FOXQ1,GNAS,IGFBP5,KRT84,LAMA5,LDB2,NOTCH1,NSUN2,PDGFA,SHH,SMO,SNAI1,SOS1,SOX18,SOX21,SOX9
GO Biological Process	GO:0030851	granulocyte differentiation	417	1.99926e-06	0.0257965	6.1862e-05	3.2042	7.17808	23	0.00121067	0.00387924	3012	0.230719	1	0.988371	1.41581	4.23786	6	16	0.00122125	0.375	.,.,.,.,.,.,.,.,.,.,.,.,.,.,.,.,.,.,.,.,.,.,.	CBFA2T3,CEBPA,GATA2,LEF1,SPI1,ZFPM1
GO Biological Process	GO:0061098	positive regulation of protein tyrosine kinase activity	418	2.04101e-06	0.0263351	6.30027e-05	1.98266	28.7493	57	0.00484892	0.00961376	1876	0.0967525	1	0.665457	1.37291	11.6541	16	44	0.00325667	0.363636	.,.,.,.,.,.,.,.,.,.,.,.,.,.,.,.,.,.,.,.,.,.,.,.,.,.,.,.,.,.,.,.,.,.,.,.,.,.,.,.,.,.,.,.,.,.,.,.,.,.,.,.,.,.,.,.,.	ADRA2C,CSF1R,DOK7,EPHA4,EREG,FAM150B,GAS6,GPRC5B,LRP8,NEURL1,PDGFB,PRNP,PTPN1,SRCIN1,TGFA,WNT3A
GO Biological Process	GO:0048193	Golgi vesicle transport	419	2.07142e-06	0.0267275	6.37888e-05	1.38361	158.281	219	0.0266961	0.0369371	2939	0.206893	1	0.908314	1.08037	86.0815	93	325	0.0189294	0.286154	.,.,.,.,.,.,.,.,.,.,.,.,.,.,.,.,.,.,.,.,.,.,.,.,.,.,.,.,.,.,.,.,.,.,.,.,.,.,.,.,.,.,.,.,.,.,.,.,.,.,.,.,.,.,.,.,.,.,.,.,.,.,.,.,.,.,.,.,.,.,.,.,.,.,.,.,.,.,.,.,.,.,.,.,.,.,.,.,.,.,.,.,.,.,.,.,.,.,.,.,.,.,.,.,.,.,.,.,.,.,.,.,.,.,.,.,.,.,.,.,.,.,.,.,.,.,.,.,.,.,.,.,.,.,.,.,.,.,.,.,.,.,.,.,.,.,.,.,.,.,.,.,.,.,.,.,.,.,.,.,.,.,.,.,.,.,.,.,.,.,.,.,.,.,.,.,.,.,.,.,.,.,.,.,.,.,.,.,.,.,.,.,.,.,.,.,.,.,.,.…	ACTR1A,AMN,ANK1,AP1AR,AP3B2,AREG,ARF1,ARF3,ARFGAP1,ATP9A,ATP9B,BGLAP,BICD2,CAPZA2,CAPZB,CD55,CEP19,CNIH1,COG7,COMMD1,COPB2,CORO7,CSNK1D,CTSZ,CUX1,CUX2,CYTH3,DCTN1,EHD3,ERGIC1,EXOC5,F10,F7,GAK,GAS6,GOLGA2,GOLGA7,GOSR1,GRIA1,HTT,INS,KIF18A,KIF26A,KRT18,LMAN1,LMAN2L,LMF1,MON2,NAPG,NKD2,NRBP2,OSBPL5,PEF1,PPP6R3,PRKD1,PROC,RAB14,RAB1A,RAB26,RAB31,RAB6C,RER1,SCAMP1,SCYL1,SEC13,SEC16A,SEC16B,SEC23A,SEC2…
GO Biological Process	GO:1903825	organic acid transmembrane transport	420	2.14356e-06	0.0276584	6.58533e-05	1.6965	53.0505	90	0.00894763	0.0151796	959	0.0254388	1	0.342271	1.3432	27.5461	37	104	0.00753104	0.355769	.,.,.,.,.,.,.,.,.,.,.,.,.,.,.,.,.,.,.,.,.,.,.,.,.,.,.,.,.,.,.,.,.,.,.,.,.,.,.,.,.,.,.,.,.,.,.,.,.,.,.,.,.,.,.,.,.,.,.,.,.,.,.,.,.,.,.,.,.,.,.,.,.,.,.,.,.,.,.,.,.,.,.,.,.,.,.,.,.,.	ACACB,CPT1A,EMB,MMAA,MPC1,NAT1,NTSR1,PQLC2,PRKAG2,SLC13A5,SLC16A10,SLC16A3,SLC16A8,SLC17A5,SLC1A3,SLC1A4,SLC1A7,SLC22A11,SLC22A12,SLC22A6,SLC25A10,SLC25A18,SLC25A29,SLC32A1,SLC38A1,SLC38A7,SLC43A1,SLC6A15,SLC6A17,SLC6A18,SLC6A19,SLC6A6,SLC7A1,SLC7A10,SLC7A13,SLC7A5,SLC7A7
GO Biological Process	GO:0002143	tRNA wobble position uridine thiolation	421	2.1773e-06	0.0280937	6.67308e-05	9.91268	0.807048	8	0.000136119	0.0013493	813	0.0185731	1	0.29477	3.77549	0.794598	3	3	0.000610625	1	.,.,.,.,.,.,.,.	CTU2,MOCS3,TRMU
GO Biological Process	GO:0032958	inositol phosphate biosynthetic process	422	2.22197e-06	0.02867	6.79385e-05	4.84193	2.89141	14	0.000487672	0.00236127	6469	0.591376	1	1	1.07871	1.85406	2	7	0.000407083	0.285714	.,.,.,.,.,.,.,.,.,.,.,.,.,.	IPPK,PLCG2
GO Biological Process	GO:1904246	negative regulation of polynucleotide adenylyltransferase activity	423	2.28197e-06	0.0294443	6.96083e-05	124.628	0.0240716	3	4.05997e-06	0.000505988	3245	0.264866	1	1	3.77549	0.264866	1	1	0.000203542	1	.,.,.	ZFP36
GO Biological Process	GO:1901835	positive regulation of deadenylation-independent decapping of nuclear-transcribed mRNA	423	2.28197e-06	0.0294443	6.96083e-05	124.628	0.0240716	3	4.05997e-06	0.000505988	3245	0.264866	1	1	3.77549	0.264866	1	1	0.000203542	1	.,.,.	ZFP36
GO Biological Process	GO:2000828	regulation of parathyroid hormone secretion	425	2.28422e-06	0.0294733	6.9349e-05	7.12542	1.40343	10	0.000236706	0.00168662	1500	0.0701435	1	0.603375	3.77549	0.529732	2	2	0.000407083	1	.,.,.,.,.,.,.,.,.,.	FGFR1,GNAS
GO Biological Process	GO:0002757	immune response-activating signal transduction	426	2.28845e-06	0.0295278	6.93141e-05	1.34537	190.283	256	0.0320935	0.0431776	6354	0.562473	1	1	0.990943	100.914	100	381	0.0203542	0.262467	.,.,.,.,.,.,.,.,.,.,.,.,.,.,.,.,.,.,.,.,.,.,.,.,.,.,.,.,.,.,.,.,.,.,.,.,.,.,.,.,.,.,.,.,.,.,.,.,.,.,.,.,.,.,.,.,.,.,.,.,.,.,.,.,.,.,.,.,.,.,.,.,.,.,.,.,.,.,.,.,.,.,.,.,.,.,.,.,.,.,.,.,.,.,.,.,.,.,.,.,.,.,.,.,.,.,.,.,.,.,.,.,.,.,.,.,.,.,.,.,.,.,.,.,.,.,.,.,.,.,.,.,.,.,.,.,.,.,.,.,.,.,.,.,.,.,.,.,.,.,.,.,.,.,.,.,.,.,.,.,.,.,.,.,.,.,.,.,.,.,.,.,.,.,.,.,.,.,.,.,.,.,.,.,.,.,.,.,.,.,.,.,.,.,.,.,.,.,.,.…	ABL1,ACTB,ACTG1,ACTR3,ARPC1B,BAG6,BAIAP2,BAX,BCAR1,BCL10,BLK,BRAF,C1orf106,C3AR1,C5AR1,C5AR2,CARD11,CARD9,CD180,CD38,CD79B,CLEC6A,CR2,CREBBP,CRK,CSK,CTSL,CUL1,CYFIP1,DENND1B,DMBT1,ENSG00000259680,FADD,FCN1,FYB,FYN,GATA3,GRAP2,GRB2,HAVCR2,HCK,HRAS,ICAM2,ICAM3,IGLL1,IKBKB,IRF7,ITGB2,LAT,LCP2,LRRC70,MAP2K6,MAPK1,MAPKAPK2,MAPKAPK3,MUC16,MUC2,MUC20,MUC4,MUC5AC,MUC6,MYH2,NFAM1,NFATC2,PDPK1,PGLYRP1,PIK3…
GO Biological Process	GO:1903849	positive regulation of aorta morphogenesis	427	2.29564e-06	0.0296206	6.93691e-05	5.21422	2.49318	13	0.000420507	0.00219261	1500	0.0701435	1	0.603375	3.77549	0.529732	2	2	0.000407083	1	.,.,.,.,.,.,.,.,.,.,.,.,.	EFNB2,NOTCH1
GO Biological Process	GO:0045667	regulation of osteoblast differentiation	428	2.38012e-06	0.0307107	7.17539e-05	1.46865	108.263	159	0.0182599	0.0268173	160	5.50757e-05	0.710641	0.00444151	1.6626	28.8704	48	109	0.00977	0.440367	.,.,.,.,.,.,.,.,.,.,.,.,.,.,.,.,.,.,.,.,.,.,.,.,.,.,.,.,.,.,.,.,.,.,.,.,.,.,.,.,.,.,.,.,.,.,.,.,.,.,.,.,.,.,.,.,.,.,.,.,.,.,.,.,.,.,.,.,.,.,.,.,.,.,.,.,.,.,.,.,.,.,.,.,.,.,.,.,.,.,.,.,.,.,.,.,.,.,.,.,.,.,.,.,.,.,.,.,.,.,.,.,.,.,.,.,.,.,.,.,.,.,.,.,.,.,.,.,.,.,.,.,.,.,.,.,.,.,.,.,.,.,.,.,.,.,.,.,.,.,.,.,.,.,.,.,.,.,.	ACVR2A,AREG,AXIN2,BMP4,BMP6,BMP7,CDK6,CEBPA,CEBPB,CEBPD,CTNNB1,CTNNBIP1,FAM20C,FGF23,GDF10,GDF2,GNAS,HAND2,HDAC4,HGF,ID4,IFITM1,IGFBP5,IL6R,JUND,LRP5,MEN1,MSX2,NELL1,NOTCH1,OSTN,PRKD1,PTCH1,RUNX2,SEMA4D,SFRP1,SKI,SMAD1,SMAD3,SMOC1,SNAI2,SOX11,SUFU,TWIST2,TWSG1,WNT10B,WNT4,WNT7B
GO Biological Process	GO:0043903	regulation of symbiosis, encompassing mutualism through parasitism	429	2.45447e-06	0.03167	7.3823e-05	1.51402	91.1482	138	0.0153733	0.0232754	7404	0.688396	1	1	0.952533	57.7408	55	218	0.0111948	0.252294	.,.,.,.,.,.,.,.,.,.,.,.,.,.,.,.,.,.,.,.,.,.,.,.,.,.,.,.,.,.,.,.,.,.,.,.,.,.,.,.,.,.,.,.,.,.,.,.,.,.,.,.,.,.,.,.,.,.,.,.,.,.,.,.,.,.,.,.,.,.,.,.,.,.,.,.,.,.,.,.,.,.,.,.,.,.,.,.,.,.,.,.,.,.,.,.,.,.,.,.,.,.,.,.,.,.,.,.,.,.,.,.,.,.,.,.,.,.,.,.,.,.,.,.,.,.,.,.,.,.,.,.,.,.,.,.,.,.	ADAR,ADARB1,ANXA2,ARG1,BPIFA1,BST2,C9orf69,CHMP4B,CNOT7,CTDP1,DDB1,FCN1,FKBP6,GSN,HMGA2,HPN,IFITM1,IFITM3,IL10,IL12B,IRF8,ISG20,LAMP3,LARP1,LEF1,LGALS9,MVB12A,MVB12B,NELFCD,NOTCH1,NR5A2,P4HB,PARP10,PC,POLR2E,PPIE,PVRL2,SNW1,STAT1,TARDBP,TMPRSS2,TOP2A,TRIM11,TRIM15,TRIM26,TRIM27,TRIM31,TRIM32,TRIM59,TRIM8,VAPA,VAPB,VPS37B,YTHDC2,ZFP36
GO Biological Process	GO:0030029	actin filament-based process	430	2.52983e-06	0.0326424	7.59126e-05	1.25649	324.713	408	0.054767	0.0688143	131	2.29221e-05	0.295764	0.00225774	1.31523	129.255	170	488	0.0346021	0.348361	.,.,.,.,.,.,.,.,.,.,.,.,.,.,.,.,.,.,.,.,.,.,.,.,.,.,.,.,.,.,.,.,.,.,.,.,.,.,.,.,.,.,.,.,.,.,.,.,.,.,.,.,.,.,.,.,.,.,.,.,.,.,.,.,.,.,.,.,.,.,.,.,.,.,.,.,.,.,.,.,.,.,.,.,.,.,.,.,.,.,.,.,.,.,.,.,.,.,.,.,.,.,.,.,.,.,.,.,.,.,.,.,.,.,.,.,.,.,.,.,.,.,.,.,.,.,.,.,.,.,.,.,.,.,.,.,.,.,.,.,.,.,.,.,.,.,.,.,.,.,.,.,.,.,.,.,.,.,.,.,.,.,.,.,.,.,.,.,.,.,.,.,.,.,.,.,.,.,.,.,.,.,.,.,.,.,.,.,.,.,.,.,.,.,.,.,.,.,.,.…	ABL1,ABLIM2,ABR,ACTB,ACTC1,ACTG1,ACTN4,ACTR3,ACTR3B,ACTR3C,ADD2,ALKBH4,AQP1,ARAP1,ARF1,ARHGAP26,ARHGEF11,ARHGEF17,ARHGEF18,ARHGEF2,ARPC1B,AUTS2,BAIAP2,BAIAP2L1,BCAR1,BCR,BIN3,BRSK2,CACNA1C,CACNA1G,CACNA2D1,CAPN10,CAPN3,CAPZB,CCDC155,CD2AP,CDC42BPA,CDC42BPB,CDC42BPG,CGNL1,CNN1,CNN2,COBL,CORO1C,CORO2B,CORO7,CTTN,CXADR,CXCL1,CYTH2,DIAPH1,DLG1,DMTN,DNAJB6,DSTN,DTNBP1,EHD2,EPB41L3,EPB41L4B,ESPN,ESPNL,…
GO Biological Process	GO:0051897	positive regulation of protein kinase B signaling	431	2.56023e-06	0.0330346	7.66465e-05	1.46282	110.061	161	0.0185632	0.0271547	214	0.000166896	1	0.0100629	1.53132	37.8758	58	143	0.0118054	0.405594	.,.,.,.,.,.,.,.,.,.,.,.,.,.,.,.,.,.,.,.,.,.,.,.,.,.,.,.,.,.,.,.,.,.,.,.,.,.,.,.,.,.,.,.,.,.,.,.,.,.,.,.,.,.,.,.,.,.,.,.,.,.,.,.,.,.,.,.,.,.,.,.,.,.,.,.,.,.,.,.,.,.,.,.,.,.,.,.,.,.,.,.,.,.,.,.,.,.,.,.,.,.,.,.,.,.,.,.,.,.,.,.,.,.,.,.,.,.,.,.,.,.,.,.,.,.,.,.,.,.,.,.,.,.,.,.,.,.,.,.,.,.,.,.,.,.,.,.,.,.,.,.,.,.,.,.,.,.,.,.,.	ADAM8,ANGPT1,C19orf10,EGFR,ERBB2,ERBB4,EREG,F10,F7,FAM110C,FAM132A,FGF10,FGF18,FGF19,FGF20,FGF22,FGF23,FGF3,FGF5,FGF9,FGFR1,FGFR3,FGFR4,FYN,GAS6,GATA3,GCNT2,GRB2,HGF,IGF2,IGFBP5,INS,IRS1,IRS2,ITGB1BP1,LEP,LIN28A,MEIS3,MET,NRG2,PDGFA,PDGFB,PDGFRA,PDGFRB,PIK3CB,PIK3CG,PIK3R2,PTPN11,RAMP3,RASD2,RTN4,SPRY2,SRC,TCF7L2,TNFSF11,TRAT1,TSPYL5,VAV1
GO Biological Process	GO:0010827	regulation of glucose transport	432	2.69662e-06	0.0347944	8.05427e-05	1.78321	42.059	75	0.00709378	0.0126497	339	0.000997723	1	0.0379753	1.65501	19.3352	32	73	0.00651333	0.438356	.,.,.,.,.,.,.,.,.,.,.,.,.,.,.,.,.,.,.,.,.,.,.,.,.,.,.,.,.,.,.,.,.,.,.,.,.,.,.,.,.,.,.,.,.,.,.,.,.,.,.,.,.,.,.,.,.,.,.,.,.,.,.,.,.,.,.,.,.,.,.,.,.,.,.	ADIPOR2,AKT1,AKT2,ASPSCR1,C2CD5,C3,CAPN10,ENPP1,FAM132A,FFAR3,FGF19,FGF21,GRB10,HK2,INS,IRS1,IRS2,LEP,MZB1,NGFR,OPA1,OSTN,PID1,PIK3R2,PIK3R3,PRKAG2,PRKCZ,PTPN11,RAP1A,SIRT6,SLC2A1,TERT
GO Biological Process	GO:0060696	regulation of phospholipid catabolic process	433	2.75384e-06	0.0355328	8.20619e-05	6.18951	1.7772	11	0.000299747	0.00185529	2743	0.193602	1	0.910699	1.88775	1.5892	3	6	0.000610625	0.5	.,.,.,.,.,.,.,.,.,.,.	IDH1,LDLR,SCARB1
GO Biological Process	GO:1900165	negative regulation of interleukin-6 secretion	434	2.77455e-06	0.0358	8.24885e-05	3.96617	4.28625	17	0.000722929	0.00286726	6469	0.591376	1	1	1.07871	1.85406	2	7	0.000407083	0.285714	.,.,.,.,.,.,.,.,.,.,.,.,.,.,.,.,.	C5AR2,GAS6
GO Biological Process	GO:0060065	uterus development	435	2.792e-06	0.0360251	8.28164e-05	2.22997	18.8344	42	0.00317665	0.00708383	574	0.00633816	1	0.142476	2.07652	5.29732	11	20	0.00223896	0.55	.,.,.,.,.,.,.,.,.,.,.,.,.,.,.,.,.,.,.,.,.,.,.,.,.,.,.,.,.,.,.,.,.,.,.,.,.,.,.,.,.,.	ASH1L,CDKN1C,ESR1,FOXL2,GATA3,LHX1,NIPBL,SMAD4,SRC,WNT5A,WNT7A
GO Biological Process	GO:0090184	positive regulation of kidney development	436	2.87431e-06	0.0370872	8.50623e-05	1.83869	36.9829	68	0.00623763	0.011469	425	0.00240941	1	0.0731497	1.83934	10.3298	19	39	0.00386729	0.487179	.,.,.,.,.,.,.,.,.,.,.,.,.,.,.,.,.,.,.,.,.,.,.,.,.,.,.,.,.,.,.,.,.,.,.,.,.,.,.,.,.,.,.,.,.,.,.,.,.,.,.,.,.,.,.,.,.,.,.,.,.,.,.,.,.,.,.,.	BASP1,BMP4,EGR1,FOXD1,GATA3,GDNF,LHX1,LIN28A,PAX2,PAX8,PDGFA,PDGFB,PDGFRB,RET,SHH,SMO,SOX8,SOX9,WNT4
GO Biological Process	GO:0002065	columnar/cuboidal epithelial cell differentiation	437	2.87655e-06	0.0371161	8.49339e-05	1.51415	89.8196	136	0.0151492	0.0229381	113	4.86736e-06	0.0628035	0.000555783	1.82685	24.6325	45	93	0.00915937	0.483871	.,.,.,.,.,.,.,.,.,.,.,.,.,.,.,.,.,.,.,.,.,.,.,.,.,.,.,.,.,.,.,.,.,.,.,.,.,.,.,.,.,.,.,.,.,.,.,.,.,.,.,.,.,.,.,.,.,.,.,.,.,.,.,.,.,.,.,.,.,.,.,.,.,.,.,.,.,.,.,.,.,.,.,.,.,.,.,.,.,.,.,.,.,.,.,.,.,.,.,.,.,.,.,.,.,.,.,.,.,.,.,.,.,.,.,.,.,.,.,.,.,.,.,.,.,.,.,.,.,.,.,.,.,.,.,.	ABL1,B9D1,BMP4,BMP6,C12orf5,C1GALT1,CBFA2T2,CDK6,CDX2,CLIC5,DLL1,FAM20C,FGFR1,FOXA1,GATA4,GATA5,GATA6,HES1,HES5,JAG2,KLF5,LEF1,LRTOMT,MCOLN3,MEN1,MYO7A,NKX2-2,NKX3-2,NKX6-1,NOTCH1,PAFAH1B1,PAX6,PDPK1,PDX1,RARA,RARB,RFX3,RXRA,SLC9A3R1,SMO,SOX11,SPDEF,WNT11,WNT4,WNT5A
GO Biological Process	GO:0001172	transcription, RNA-templated	438	2.93182e-06	0.0378293	8.63682e-05	15.8685	0.378108	6	6.37727e-05	0.00101198	5261	0.459589	1	1	1.88775	0.529732	1	2	0.000203542	0.5	.,.,.,.,.,.	TERT
GO Biological Process	GO:0042404	thyroid hormone catabolic process	439	3.04616e-06	0.0393046	8.95322e-05	6.12333	1.79641	11	0.000302986	0.00185529	3245	0.264866	1	1	3.77549	0.264866	1	1	0.000203542	1	.,.,.,.,.,.,.,.,.,.,.	DIO3
GO Biological Process	GO:0001503	ossification	440	3.08665e-06	0.0398271	9.05161e-05	1.34133	189.365	254	0.0319387	0.0428403	253	0.000334766	1	0.0170731	1.37428	66.2165	91	250	0.0185223	0.364	.,.,.,.,.,.,.,.,.,.,.,.,.,.,.,.,.,.,.,.,.,.,.,.,.,.,.,.,.,.,.,.,.,.,.,.,.,.,.,.,.,.,.,.,.,.,.,.,.,.,.,.,.,.,.,.,.,.,.,.,.,.,.,.,.,.,.,.,.,.,.,.,.,.,.,.,.,.,.,.,.,.,.,.,.,.,.,.,.,.,.,.,.,.,.,.,.,.,.,.,.,.,.,.,.,.,.,.,.,.,.,.,.,.,.,.,.,.,.,.,.,.,.,.,.,.,.,.,.,.,.,.,.,.,.,.,.,.,.,.,.,.,.,.,.,.,.,.,.,.,.,.,.,.,.,.,.,.,.,.,.,.,.,.,.,.,.,.,.,.,.,.,.,.,.,.,.,.,.,.,.,.,.,.,.,.,.,.,.,.,.,.,.,.,.,.,.,.,.,.…	ADAR,AKT1,ALOX15,ALPL,ATP6V1B1,AXIN2,BGLAP,BMP4,BMP6,BMP7,BMP8A,CDH11,COL13A1,COL2A1,COL6A1,CREB3L1,CTGF,EGFR,FASN,FBXL15,FGF18,FGF9,FGFR3,FIGNL1,FOXC1,FSTL3,FZD9,GDF10,GDF2,GLI2,GNAS,GTPBP4,HDAC4,HNRNPC,HSD17B4,IARS,IFITM1,IFITM5,IGF2,IGFBP5,IHH,ITGA11,JUNB,JUND,LEF1,LEP,LRP5,MEN1,MMP16,MMP9,MN1,MRC2,MSX2,PAM16,PHB,PKDCC,PTH1R,PTHLH,ROR2,RPL38,RPS15,RRBP1,RUNX1,RUNX2,RUNX3,SATB2,SBDS,SBNO2,SEMA4…
GO Biological Process	GO:0050687	negative regulation of defense response to virus	441	3.09357e-06	0.0399164	9.05134e-05	3.74938	4.80079	18	0.000809714	0.00303593	7121	0.641881	1	1	0.943873	6.35679	6	24	0.00122125	0.25	.,.,.,.,.,.,.,.,.,.,.,.,.,.,.,.,.,.	HTRA1,NPLOC4,PCBP2,PPM1B,RNF26,SEC14L1
GO Biological Process	GO:0044803	multi-organism membrane organization	442	3.11069e-06	0.0401372	9.08081e-05	2.69093	10.7769	29	0.00181767	0.00489121	6654	0.602095	1	1	0.974321	8.21085	8	31	0.00162833	0.258064	.,.,.,.,.,.,.,.,.,.,.,.,.,.,.,.,.,.,.,.,.,.,.,.,.,.,.,.,.	CHMP4B,CHMP6,CHMP7,GAS6,LRSAM1,MVB12A,PVRL2,VPS37B
GO Biological Process	GO:0097435	supramolecular fiber organization	443	3.1408e-06	0.0405258	9.14803e-05	1.32432	207.653	275	0.0350233	0.0463822	1116	0.03793	1	0.43854	1.15932	97.4707	113	368	0.0230002	0.307065	.,.,.,.,.,.,.,.,.,.,.,.,.,.,.,.,.,.,.,.,.,.,.,.,.,.,.,.,.,.,.,.,.,.,.,.,.,.,.,.,.,.,.,.,.,.,.,.,.,.,.,.,.,.,.,.,.,.,.,.,.,.,.,.,.,.,.,.,.,.,.,.,.,.,.,.,.,.,.,.,.,.,.,.,.,.,.,.,.,.,.,.,.,.,.,.,.,.,.,.,.,.,.,.,.,.,.,.,.,.,.,.,.,.,.,.,.,.,.,.,.,.,.,.,.,.,.,.,.,.,.,.,.,.,.,.,.,.,.,.,.,.,.,.,.,.,.,.,.,.,.,.,.,.,.,.,.,.,.,.,.,.,.,.,.,.,.,.,.,.,.,.,.,.,.,.,.,.,.,.,.,.,.,.,.,.,.,.,.,.,.,.,.,.,.,.,.,.,.,.…	ABL1,ACTC1,ACTG1,ACTN4,ACTR3,ACTR3B,ACTR3C,ADAMTS14,ADAMTS2,ADAMTS3,ADD2,AGFG1,AKAP9,ANXA2,ARAP1,ARF1,ARHGEF2,ARPC1B,BAIAP2,BAIAP2L1,BCAR1,BIN3,CAPN3,CCDC13,CCDC155,CCDC88A,CCDC88B,CCDC88C,CD2AP,CGNL1,CLASP1,COBL,COL12A1,COL1A2,COL2A1,COL5A1,COL5A3,CORO7,CSNK1D,CTTN,DIAPH1,DLG1,DMTN,DNAJB6,DSTN,DVL1,ESPN,ESPNL,EVL,FAM101A,FAM101B,FAT1,FHOD3,FOXC1,FSCN1,GOLGA2,GSN,HOOK1,HOOK3,IFT172,IQGAP2,KIAA159…
GO Biological Process	GO:1903844	regulation of cellular response to transforming growth factor beta stimulus	444	3.17855e-06	0.0410129	9.23713e-05	1.59022	69.1727	110	0.0116668	0.0185529	2343	0.156475	1	0.861714	1.18447	27.0163	32	102	0.00651333	0.313725	.,.,.,.,.,.,.,.,.,.,.,.,.,.,.,.,.,.,.,.,.,.,.,.,.,.,.,.,.,.,.,.,.,.,.,.,.,.,.,.,.,.,.,.,.,.,.,.,.,.,.,.,.,.,.,.,.,.,.,.,.,.,.,.,.,.,.,.,.,.,.,.,.,.,.,.,.,.,.,.,.,.,.,.,.,.,.,.,.,.,.,.,.,.,.,.,.,.,.,.,.,.,.,.,.,.,.,.,.,.	ADAMTSL2,CDKN1C,CHST11,CIDEA,DLX1,ENG,HTRA1,HTRA3,ITGA8,LDLRAD4,LTBP4,MEN1,ONECUT1,PDPK1,PEG10,PIN1,PMEPA1,PRDM16,RASL11B,SKI,SKOR1,SMAD3,SMAD4,SMAD6,SMAD7,SMURF2,SNW1,SOX11,STK11,VASN,WFIKKN1,ZNF703
GO Biological Process	GO:0060837	blood vessel endothelial cell differentiation	445	3.22561e-06	0.04162	9.35282e-05	3.02249	7.94047	24	0.00133926	0.0040479	4569	0.358803	1	1	1.41581	2.11893	3	8	0.000610625	0.375	.,.,.,.,.,.,.,.,.,.,.,.,.,.,.,.,.,.,.,.,.,.,.,.	DLL1,HEY1,NOTCH1
GO Biological Process	GO:2000508	regulation of dendritic cell chemotaxis	446	3.23652e-06	0.0417609	9.36343e-05	3.91946	4.33733	17	0.000731545	0.00286726	8311	0.787897	1	1	0.755099	2.64866	2	10	0.000407083	0.2	.,.,.,.,.,.,.,.,.,.,.,.,.,.,.,.,.	GAS6,LGALS9
GO Biological Process	GO:0003272	endocardial cushion formation	447	3.26061e-06	0.0420716	9.41199e-05	2.45766	13.8343	34	0.00233333	0.00573452	505	0.0048778	1	0.12463	2.22088	4.50272	10	17	0.00203542	0.588235	.,.,.,.,.,.,.,.,.,.,.,.,.,.,.,.,.,.,.,.,.,.,.,.,.,.,.,.,.,.,.,.,.,.	BMP7,ENG,HEY1,MSX1,MSX2,NOTCH1,SMAD4,SNAI1,SNAI2,TBX20
GO Biological Process	GO:0009954	proximal/distal pattern formation	448	3.30679e-06	0.0426675	9.52399e-05	1.80445	39.3471	71	0.00663638	0.011975	322	0.000751013	1	0.0300942	2.07043	8.21085	17	31	0.00346021	0.548387	.,.,.,.,.,.,.,.,.,.,.,.,.,.,.,.,.,.,.,.,.,.,.,.,.,.,.,.,.,.,.,.,.,.,.,.,.,.,.,.,.,.,.,.,.,.,.,.,.,.,.,.,.,.,.,.,.,.,.,.,.,.,.,.,.,.,.,.,.,.,.	ALDH1A2,CHSY1,CTNNB1,CYP26B1,DLL1,DLX1,DLX2,FGF10,GLI2,HES5,HOXD10,HOXD9,IRX1,IRX2,IRX3,OSR1,SIX3
GO Biological Process	GO:0032091	negative regulation of protein binding	449	3.43485e-06	0.0443198	9.87079e-05	1.75595	43.8508	77	0.00739599	0.012987	1998	0.118967	1	0.768286	1.23022	23.5731	29	89	0.00590271	0.325843	.,.,.,.,.,.,.,.,.,.,.,.,.,.,.,.,.,.,.,.,.,.,.,.,.,.,.,.,.,.,.,.,.,.,.,.,.,.,.,.,.,.,.,.,.,.,.,.,.,.,.,.,.,.,.,.,.,.,.,.,.,.,.,.,.,.,.,.,.,.,.,.,.,.,.,.,.	AES,AURKB,BAX,CFHR5,CRMP1,CRTAC1,CSNK1E,CTNNBIP1,CTSZ,DDX11,DTNBP1,DVL1,GOLGA2,GTPBP4,IL10,ITGB1BP1,KDM1A,LEF1,LRPAP1,MAPK8,PDGFB,PEX14,PIN1,PPARA,PTPRF,RALB,ROCK1,WFIKKN1,ZFPM1
GO Biological Process	GO:1904394	negative regulation of skeletal muscle acetylcholine-gated channel clustering	450	3.52682e-06	0.0455066	0.000101126	15.36	0.390626	6	6.5884e-05	0.00101198	3245	0.264866	1	1	3.77549	0.264866	1	1	0.000203542	1	.,.,.,.,.,.	FZD9
GO Biological Process	GO:0032964	collagen biosynthetic process	451	3.52953e-06	0.0455415	0.000100979	3.55641	5.34247	19	0.000901075	0.00320459	3961	0.275011	1	0.895851	1.61807	1.85406	3	7	0.000610625	0.428571	.,.,.,.,.,.,.,.,.,.,.,.,.,.,.,.,.,.,.	ADAMTS3,ARG1,COL5A1
GO Biological Process	GO:1900369	negative regulation of RNA interference	452	3.65345e-06	0.0471405	0.000104293	9.231	0.866645	8	0.000146171	0.0013493	1500	0.0701435	1	0.603375	3.77549	0.529732	2	2	0.000407083	1	.,.,.,.,.,.,.,.	ADAR,TERT
GO Biological Process	GO:1903146	regulation of mitophagy	453	3.70971e-06	0.0478664	0.000105665	2.20357	19.06	42	0.0032147	0.00708383	7069	0.613979	1	1	0.963956	12.4487	12	47	0.0024425	0.255319	.,.,.,.,.,.,.,.,.,.,.,.,.,.,.,.,.,.,.,.,.,.,.,.,.,.,.,.,.,.,.,.,.,.,.,.,.,.,.,.,.,.	C12orf5,CTTN,HK2,HTT,KAT2A,SLC17A9,SREBF1,SREBF2,U2AF1,USP36,ZBTB17,ZDHHC8
GO Biological Process	GO:0060948	cardiac vascular smooth muscle cell development	454	3.80998e-06	0.0491602	0.000108282	5.41503	2.21605	12	0.000373765	0.00202395	6669	0.602741	1	1	1.2585	0.794598	1	3	0.000203542	0.333333	.,.,.,.,.,.,.,.,.,.,.,.	NOTCH1
GO Biological Process	GO:0002053	positive regulation of mesenchymal cell proliferation	455	3.91418e-06	0.0505046	0.000110999	1.77912	41.0315	73	0.00692048	0.0123124	300	0.000582555	1	0.0250557	2.15742	7.41625	16	28	0.00325667	0.571429	.,.,.,.,.,.,.,.,.,.,.,.,.,.,.,.,.,.,.,.,.,.,.,.,.,.,.,.,.,.,.,.,.,.,.,.,.,.,.,.,.,.,.,.,.,.,.,.,.,.,.,.,.,.,.,.,.,.,.,.,.,.,.,.,.,.,.,.,.,.,.,.,.	CTNNB1,FGF9,FGFR1,FOXF1,IHH,IRS2,LRP5,MYCN,PDGFA,PRRX1,SHH,SMO,SOX9,STAT1,TBX1,WNT5A
GO Biological Process	GO:0039535	regulation of RIG-I signaling pathway	456	3.96951e-06	0.0512186	0.000112322	3.52668	5.3875	19	0.000908669	0.00320459	5891	0.482876	1	1	1.11044	4.50272	5	17	0.00101771	0.294118	.,.,.,.,.,.,.,.,.,.,.,.,.,.,.,.,.,.,.	GLTSCR2,NPLOC4,PUM1,SEC14L1,TRIM15
GO Biological Process	GO:0017015	regulation of transforming growth factor beta receptor signaling pathway	457	3.99616e-06	0.0515624	0.000112828	1.58538	68.7534	109	0.0115961	0.0183842	2633	0.180051	1	0.882337	1.1704	26.4866	31	100	0.00630979	0.31	.,.,.,.,.,.,.,.,.,.,.,.,.,.,.,.,.,.,.,.,.,.,.,.,.,.,.,.,.,.,.,.,.,.,.,.,.,.,.,.,.,.,.,.,.,.,.,.,.,.,.,.,.,.,.,.,.,.,.,.,.,.,.,.,.,.,.,.,.,.,.,.,.,.,.,.,.,.,.,.,.,.,.,.,.,.,.,.,.,.,.,.,.,.,.,.,.,.,.,.,.,.,.,.,.,.,.,.,.	ADAMTSL2,CDKN1C,CHST11,CIDEA,ENG,HTRA1,HTRA3,ITGA8,LDLRAD4,LTBP4,MEN1,ONECUT1,PDPK1,PEG10,PIN1,PMEPA1,PRDM16,RASL11B,SKI,SKOR1,SMAD3,SMAD4,SMAD6,SMAD7,SMURF2,SNW1,SOX11,STK11,VASN,WFIKKN1,ZNF703
GO Biological Process	GO:0090083	regulation of inclusion body assembly	458	4.3415e-06	0.0560184	0.000122311	2.96842	8.08511	24	0.00136366	0.0040479	3012	0.230719	1	0.988371	1.41581	4.23786	6	16	0.00122125	0.375	.,.,.,.,.,.,.,.,.,.,.,.,.,.,.,.,.,.,.,.,.,.,.,.	CDC34,CLU,DNAJB6,DNAJB8,SACS,SNCAIP
GO Biological Process	GO:0060033	anatomical structure regression	459	4.45249e-06	0.0574504	0.000125164	3.49779	5.432	19	0.000916175	0.00320459	1175	0.0448051	1	0.492017	2.05936	2.91353	6	11	0.00122125	0.545454	.,.,.,.,.,.,.,.,.,.,.,.,.,.,.,.,.,.,.	AMH,GLI2,LEF1,LRP5,NINJ1,SPI1
GO Biological Process	GO:0010592	positive regulation of lamellipodium assembly	460	4.61396e-06	0.059534	0.000129422	2.63474	11.0068	29	0.00185643	0.00489121	2972	0.217648	1	0.944925	1.39097	5.03245	7	19	0.00142479	0.368421	.,.,.,.,.,.,.,.,.,.,.,.,.,.,.,.,.,.,.,.,.,.,.,.,.,.,.,.,.	AQP1,AUTS2,FSCN1,HDAC4,RLTPR,TWF2,WASF2
GO Biological Process	GO:1903317	regulation of protein maturation	461	4.61858e-06	0.0595936	0.00012927	1.78617	39.75	71	0.00670433	0.011975	2345	0.156707	1	0.862255	1.17768	28.8704	34	109	0.00692042	0.311927	.,.,.,.,.,.,.,.,.,.,.,.,.,.,.,.,.,.,.,.,.,.,.,.,.,.,.,.,.,.,.,.,.,.,.,.,.,.,.,.,.,.,.,.,.,.,.,.,.,.,.,.,.,.,.,.,.,.,.,.,.,.,.,.,.,.,.,.,.,.,.	ADAM8,BCL2L12,BIRC7,C3,C3AR1,C5AR1,C5AR2,C9,CCBE1,CD46,CD55,CD81,CFB,CFHR5,CLU,CNTN2,CPN2,CR2,CTSZ,GAS1,GSN,HPN,IL1R2,INPP5B,LDLRAD3,MYH9,NKD2,PHB,PRNP,SEBOX,SRC,SUSD4,TFR2,TNP1
GO Biological Process	GO:0043045	DNA methylation involved in embryo development	462	4.64641e-06	0.0599526	0.000129768	4.88003	2.66392	13	0.000449303	0.00219261	4569	0.358803	1	1	1.41581	2.11893	3	8	0.000610625	0.375	.,.,.,.,.,.,.,.,.,.,.,.,.	C2orf61,DNMT3A,DPPA3
GO Biological Process	GO:0002642	positive regulation of immunoglobulin biosynthetic process	463	4.67274e-06	0.0602923	0.000130221	97.9837	0.0306173	3	5.164e-06	0.000505988	3245	0.264866	1	1	3.77549	0.264866	1	1	0.000203542	1	.,.,.	MZB1
GO Biological Process	GO:0015920	lipopolysaccharide transport	464	4.69978e-06	0.0606412	0.000130692	7.5272	1.19566	9	0.000201664	0.00151796	5261	0.459589	1	1	1.88775	0.529732	1	2	0.000203542	0.5	.,.,.,.,.,.,.,.,.	SCARB1
GO Biological Process	GO:0035726	common myeloid progenitor cell proliferation	465	4.75201e-06	0.0613152	0.000131861	3.80464	4.46823	17	0.000753623	0.00286726	1767	0.0850569	1	0.621103	2.15742	1.85406	4	7	0.000814167	0.571429	.,.,.,.,.,.,.,.,.,.,.,.,.,.,.,.,.	FLT3,GSTP1,ITPKB,UNCX
GO Biological Process	GO:0045087	innate immune response	466	4.76803e-06	0.061522	0.000132021	1.30898	218.49	286	0.0368512	0.0482375	9878	0.993056	1	1	0.84436	165.806	140	626	0.0284958	0.223642	.,.,.,.,.,.,.,.,.,.,.,.,.,.,.,.,.,.,.,.,.,.,.,.,.,.,.,.,.,.,.,.,.,.,.,.,.,.,.,.,.,.,.,.,.,.,.,.,.,.,.,.,.,.,.,.,.,.,.,.,.,.,.,.,.,.,.,.,.,.,.,.,.,.,.,.,.,.,.,.,.,.,.,.,.,.,.,.,.,.,.,.,.,.,.,.,.,.,.,.,.,.,.,.,.,.,.,.,.,.,.,.,.,.,.,.,.,.,.,.,.,.,.,.,.,.,.,.,.,.,.,.,.,.,.,.,.,.,.,.,.,.,.,.,.,.,.,.,.,.,.,.,.,.,.,.,.,.,.,.,.,.,.,.,.,.,.,.,.,.,.,.,.,.,.,.,.,.,.,.,.,.,.,.,.,.,.,.,.,.,.,.,.,.,.,.,.,.,.,.…	ABL1,ADAR,ADARB1,AIM2,AKAP8,APOL1,ARG1,ARG2,ARHGEF2,BAI1,BCL10,BLK,BPIFA1,BPIFB1,BST2,C1orf106,C3,C9,CACTIN,CAMK2B,CAMK2G,CAPZA2,CARD9,CCL1,CCL22,CD180,CD46,CD55,CFB,CFD,CFHR5,CHID1,CIITA,CLEC4M,CLEC6A,CLU,COLEC11,CR2,CSF1R,CSK,DAB2IP,DAPK1,DAPK3,DEFB115,DEFB131,DMBT1,EGR1,ENSG00000259680,FADD,FCN1,FCN2,FRK,FYN,GATA3,GBP5,GBP6,GPER1,GRAP2,GRB2,GSDMD,GZMM,HAVCR2,HCK,HLA-B,HLA-F,HLA-G,ICAM1,IFI30,I…
GO Biological Process	GO:0070163	regulation of adiponectin secretion	467	4.78325e-06	0.0617183	0.000132159	6.54422	1.52807	10	0.000257727	0.00168662	5955	0.500986	1	1	1.2585	1.5892	2	6	0.000407083	0.333333	.,.,.,.,.,.,.,.,.,.	RAB11FIP3,RAB11FIP5
GO Biological Process	GO:2001242	regulation of intrinsic apoptotic signaling pathway	468	5.0746e-06	0.0654775	0.000139909	1.60748	62.8313	101	0.0105973	0.0170349	2087	0.120287	1	0.743683	1.16918	41.0542	48	155	0.00977	0.309677	.,.,.,.,.,.,.,.,.,.,.,.,.,.,.,.,.,.,.,.,.,.,.,.,.,.,.,.,.,.,.,.,.,.,.,.,.,.,.,.,.,.,.,.,.,.,.,.,.,.,.,.,.,.,.,.,.,.,.,.,.,.,.,.,.,.,.,.,.,.,.,.,.,.,.,.,.,.,.,.,.,.,.,.,.,.,.,.,.,.,.,.,.,.,.,.,.,.,.,.,.	ACKR3,AKT1,ARHGEF2,BAX,BCL2L10,BCL2L12,BID,BMF,CLU,CREB3L1,CXCL12,DDIT3,EPO,FIGNL1,GRINA,HNRNPK,HSPB1,INS,KDM1A,MCL1,MMP9,MSX1,NACC2,NOC2L,OPA1,P4HB,PDX1,PIAS4,PLEKHF1,PMAIP1,PPIF,PTPN1,PTPN2,PTTG1IP,RPS3,RPS7,SFPQ,SLC9A3R1,SNAI1,SNAI2,SOD2,SRC,TMEM161A,TPT1,TRIM32,URI1,WFS1,XBP1
GO Biological Process	GO:0060251	regulation of glial cell proliferation	469	5.08711e-06	0.065639	0.000139955	2.13033	20.6541	44	0.00348357	0.00742115	2329	0.152603	1	0.845444	1.39833	7.15138	10	27	0.00203542	0.37037	.,.,.,.,.,.,.,.,.,.,.,.,.,.,.,.,.,.,.,.,.,.,.,.,.,.,.,.,.,.,.,.,.,.,.,.,.,.,.,.,.,.,.,.	ADCYAP1,ASCL2,CERS2,HES1,IDH2,NOTCH1,PRKCH,SKI,SOX11,TERT
GO Biological Process	GO:0042447	hormone catabolic process	470	5.11604e-06	0.0660123	0.000140452	3.46304	5.48652	19	0.00092537	0.00320459	6140	0.518576	1	1	1.13265	2.64866	3	10	0.000610625	0.3	.,.,.,.,.,.,.,.,.,.,.,.,.,.,.,.,.,.,.	DIO3,ECE1,IDE
GO Biological Process	GO:0045662	negative regulation of myoblast differentiation	471	5.17209e-06	0.0667354	0.000141689	2.22133	18.0072	40	0.00303714	0.0067465	1726	0.0769915	1	0.575563	1.57312	6.35679	10	24	0.00203542	0.416667	.,.,.,.,.,.,.,.,.,.,.,.,.,.,.,.,.,.,.,.,.,.,.,.,.,.,.,.,.,.,.,.,.,.,.,.,.,.,.,.	BMP4,CMTM5,CXCL14,DDIT3,DLL1,NMRK2,NOTCH1,SOX8,SOX9,TBX3
GO Biological Process	GO:0010609	mRNA localization resulting in posttranscriptional regulation of gene expression	472	5.1722e-06	0.066737	0.000141392	21.0435	0.237603	5	4.00748e-05	0.000843312	5261	0.459589	1	1	1.88775	0.529732	1	2	0.000203542	0.5	.,.,.,.,.	MEX3D
GO Biological Process	GO:0032736	positive regulation of interleukin-13 production	473	5.35363e-06	0.0690779	0.000146042	2.9306	8.18945	24	0.00138125	0.0040479	1038	0.0329647	1	0.409772	2.03296	3.44326	7	13	0.00142479	0.538462	.,.,.,.,.,.,.,.,.,.,.,.,.,.,.,.,.,.,.,.,.,.,.,.	GATA3,IL17RB,IRF4,LGALS9,PAEP,PRKCZ,RARA
GO Biological Process	GO:0043457	regulation of cellular respiration	474	5.40297e-06	0.0697145	0.000147077	2.24318	17.386	39	0.00293237	0.00657784	8073	0.768705	1	1	0.820759	6.09192	5	23	0.00101771	0.217391	.,.,.,.,.,.,.,.,.,.,.,.,.,.,.,.,.,.,.,.,.,.,.,.,.,.,.,.,.,.,.,.,.,.,.,.,.,.,.	CBFA2T3,GLTSCR2,OPRK1,PRDM16,TRPV4
GO Biological Process	GO:0048646	anatomical structure formation involved in morphogenesis	475	5.50577e-06	0.071041	0.00014956	1.16926	635.444	743	0.107176	0.125316	32	1.45128e-10	1.87259e-06	5.85184e-08	1.37207	217.19	298	820	0.0606554	0.363415	.,.,.,.,.,.,.,.,.,.,.,.,.,.,.,.,.,.,.,.,.,.,.,.,.,.,.,.,.,.,.,.,.,.,.,.,.,.,.,.,.,.,.,.,.,.,.,.,.,.,.,.,.,.,.,.,.,.,.,.,.,.,.,.,.,.,.,.,.,.,.,.,.,.,.,.,.,.,.,.,.,.,.,.,.,.,.,.,.,.,.,.,.,.,.,.,.,.,.,.,.,.,.,.,.,.,.,.,.,.,.,.,.,.,.,.,.,.,.,.,.,.,.,.,.,.,.,.,.,.,.,.,.,.,.,.,.,.,.,.,.,.,.,.,.,.,.,.,.,.,.,.,.,.,.,.,.,.,.,.,.,.,.,.,.,.,.,.,.,.,.,.,.,.,.,.,.,.,.,.,.,.,.,.,.,.,.,.,.,.,.,.,.,.,.,.,.,.,.,.…	ABL1,ACKR3,ACTC1,ACTG1,ADA,ADAM12,ADAM8,ADIPOR2,ADM2,AGFG1,ALX1,ANGPT1,ANGPT4,ANXA2,APOD,ARHGAP22,ATOH8,ATP8A2,ATP8B1,AXIN2,BCAS3,BCL10,BMP4,BMP7,BMPER,C19orf10,C1GALT1,C5orf20,CACNA1H,CAPN3,CCBE1,CD9,CDX2,CELSR1,CEND1,COBL,COL12A1,COL18A1,COL2A1,COL4A2,COL6A1,CRB2,CSF3R,CSPG4,CTGF,CTNNB1,DAB2IP,DCSTAMP,DLL1,DLL3,DSCAM,DUSP1,DUSP5,DVL1,EDNRA,EFNB2,EGFL7,EGR3,ENG,EPAS1,EPB41L3,EPHB2,EPHB3,EPHB4,ER…
GO Biological Process	GO:2000273	positive regulation of receptor activity	476	5.56737e-06	0.0718358	0.000150916	1.8582	33.3655	62	0.00562752	0.0104571	1256	0.0494195	1	0.507691	1.43469	13.2433	19	50	0.00386729	0.38	.,.,.,.,.,.,.,.,.,.,.,.,.,.,.,.,.,.,.,.,.,.,.,.,.,.,.,.,.,.,.,.,.,.,.,.,.,.,.,.,.,.,.,.,.,.,.,.,.,.,.,.,.,.,.,.,.,.,.,.,.,.	ADRA2C,AKAP6,ALG10B,ANXA2,ARC,BUD31,CALM1,CALM2,CALM3,CAMK2B,EPHB2,EREG,GSTO1,HTT,JPH2,MED16,NEURL1,SHANK3,TGFA
GO Biological Process	GO:2001181	positive regulation of interleukin-10 secretion	477	5.64491e-06	0.0728363	0.000152697	7.35517	1.22363	9	0.00020638	0.00151796	4083	0.287028	1	0.907059	1.88775	1.05946	2	4	0.000407083	0.5	.,.,.,.,.,.,.,.,.	LGALS9,PRKCZ
GO Biological Process	GO:0048145	regulation of fibroblast proliferation	478	5.65294e-06	0.0729399	0.000152594	1.58339	66.945	106	0.0112911	0.0178782	242	0.000279526	1	0.0149038	1.68305	21.9839	37	83	0.00753104	0.445783	.,.,.,.,.,.,.,.,.,.,.,.,.,.,.,.,.,.,.,.,.,.,.,.,.,.,.,.,.,.,.,.,.,.,.,.,.,.,.,.,.,.,.,.,.,.,.,.,.,.,.,.,.,.,.,.,.,.,.,.,.,.,.,.,.,.,.,.,.,.,.,.,.,.,.,.,.,.,.,.,.,.,.,.,.,.,.,.,.,.,.,.,.,.,.,.,.,.,.,.,.,.,.,.,.,.	ANXA2,AQP1,BAX,BMI1,C1QL4,CD300A,CDC6,CDK6,CTC1,CTNNB1,DAB2IP,DACH1,EGFR,EREG,ESR1,FGF10,FTH1,GAS6,GSTP1,NDUFS4,PARP10,PDGFA,PDGFB,PDGFRA,PDGFRB,PEX2,PLA2G1B,PRKDC,SFRP1,SIRT6,SKI,TP53INP1,TRIM32,UTS2R,WAPAL,WNT5A,ZMIZ1
GO Biological Process	GO:0072703	cellular response to methyl methanesulfonate	479	6.00905e-06	0.0775348	0.000161868	20.3962	0.245144	5	4.13466e-05	0.000843312	3245	0.264866	1	1	3.77549	0.264866	1	1	0.000203542	1	.,.,.,.,.	TP53INP1
GO Biological Process	GO:0034443	negative regulation of lipoprotein oxidation	480	6.10371e-06	0.0787561	0.000164075	13.9392	0.430439	6	7.2599e-05	0.00101198	6669	0.602741	1	1	1.2585	0.794598	1	3	0.000203542	0.333333	.,.,.,.,.,.	APOD
GO Biological Process	GO:0044319	wound healing, spreading of cells	481	6.2134e-06	0.0801715	0.000166677	2.38203	14.2736	34	0.00240742	0.00573452	6300	0.547514	1	1	1.02968	5.82705	6	22	0.00122125	0.272727	.,.,.,.,.,.,.,.,.,.,.,.,.,.,.,.,.,.,.,.,.,.,.,.,.,.,.,.,.,.,.,.,.,.	COL5A1,MSX2,PDPN,RLTPR,TMEFF2,WNT7A
GO Biological Process	GO:0022600	digestive system process	482	6.27459e-06	0.0809611	0.000167969	1.81193	36.4252	66	0.00614357	0.0111317	6122	0.512306	1	1	1.01878	16.6866	17	63	0.00346021	0.269841	.,.,.,.,.,.,.,.,.,.,.,.,.,.,.,.,.,.,.,.,.,.,.,.,.,.,.,.,.,.,.,.,.,.,.,.,.,.,.,.,.,.,.,.,.,.,.,.,.,.,.,.,.,.,.,.,.,.,.,.,.,.,.,.,.,.	AQP1,C5orf20,CHRM1,CHRM3,KCNQ1,LDLR,LEP,MUC2,MUC4,MUC6,NEUROG1,SCARB1,SLC26A6,SLC26A7,SOX9,TFF1,TLR9
GO Biological Process	GO:0002011	morphogenesis of an epithelial sheet	483	6.35457e-06	0.081993	0.000169758	1.81119	36.4402	66	0.00614609	0.0111317	1985	0.11471	1	0.745645	1.3424	11.919	16	45	0.00325667	0.355556	.,.,.,.,.,.,.,.,.,.,.,.,.,.,.,.,.,.,.,.,.,.,.,.,.,.,.,.,.,.,.,.,.,.,.,.,.,.,.,.,.,.,.,.,.,.,.,.,.,.,.,.,.,.,.,.,.,.,.,.,.,.,.,.,.,.	BMP7,COL5A1,DVL1,HOXB4,MEGF8,MSX2,NOTCH1,PDPN,PHACTR4,RLTPR,SOS1,SOX11,TBX20,TMEFF2,WNT5A,WNT7A
GO Biological Process	GO:0002335	mature B cell differentiation	484	6.37226e-06	0.0822213	0.000169879	2.41554	13.6616	33	0.00230419	0.00556586	1735	0.077368	1	0.575377	1.61807	5.56219	9	21	0.00183187	0.428571	.,.,.,.,.,.,.,.,.,.,.,.,.,.,.,.,.,.,.,.,.,.,.,.,.,.,.,.,.,.,.,.,.	ADA,CDH17,DLL1,DOCK10,GPR183,LFNG,NKX2-3,PLCG2,POU2F2
GO Biological Process	GO:0009792	embryo development ending in birth or egg hatching	485	6.37748e-06	0.0822886	0.000169667	1.21174	422.533	512	0.0712654	0.0863552	81	6.68263e-07	0.0086226	0.000106452	1.34839	148.325	200	560	0.0407083	0.357143	.,.,.,.,.,.,.,.,.,.,.,.,.,.,.,.,.,.,.,.,.,.,.,.,.,.,.,.,.,.,.,.,.,.,.,.,.,.,.,.,.,.,.,.,.,.,.,.,.,.,.,.,.,.,.,.,.,.,.,.,.,.,.,.,.,.,.,.,.,.,.,.,.,.,.,.,.,.,.,.,.,.,.,.,.,.,.,.,.,.,.,.,.,.,.,.,.,.,.,.,.,.,.,.,.,.,.,.,.,.,.,.,.,.,.,.,.,.,.,.,.,.,.,.,.,.,.,.,.,.,.,.,.,.,.,.,.,.,.,.,.,.,.,.,.,.,.,.,.,.,.,.,.,.,.,.,.,.,.,.,.,.,.,.,.,.,.,.,.,.,.,.,.,.,.,.,.,.,.,.,.,.,.,.,.,.,.,.,.,.,.,.,.,.,.,.,.,.,.,.…	ABL1,ACVR2A,ADA,ADAR,AKT1,ALDH1A2,ALX1,ALX4,ANGPT1,APBA2,APBA3,ASCL2,AXIN2,B9D1,BCL10,BIRC6,BMP4,BMP7,CAMSAP3,CDKN1C,CDX2,CEBPA,CEBPB,CECR2,CELSR1,CENPU,CHD7,CHST11,COBL,COL2A1,CRB2,CTNNB1,DAD1,DLG1,DLL1,DLL3,DLX1,DLX2,DNAJB6,DSCAML1,DVL1,ECE1,EDNRA,EGFR,EIF4A3,ELF3,EPAS1,FGF9,FGFR1,FOXA1,FOXB1,FOXC1,FOXD3,FOXF1,GATA2,GATA3,GATA6,GBX2,GCM2,GLI2,GNA12,GNAS,GRB2,GRHL3,GSC,HAND1,HAND2,HES1,HES5,HEY1…
GO Biological Process	GO:0051046	regulation of secretion	486	6.58163e-06	0.0849228	0.000174738	1.20174	459.334	552	0.0774723	0.0931017	591	0.00714056	1	0.155896	1.15436	188.85	218	713	0.0443721	0.30575	.,.,.,.,.,.,.,.,.,.,.,.,.,.,.,.,.,.,.,.,.,.,.,.,.,.,.,.,.,.,.,.,.,.,.,.,.,.,.,.,.,.,.,.,.,.,.,.,.,.,.,.,.,.,.,.,.,.,.,.,.,.,.,.,.,.,.,.,.,.,.,.,.,.,.,.,.,.,.,.,.,.,.,.,.,.,.,.,.,.,.,.,.,.,.,.,.,.,.,.,.,.,.,.,.,.,.,.,.,.,.,.,.,.,.,.,.,.,.,.,.,.,.,.,.,.,.,.,.,.,.,.,.,.,.,.,.,.,.,.,.,.,.,.,.,.,.,.,.,.,.,.,.,.,.,.,.,.,.,.,.,.,.,.,.,.,.,.,.,.,.,.,.,.,.,.,.,.,.,.,.,.,.,.,.,.,.,.,.,.,.,.,.,.,.,.,.,.,.,.…	AACS,ABL1,ABR,ADA,ADAM8,ADCYAP1,ADORA2A,ADORA2B,ADRA2C,AGTR1,AIM2,ANGPT1,ANO1,AQP1,ARF1,ARFIP1,ARG2,ARNTL,BCR,BLK,BMP6,BMP8A,BRAF,BRSK2,C19orf26,C5AR2,C5orf20,CACNA1C,CACNA1E,CACNA1G,CACNA1H,CACNA1I,CACNA2D2,CADM1,CAPN10,CD2,CD300A,CD38,CHD7,CHRNA3,CHRNA4,CIDEA,CLASP1,CLEC6A,CLEC9A,CPLX1,CPLX2,CPLX3,CPT1A,CRTAM,CSF1R,CXCL12,CYP4F2,DNAJC1,DOC2B,DTNBP1,EDN3,EDNRB,EGFR,ENSA,FAM132A,FAM3D,FCN1,FFAR3,…
GO Biological Process	GO:0051899	membrane depolarization	487	6.70051e-06	0.0864567	0.000177529	1.75798	40.956	72	0.00690775	0.0121437	1272	0.0514652	1	0.522056	1.37835	16.6866	23	63	0.00468146	0.365079	.,.,.,.,.,.,.,.,.,.,.,.,.,.,.,.,.,.,.,.,.,.,.,.,.,.,.,.,.,.,.,.,.,.,.,.,.,.,.,.,.,.,.,.,.,.,.,.,.,.,.,.,.,.,.,.,.,.,.,.,.,.,.,.,.,.,.,.,.,.,.,.	ABL1,ADORA2A,CACNA1B,CACNA1C,CACNA1E,CACNA1G,CACNA1H,CACNA1I,CACNA2D1,CACNB4,CACNG2,CACNG4,CATSPER3,CHRNA4,HCN2,HCN4,KCNH2,NALCN,PRKCZ,SCN11A,SCN4A,TPCN1,TPCN2
GO Biological Process	GO:0035499	carnosine biosynthetic process	488	6.73435e-06	0.0868933	0.00017806	86.6587	0.0346186	3	5.83885e-06	0.000505988	3245	0.264866	1	1	3.77549	0.264866	1	1	0.000203542	1	.,.,.	CARNS1
GO Biological Process	GO:0010985	negative regulation of lipoprotein particle clearance	489	6.85282e-06	0.088422	0.000180822	4.70311	2.76413	13	0.000466205	0.00219261	4569	0.358803	1	1	1.41581	2.11893	3	8	0.000610625	0.375	.,.,.,.,.,.,.,.,.,.,.,.,.	CSK,LRPAP1,MYLIP
GO Biological Process	GO:0043009	chordate embryonic development	490	6.96502e-06	0.0898697	0.000183408	1.21145	420.16	509	0.0708652	0.0858492	83	8.26597e-07	0.0106656	0.000128501	1.34693	147.001	198	555	0.0403012	0.356757	.,.,.,.,.,.,.,.,.,.,.,.,.,.,.,.,.,.,.,.,.,.,.,.,.,.,.,.,.,.,.,.,.,.,.,.,.,.,.,.,.,.,.,.,.,.,.,.,.,.,.,.,.,.,.,.,.,.,.,.,.,.,.,.,.,.,.,.,.,.,.,.,.,.,.,.,.,.,.,.,.,.,.,.,.,.,.,.,.,.,.,.,.,.,.,.,.,.,.,.,.,.,.,.,.,.,.,.,.,.,.,.,.,.,.,.,.,.,.,.,.,.,.,.,.,.,.,.,.,.,.,.,.,.,.,.,.,.,.,.,.,.,.,.,.,.,.,.,.,.,.,.,.,.,.,.,.,.,.,.,.,.,.,.,.,.,.,.,.,.,.,.,.,.,.,.,.,.,.,.,.,.,.,.,.,.,.,.,.,.,.,.,.,.,.,.,.,.,.,.…	ABL1,ACVR2A,ADA,ADAR,AKT1,ALDH1A2,ALX1,ALX4,ANGPT1,APBA2,APBA3,ASCL2,AXIN2,B9D1,BCL10,BIRC6,BMP4,BMP7,CDKN1C,CDX2,CEBPA,CEBPB,CECR2,CELSR1,CENPU,CHD7,CHST11,COBL,COL2A1,CRB2,CTNNB1,DAD1,DLG1,DLL1,DLL3,DLX1,DLX2,DNAJB6,DSCAML1,DVL1,ECE1,EDNRA,EGFR,EIF4A3,ELF3,EPAS1,FGF9,FGFR1,FOXA1,FOXB1,FOXC1,FOXD3,FOXF1,GATA2,GATA3,GATA6,GBX2,GCM2,GLI2,GNA12,GNAS,GRB2,GRHL3,GSC,HAND1,HAND2,HES1,HES5,HEY1,HOXA1,H…
GO Biological Process	GO:0032415	regulation of sodium:proton antiporter activity	491	6.9866e-06	0.0901481	0.000183601	6.26219	1.59689	10	0.000269335	0.00168662	2743	0.193602	1	0.910699	1.88775	1.5892	3	6	0.000610625	0.5	.,.,.,.,.,.,.,.,.,.	ACTN4,SLC9A3R1,TESC
GO Biological Process	GO:0070986	left/right axis specification	492	7.03567e-06	0.0907813	0.000184515	2.68236	10.0657	27	0.00169771	0.00455389	1899	0.101683	1	0.690897	1.74254	3.44326	6	13	0.00122125	0.461539	.,.,.,.,.,.,.,.,.,.,.,.,.,.,.,.,.,.,.,.,.,.,.,.,.,.,.	DLL1,IFT172,NOTCH1,PITX2,PKD1L1,SMO
GO Biological Process	GO:0072602	interleukin-4 secretion	493	7.13432e-06	0.0920541	0.000186722	3.38074	5.62008	19	0.000947896	0.00320459	5955	0.500986	1	1	1.2585	1.5892	2	6	0.000407083	0.333333	.,.,.,.,.,.,.,.,.,.,.,.,.,.,.,.,.,.,.	GATA3,NOTCH1
GO Biological Process	GO:0060575	intestinal epithelial cell differentiation	494	7.13603e-06	0.0920762	0.000186389	2.52565	11.8781	30	0.00200339	0.00505988	629	0.0083909	1	0.172127	2.0975	4.76759	10	18	0.00203542	0.555556	.,.,.,.,.,.,.,.,.,.,.,.,.,.,.,.,.,.,.,.,.,.,.,.,.,.,.,.,.,.	C12orf5,C1GALT1,CBFA2T2,CDX2,GATA4,GATA5,GATA6,KLF5,NKX3-2,SPDEF
GO Biological Process	GO:0001838	embryonic epithelial tube formation	495	7.55953e-06	0.0975406	0.000197052	1.45162	104.022	151	0.0175445	0.025468	537	0.00520668	1	0.125106	1.41581	31.7839	45	120	0.00915937	0.375	.,.,.,.,.,.,.,.,.,.,.,.,.,.,.,.,.,.,.,.,.,.,.,.,.,.,.,.,.,.,.,.,.,.,.,.,.,.,.,.,.,.,.,.,.,.,.,.,.,.,.,.,.,.,.,.,.,.,.,.,.,.,.,.,.,.,.,.,.,.,.,.,.,.,.,.,.,.,.,.,.,.,.,.,.,.,.,.,.,.,.,.,.,.,.,.,.,.,.,.,.,.,.,.,.,.,.,.,.,.,.,.,.,.,.,.,.,.,.,.,.,.,.,.,.,.,.,.,.,.,.,.,.,.,.,.,.,.,.,.,.,.,.,.,.,.,.,.,.,.,.	ABL1,ALX1,BCL10,BMP4,BMP7,CELSR1,COBL,CTNNB1,DVL1,GATA3,GDNF,GRHL3,HAND1,HES5,IFT172,IRX1,IRX2,IRX3,KAT2A,KDM2B,LRP2,MIB1,OSR1,OVOL2,PAX2,PAX8,PHACTR4,PLXNB2,PTCH1,RARA,RET,SALL4,SEMA4C,SFRP1,SKI,SOX11,SOX8,SOX9,ST14,SUFU,TEAD2,TMED2,WNT4,WNT5A,ZEB2
GO Biological Process	GO:1902263	apoptotic process involved in embryonic digit morphogenesis	496	7.58055e-06	0.0978119	0.000197201	4.65797	2.79092	13	0.000470723	0.00219261	2407	0.173284	1	0.928911	2.517	0.794598	2	3	0.000407083	0.666667	.,.,.,.,.,.,.,.,.,.,.,.,.	BAX,NOTCH1
GO Biological Process	GO:0072044	collecting duct development	497	7.60793e-06	0.0981651	0.000197515	2.61518	10.7067	28	0.00180582	0.00472255	1482	0.0699667	1	0.609164	1.88775	3.17839	6	12	0.00122125	0.5	.,.,.,.,.,.,.,.,.,.,.,.,.,.,.,.,.,.,.,.,.,.,.,.,.,.,.,.	BMP4,DACT2,NOTCH1,PAX2,PKD1,WNT7B
GO Biological Process	GO:0048741	skeletal muscle fiber development	498	7.80716e-06	0.100736	0.000202281	2.5606	11.3255	29	0.00191018	0.00489121	5009	0.409644	1	1	1.14906	6.09192	7	23	0.00142479	0.304348	.,.,.,.,.,.,.,.,.,.,.,.,.,.,.,.,.,.,.,.,.,.,.,.,.,.,.,.,.	BIN3,MYOD1,P2RX2,SEPN1,SKI,SMO,WNT10B
GO Biological Process	GO:0070613	regulation of protein processing	499	7.8625e-06	0.10145	0.000203306	1.76487	39.663	70	0.00668967	0.0118064	2893	0.195871	1	0.873599	1.15362	28.6055	33	108	0.00671687	0.305556	.,.,.,.,.,.,.,.,.,.,.,.,.,.,.,.,.,.,.,.,.,.,.,.,.,.,.,.,.,.,.,.,.,.,.,.,.,.,.,.,.,.,.,.,.,.,.,.,.,.,.,.,.,.,.,.,.,.,.,.,.,.,.,.,.,.,.,.,.,.	ADAM8,BCL2L12,BIRC7,C3,C3AR1,C5AR1,C5AR2,C9,CCBE1,CD46,CD55,CD81,CFB,CFHR5,CLU,CNTN2,CPN2,CR2,CTSZ,GAS1,GSN,HPN,IL1R2,INPP5B,LDLRAD3,MYH9,NKD2,PHB,PRNP,SEBOX,SRC,SUSD4,TNP1
GO Biological Process	GO:0045444	fat cell differentiation	500	8.09663e-06	0.104471	0.000208942	1.50675	83.6236	126	0.0141042	0.0212515	919	0.0218257	1	0.306438	1.35624	27.2812	37	103	0.00753104	0.359223	.,.,.,.,.,.,.,.,.,.,.,.,.,.,.,.,.,.,.,.,.,.,.,.,.,.,.,.,.,.,.,.,.,.,.,.,.,.,.,.,.,.,.,.,.,.,.,.,.,.,.,.,.,.,.,.,.,.,.,.,.,.,.,.,.,.,.,.,.,.,.,.,.,.,.,.,.,.,.,.,.,.,.,.,.,.,.,.,.,.,.,.,.,.,.,.,.,.,.,.,.,.,.,.,.,.,.,.,.,.,.,.,.,.,.,.,.,.,.,.,.,.,.,.,.,.	AACS,AKT2,ARL4A,C9orf129,CCND1,CEBPA,CEBPB,CEBPD,CTBP1,CTBP2,EBF2,FAM120B,FGF10,GDF10,GRK5,HMGA2,ID4,INHBB,KLF4,METRNL,NIPBL,NR4A1,NR4A2,PER2,PIAS1,PRDM16,PRLH,RETN,SMAD6,SNAI2,SOX8,SREBF1,TCF7L2,TMEM120B,TRIM32,WNT5B,ZNF516
#
# Ontology	TermsTested	MinAnnotCount	MaxAnnotCount
#
# GO Biological Process	12903	1	1000

## Sheet: Table S4
Table S4: List of kidney-related GO biological pathways to which the 5929 DMCpGs were associated using GREAT.
Pattern specification involved in kidney development	Specification of nephron tubule identity	Nephron tubule formation
BMP4	HES5	CTNNB1
FOXD1	IRX1	GATA3
HES5	IRX2	GDNF
IRX1	IRX3	HES5
IRX2	OSR1	IRX1
IRX3		IRX2
OSR1		IRX3
PAX2		OSR1
PAX8		PAX2
		PAX8
		SOX8
		SOX9
* Colored cells contain genes found associated with more than one of the listed phenotypes.

## Sheet: Table S5
Table S5: Full list of canonical pathways to which the 5744 genes obtained from GREAT were associated in IPA.
Canonical Pathways	4046_genes_from_4570hyperCpGs	1698_genes_from_1359hypoCpGs
Regulation of the Epithelial-Mesenchymal Transition Pathway	12.5975	0.975658
Axonal Guidance Signaling	11.6782	2.30837
Human Embryonic Stem Cell Pluripotency	11.514	2.04317
Synaptogenesis Signaling Pathway	10.1645	2.64173
Opioid Signaling Pathway	10.159	1.88648
Regulation Of The Epithelial Mesenchymal Transition By Growth Factors Pathway	9.75927	1.48451
Role of NANOG in Mammalian Embryonic Stem Cell Pluripotency	9.60895	0.606917
Cardiac Hypertrophy Signaling (Enhanced)	9.59971	1.70602
Breast Cancer Regulation by Stathmin1	9.28561	3.04232
CREB Signaling in Neurons	8.94715	1.11792
Mouse Embryonic Stem Cell Pluripotency	8.81354	1.15227
Colorectal Cancer Metastasis Signaling	8.78898	0
Role of NFAT in Cardiac Hypertrophy	8.63738	1.64267
FGF Signaling	8.55028	1.74263
FcγRIIB Signaling in B Lymphocytes	8.36894	1.0302
Ovarian Cancer Signaling	8.32789	0
White Adipose Tissue Browning Pathway	8.17415	2.24562
G Beta Gamma Signaling	8.12272	1.81065
G-Protein Coupled Receptor Signaling	7.86004	1.39993
Endocannabinoid Neuronal Synapse Pathway	7.81866	0.656901
Thyroid Cancer Signaling	7.64143	0.454937
Endocannabinoid Developing Neuron Pathway	7.57449	0.337604
GNRH Signaling	7.52403	2.13226
Molecular Mechanisms of Cancer	7.43266	1.93284
Thrombin Signaling	7.26444	1.77711
Hepatic Fibrosis Signaling Pathway	6.90152	1.54635
Fc Epsilon RI Signaling	6.83166	1.97459
Insulin Secretion Signaling Pathway	6.77619	1.30012
Adrenomedullin signaling pathway	6.76687	1.0888
Reelin Signaling in Neurons	6.76598	0.839653
Glioblastoma Multiforme Signaling	6.70936	0.657772
Cardiac Hypertrophy Signaling	6.67616	0.808613
Acute Myeloid Leukemia Signaling	6.61641	1.23962
Glioma Signaling	6.29254	1.87297
cAMP-mediated signaling	6.27636	1.58271
GM-CSF Signaling	6.26234	0
GPCR-Mediated Nutrient Sensing in Enteroendocrine Cells	6.05276	2.15271
Neuropathic Pain Signaling In Dorsal Horn Neurons	5.99934	2.20585
GABA Receptor Signaling	5.80496	1.37243
Signaling by Rho Family GTPases	5.722	2.20843
TGF-β Signaling	5.67974	1.34287
IGF-1 Signaling	5.63655	0.312016
Epithelial Adherens Junction Signaling	5.61454	1.29822
Role of Tissue Factor in Cancer	5.4909	0.318314
Estrogen Receptor Signaling	5.48066	0.939088
Melanocyte Development and Pigmentation Signaling	5.45847	1.73692
Basal Cell Carcinoma Signaling	5.41428	0.571749
Gα12/13 Signaling	5.38464	2.21061
Neurotrophin/TRK Signaling	5.36542	1.31882
Sperm Motility	5.35104	3.76278
FAK Signaling	5.33768	0.818758
FLT3 Signaling in Hematopoietic Progenitor Cells	5.32436	0.440219
B Cell Receptor Signaling	5.29243	1.5509
HGF Signaling	5.28737	0.541786
Cellular Effects of Sildenafil (Viagra)	5.28608	1.27224
14-3-3-mediated Signaling	5.28218	1.10932
Role of Osteoblasts, Osteoclasts and Chondrocytes in Rheumatoid Arthritis	5.25312	0.602247
Wnt/β-catenin Signaling	5.23371	2.13226
Hepatic Fibrosis / Hepatic Stellate Cell Activation	5.21306	1.52849
Leptin Signaling in Obesity	5.13508	0.535751
Corticotropin Releasing Hormone Signaling	5.12441	2.72649
Synaptic Long Term Potentiation	5.08654	0.641865
Role of Macrophages, Fibroblasts and Endothelial Cells in Rheumatoid Arthritis	5.08448	0.984795
CXCR4 Signaling	5.03165	0.999847
PKCθ Signaling in T Lymphocytes	4.97815	1.23298
CNTF Signaling	4.97739	0
Sertoli Cell-Sertoli Cell Junction Signaling	4.95771	0.566737
Gap Junction Signaling	4.95475	1.75619
P2Y Purigenic Receptor Signaling Pathway	4.88851	0.876316
GDNF Family Ligand-Receptor Interactions	4.87063	0.319739
Gαs Signaling	4.87059	1.0551
Netrin Signaling	4.85591	1.3493
JAK/Stat Signaling	4.84216	0
VEGF Family Ligand-Receptor Interactions	4.81933	1.08006
Regulation Of The Epithelial Mesenchymal Transition In Development Pathway	4.81933	0.385679
RANK Signaling in Osteoclasts	4.80141	0
Actin Cytoskeleton Signaling	4.7786	1.33504
nNOS Signaling in Skeletal Muscle Cells	4.77528	2.07267
Gαi Signaling	4.69203	0.914403
Ephrin Receptor Signaling	4.68305	1.41675
Type II Diabetes Mellitus Signaling	4.65624	1.27329
Thrombopoietin Signaling	4.62275	1.06981
Tec Kinase Signaling	4.59006	0.382198
ErbB Signaling	4.56667	0.839787
Integrin Signaling	4.51901	0.31556
GP6 Signaling Pathway	4.48622	2.25354
Insulin Receptor Signaling	4.46939	0.356475
Nitric Oxide Signaling in the Cardiovascular System	4.45842	0.533836
VEGF Signaling	4.45842	0.364746
Synaptic Long Term Depression	4.348	1.02522
Transcriptional Regulatory Network in Embryonic Stem Cells	4.34737	2.82053
Factors Promoting Cardiogenesis in Vertebrates	4.34534	1.3434
Relaxin Signaling	4.34534	0.528827
Non-Small Cell Lung Cancer Signaling	4.29849	0.356729
Prolactin Signaling	4.26765	0.8759
Protein Kinase A Signaling	4.22344	3.12963
Renin-Angiotensin Signaling	4.20122	0.449872
NGF Signaling	4.18824	0.903053
STAT3 Pathway	4.18264	0.405906
ErbB4 Signaling	4.09805	0.443215
Germ Cell-Sertoli Cell Junction Signaling	4.07021	0.441221
Gαq Signaling	4.06295	0.756943
p70S6K Signaling	3.97918	1.06609
α-Adrenergic Signaling	3.95165	1.05269
Macropinocytosis Signaling	3.95046	1.67633
Erythropoietin Signaling	3.95046	1.31882
Renal Cell Carcinoma Signaling	3.94418	0.648411
Glutamate Receptor Signaling	3.92876	0
Xenobiotic Metabolism Signaling	3.92509	0.366519
Adipogenesis pathway	3.91977	2.41718
IL-2 Signaling	3.8983	0.338495
Endocannabinoid Cancer Inhibition Pathway	3.88862	0.460898
Xenobiotic Metabolism General Signaling Pathway	3.88862	0
T Cell Receptor Signaling	3.87831	1.10269
ErbB2-ErbB3 Signaling	3.87538	0
Melanoma Signaling	3.87427	0
Antiproliferative Role of Somatostatin Receptor 2	3.84071	0
BMP signaling pathway	3.83832	0.558596
Endothelin-1 Signaling	3.82135	1.48451
SAPK/JNK Signaling	3.77475	0.490642
Androgen Signaling	3.76419	0.926413
UVA-Induced MAPK Signaling	3.76248	0.758571
RhoGDI Signaling	3.76023	2.86886
Fcγ Receptor-mediated Phagocytosis in Macrophages and Monocytes	3.75204	1.73692
CCR5 Signaling in Macrophages	3.75204	1.40263
Apelin Endothelial Signaling Pathway	3.73606	0.669262
PEDF Signaling	3.73424	0
RAR Activation	3.72633	1.14143
ILK Signaling	3.69469	0.284603
Tight Junction Signaling	3.67004	0.789053
IL-1 Signaling	3.64791	0.305027
IL-8 Signaling	3.63632	1.03825
IL-3 Signaling	3.62997	0.286372
IL-15 Signaling	3.62982	0
IL-6 Signaling	3.61628	0.523087
Paxillin Signaling	3.61495	0.413613
PI3K Signaling in B Lymphocytes	3.61397	1.94849
IL-15 Production	3.59362	2.54552
Chondroitin Sulfate Biosynthesis	3.57236	0.657291
PCP pathway	3.5519	0.352424
Endometrial Cancer Signaling	3.5519	0
Ceramide Signaling	3.54361	0
IL-17A Signaling in Airway Cells	3.53797	0
NF-κB Signaling	3.53737	0.368138
TR/RXR Activation	3.53496	0.385679
IL-17 Signaling	3.5288	0
Ephrin B Signaling	3.52556	1.11704
ERK/MAPK Signaling	3.51114	2.15561
Gustation Pathway	3.41731	1.02462
Dopamine-DARPP32 Feedback in cAMP Signaling	3.41239	2.77743
Role of Oct4 in Mammalian Embryonic Stem Cell Pluripotency	3.40464	0.941299
Cardiac β-adrenergic Signaling	3.39829	0.836853
IL-7 Signaling Pathway	3.32543	1.25466
Chronic Myeloid Leukemia Signaling	3.32521	0.476965
HOTAIR Regulatory Pathway	3.3169	0.917115
Apelin Cardiomyocyte Signaling Pathway	3.30554	0.739437
Calcium Signaling	3.28993	1.3461
UVC-Induced MAPK Signaling	3.24521	1.12738
EGF Signaling	3.22764	0
Dermatan Sulfate Biosynthesis	3.21682	0.870081
PTEN Signaling	3.21571	0.362024
Apelin Pancreas Signaling Pathway	3.17143	0
HER-2 Signaling in Breast Cancer	3.15009	1.39233
HIF1α Signaling	3.09214	0.628125
p53 Signaling	3.03818	0.376214
Production of Nitric Oxide and Reactive Oxygen Species in Macrophages	3.00766	0.298462
Clathrin-mediated Endocytosis Signaling	2.98778	0.363577
Sumoylation Pathway	2.98357	0.892595
PDGF Signaling	2.97524	0.764525
LPS-stimulated MAPK Signaling	2.95693	0.610967
IL-22 Signaling	2.93709	0
CDK5 Signaling	2.93406	0.792383
Estrogen-Dependent Breast Cancer Signaling	2.92559	0.535751
Prostate Cancer Signaling	2.91273	0.305027
Pyridoxal 5'-phosphate Salvage Pathway	2.90331	0.979577
Role of IL-17A in Arthritis	2.89531	0
Neuregulin Signaling	2.8567	2.0255
mTOR Signaling	2.83397	0.445427
Growth Hormone Signaling	2.81989	1.49404
Ephrin A Signaling	2.79728	1.28516
Bladder Cancer Signaling	2.7799	0.388009
Leukocyte Extravasation Signaling	2.77777	2.04837
Role of JAK family kinases in IL-6-type Cytokine Signaling	2.75883	0
Regulation of IL-2 Expression in Activated and Anergic T Lymphocytes	2.72953	1.23962
Melatonin Signaling	2.72948	1.4572
CD28 Signaling in T Helper Cells	2.71286	0.592166
Xenobiotic Metabolism CAR Signaling Pathway	2.70671	0.522974
NRF2-mediated Oxidative Stress Response	2.70671	0
IL-23 Signaling Pathway	2.69186	0
Telomerase Signaling	2.68968	0.283785
Chondroitin Sulfate Biosynthesis (Late Stages)	2.68298	0.875676
Neuroprotective Role of THOP1 in Alzheimer's Disease	2.6817	1.10497
Huntington's Disease Signaling	2.68129	1.86445
UVB-Induced MAPK Signaling	2.68059	0.276756
Circadian Rhythm Signaling	2.63688	1.52684
Role of NFAT in Regulation of the Immune Response	2.63554	0.471856
CD40 Signaling	2.60755	0
PPAR Signaling	2.59011	1.41599
Osteoarthritis Pathway	2.55704	0.869423
Pancreatic Adenocarcinoma Signaling	2.55245	0
IL-12 Signaling and Production in Macrophages	2.52685	0
Systemic Lupus Erythematosus In B Cell Signaling Pathway	2.50824	0.834157
Inhibition of Angiogenesis by TSP1	2.50182	0
Dermatan Sulfate Biosynthesis (Late Stages)	2.46578	0.941299
PFKFB4 Signaling Pathway	2.46578	0.941299
PAK Signaling	2.46026	0
Phospholipase C Signaling	2.44626	3.28692
PPARα/RXRα Activation	2.42346	0.822459
AMPK Signaling	2.42026	1.41157
EIF2 Signaling	2.40459	0
fMLP Signaling in Neutrophils	2.3915	0.86345
Virus Entry via Endocytic Pathways	2.38861	1.33135
Semaphorin Neuronal Repulsive Signaling Pathway	2.37462	0.324077
IL-4 Signaling	2.37205	0
Leukotriene Biosynthesis	2.28298	0.567243
Proline Degradation	2.28068	0.693277
Thiosulfate Disproportionation III (Rhodanese)	2.28068	0
NF-κB Activation by Viruses	2.26998	0.852456
Role of JAK1 and JAK3 in γc Cytokine Signaling	2.26446	0.896975
SPINK1 General Cancer Pathway	2.26446	0
RhoA Signaling	2.24672	1.20058
Role of Wnt/GSK-3β Signaling in the Pathogenesis of Influenza	2.24105	0.297115
T Cell Exhaustion Signaling Pathway	2.2305	0
Amyotrophic Lateral Sclerosis Signaling	2.16046	0
IL-9 Signaling	2.1451	0
Angiopoietin Signaling	2.13814	0.331648
Senescence Pathway	2.13418	0.3564
Xenobiotic Metabolism PXR Signaling Pathway	2.11406	0.371714
Natural Killer Cell Signaling	2.10754	1.29981
Role of MAPK Signaling in the Pathogenesis of Influenza	2.09685	0.440219
Myc Mediated Apoptosis Signaling	2.06932	0
Sphingosine-1-phosphate Signaling	2.06178	0.462085
Acute Phase Response Signaling	2.04784	0
ERK5 Signaling	2.03514	0.571749
Docosahexaenoic Acid (DHA) Signaling	2.03131	0
GPCR-Mediated Integration of Enteroendocrine Signaling Exemplified by an L Cell	1.96355	0.553471
nNOS Signaling in Neurons	1.96001	1.7222
Regulation of eIF4 and p70S6K Signaling	1.9532	0
Cholecystokinin/Gastrin-mediated Signaling	1.95242	0.806987
Oncostatin M Signaling	1.94249	0
CCR3 Signaling in Eosinophils	1.93669	0.933998
Aryl Hydrocarbon Receptor Signaling	1.93563	0.803222
G Protein Signaling Mediated by Tubby	1.9183	0.404309
Parkinson's Signaling	1.89949	0
Glioma Invasiveness Signaling	1.89423	0
Neuroinflammation Signaling Pathway	1.83433	0
Superpathway of Inositol Phosphate Compounds	1.82699	2.8965
CD27 Signaling in Lymphocytes	1.81357	0
Lymphotoxin β Receptor Signaling	1.81357	0
HMGB1 Signaling	1.81336	0
Small Cell Lung Cancer Signaling	1.79297	0
Cancer Drug Resistance By Drug Efflux	1.76568	0
Antioxidant Action of Vitamin C	1.73518	1.2776
Notch Signaling	1.71949	0.551486
Sonic Hedgehog Signaling	1.69435	0.806285
Glycoaminoglycan-protein Linkage Region Biosynthesis	1.69039	0
FAT10 Cancer Signaling Pathway	1.67774	0
Agrin Interactions at Neuromuscular Junction	1.63828	0.950013
Heparan Sulfate Biosynthesis	1.63828	0.470117
PI3K/AKT Signaling	1.60829	0
1D-myo-inositol Hexakisphosphate Biosynthesis II (Mammalian)	1.59345	0.858527
Rac Signaling	1.58539	0
Phosphatidylglycerol Biosynthesis II (Non-plastidic)	1.57868	0.316708
Salvage Pathways of Pyrimidine Ribonucleotides	1.56913	1.00441
Inhibition of ARE-Mediated mRNA Degradation Pathway	1.56859	0.974327
Chemokine Signaling	1.52216	0.275993
Adenine and Adenosine Salvage I	1.52036	0
Choline Degradation I	1.52036	0
L-cysteine Degradation III	1.52036	0
Wnt/Ca+ pathway	1.48962	2.32688
Superpathway of Citrulline Metabolism	1.48155	1.70189
Adenosine Nucleotides Degradation II	1.48155	1.04326
Ethanol Degradation IV	1.46276	0.295751
4-1BB Signaling in T Lymphocytes	1.40025	0
Caveolar-mediated Endocytosis Signaling	1.38842	0.797445
VDR/RXR Activation	1.37371	2.40752
CDP-diacylglycerol Biosynthesis I	1.34392	0.363991
Sirtuin Signaling Pathway	1.32961	1.28039
BEX2 Signaling Pathway	1.32147	0.454937
Regulation of Cellular Mechanics by Calpain Protease	1.30899	0.287908
PXR/RXR Activation	1.30899	0
Citrulline Biosynthesis	1.26053	1.63623
3-phosphoinositide Biosynthesis	1.21531	2.67247
Apelin Liver Signaling Pathway	1.16703	1.43352
p38 MAPK Signaling	1.12269	1.32429
Mechanisms of Viral Exit from Host Cells	1.06262	2.07267
Eicosanoid Signaling	1.00858	1.69324
Role of JAK2 in Hormone-like Cytokine Signaling	0.912137	2.59759
Arginine Degradation I (Arginase Pathway)	0.848152	1.54198
Myo-inositol Biosynthesis	0.677863	1.3414
GADD45 Signaling	0.649566	1.34885
D-myo-inositol-5-phosphate Metabolism	0.504667	2.99902
D-myo-inositol (3,4,5,6)-tetrakisphosphate Biosynthesis	0.379065	3.22462
D-myo-inositol (1,4,5,6)-Tetrakisphosphate Biosynthesis	0.379065	3.22462
Atherosclerosis Signaling	0.347535	1.65961
3-phosphoinositide Degradation	0.339775	2.67885
Pentose Phosphate Pathway (Oxidative Branch)	0.272535	2.83836
Pentose Phosphate Pathway	0.267742	2.38783

## Sheet: Table S6
Table S6: List of differentially methylated CpGs and the gene(s) they are associated with from cohort 2.
seqnames	position	gene	CpGs in same gene (n=)	delta_beta(STS-LTS)	features
chr19	14584825	KDM2A	14	0.124075	Promoter
chr19	14584854	KDM2A	14	0.147284	Promoter
chr19	14584857	KDM2A	14	0.150596	Promoter
chr19	15271812	KDM2A	14	0.130289	Promoter
chr19	15271819	KDM2A	14	0.125798	Promoter
chr19	15535587	KDM2A	14	0.160579	Promoter
chr19	15551638	KDM2A	14	0.178615	Promoter
chr19	1579465	KDM2A	14	0.155372	Promoter
chr19	16010509	KDM2A	14	0.169743	Promoter
chr19	1626636	KDM2A	14	0.168995	Promoter
chr19	16370870	KDM2A	14	0.168834	Promoter
chr19	16436535	KDM2A	14	0.173641	Promoter
chr19	16436542	KDM2A	14	0.165973	Promoter
chr19	1646486	KDM2A	14	0.153609	Promoter
chr19	16687028	TBX2	11	0.161948	Body
chr19	17321228	TBX2	11	0.183354	Body
chr19	1743355	TBX2	11	0.17074	Body
chr19	17967790	TBX2	11	0.1967	Body
chr19	17981105	TBX2	11	0.170037	Body
chr19	18059968	TBX2	11	0.167884	Body
chr19	18060630	TBX2	11	0.147047	Body
chr19	18234442	TBX2	11	0.141844	Body
chr19	18344107	TBX2	11	0.121277	Body
chr19	18417232	TBX2	11	0.181439	Body
chr19	18856313	TBX2	11	0.20939	Body
chr19	18888185	COL18A1	11	0.15987	Body
chr19	18888195	COL18A1	11	0.179065	Body
chr19	18979574	COL18A1	11	0.171793	Body
chr19	1948009	COL18A1	11	0.175595	Body
chr19	19663570	COL18A1	11	0.146046	Body
chr19	1992936	COL18A1	11	0.165531	Body
chr19	2085112	COL18A1	11	0.138089	Body
chr19	2405413	COL18A1	11	0.108507	Body
chr19	2469738	COL18A1	11	0.147028	Body
chr19	2717828	COL18A1	11	0.154782	Body
chr19	29218082	COL18A1	11	0.13205	Body
chr19	29218117	NEURL1	10	0.146551	Body
chr19	29218121	NEURL1	10	0.148423	Body
chr19	29218379	NEURL1	10	0.158953	Body
chr19	29218389	NEURL1	10	0.173883	Body
chr19	29218390	NEURL1	10	0.176505	Body
chr19	29218408	NEURL1	10	0.202476	Body
chr19	29218456	NEURL1	10	0.163887	Body
chr19	29218538	NEURL1	10	0.158461	Body
chr19	29218628	NEURL1	10	0.195963	Body
chr19	30365441	NEURL1	10	0.178532	Body
chr19	30439950	CDH4	10	0.294419	Body
chr19	3055745	CDH4	10	-0.199531	Body
chr19	33625603	CDH4	10	0.1117	Body
chr19	3369566	CDH4	10	0.15142	Body
chr19	33704018	CDH4	10	0.138241	Body
chr19	33717768	CDH4	10	0.14991	Body
chr19	3397353	CDH4	10	0.113584	Body
chr19	3428555	CDH4	10	0.229937	Body
chr19	3441701	CDH4	10	0.123085	Body
chr19	3463127	CDH4	10	0.117026	Body
chr19	3463151	TLX3	10	0.12217	Promoter
chr19	3481998	TLX3	10	0.203236	Promoter
chr19	35630542	TLX3	10	0.162715	Promoter
chr19	35837327	TLX3	10	0.202293	Promoter
chr19	3614356	TLX3	10	0.15829	Body
chr19	36182234	TLX3	10	0.138078	Body
chr19	36182240	TLX3	10	0.143196	Body
chr19	36297749	TLX3	10	0.145339	Body
chr19	36643071	TLX3	10	0.196636	Body
chr19	36643572	TLX3	10	0.101026	Body
chr19	3679925	PTPRN2	10	0.176222	Body
chr19	37069362	PTPRN2	10	0.167672	Body
chr19	38916971	PTPRN2	10	-0.125024	Body
chr19	39090701	PTPRN2	10	0.133324	Body
chr19	39283299	PTPRN2	10	0.147552	Body
chr19	39889223	PTPRN2	10	0.146796	Body
chr19	4059524	PTPRN2	10	0.140411	Body
chr19	425195	PTPRN2	10	0.249522	Body
chr19	43180645	PTPRN2	10	0.108389	Body
chr19	43245861	PTPRN2	10	0.127712	Body
chr19	4511552	DHX32	9	0.147562	Body
chr19	4566645	DHX32	9	0.127994	Body
chr19	458645	DHX32	9	0.114158	Body
chr19	45900077	DHX32	9	0.132336	Body
chr19	46443516	DHX32	9	0.142582	Body
chr19	46941423	DHX32	9	0.123689	Body
chr19	46941443	DHX32	9	0.149273	Body
chr19	4704908	DHX32	9	0.18056	Body
chr19	47758967	DHX32	9	0.155522	Promoter
chr19	48048682	KCNA7	9	0.160624	Body
chr19	48901876	KCNA7	9	0.118347	Body
chr19	48945980	KCNA7	9	0.118273	Body
chr19	49183926	KCNA7	9	0.13557	Body
chr19	49575753	KCNA7	9	0.147755	Body
chr19	49575754	KCNA7	9	0.115972	Body
chr19	49575918	KCNA7	9	0.173949	Body
chr19	49575924	KCNA7	9	0.171323	Body
chr19	49575927	KCNA7	9	-0.15119	Promoter
chr19	49575930	GDF6	9	0.136264	Body
chr19	49575934	GDF6	9	0.130018	Body
chr19	49575995	GDF6	9	0.153053	Body
chr19	49577197	GDF6	9	0.150111	Body
chr19	49607422	GDF6	9	0.161714	Body
chr19	49686171	GDF6	9	0.129892	Body
chr19	499238	GDF6	9	0.140291	Body
chr19	50101097	GDF6	9	0.124449	Body
chr19	50122623	GDF6	9	0.168176	Body
chr19	50155496	ANKRD20A19P	8	0.160697	Body
chr19	50155969	ANKRD20A19P	8	0.152232	Body
chr19	50249894	ANKRD20A19P	8	0.140423	Body
chr19	50784976	ANKRD20A19P	8	0.144032	Body
chr19	50992850	ANKRD20A19P	8	0.188213	Body
chr19	51050224	ANKRD20A19P	8	0.136528	Body
chr19	51050267	ANKRD20A19P	8	0.164025	Body
chr19	51606734	ANKRD20A19P	8	0.164628	Body
chr19	518935	CACNA1A	8	0.13592	Body
chr19	519413	CACNA1A	8	0.107389	Body
chr19	519770	CACNA1A	8	0.120094	Body
chr19	5223023	CACNA1A	8	0.116948	Body
chr19	53313348	CACNA1A	8	0.147224	Body
chr19	53607453	CACNA1A	8	0.179169	Body
chr19	5457045	CACNA1A	8	0.128145	Body
chr19	54828268	CACNA1A	8	0.164696	Body
chr19	54976372	MIRLET7BHG	8	0.169763	Body
chr19	54976384	MIRLET7BHG	8	0.164764	Body
chr19	55510456	MIRLET7BHG	8	0.155254	Body
chr19	55669033	MIRLET7BHG	8	0.203286	Body
chr19	55870428	MIRLET7BHG	8	0.155626	Body
chr19	55944537	MIRLET7BHG	8	0.188174	Body
chr19	55993268	MIRLET7BHG	8	0.113519	Body
chr19	56041527	MIRLET7BHG	8	-0.151968	Body
chr19	56104177	KIAA1211L	8	0.168011	Body
chr19	56619281	KIAA1211L	8	0.140873	Body
chr19	56619316	KIAA1211L	8	0.162087	Body
chr19	56809336	KIAA1211L	8	0.187502	Body
chr19	57050098	KIAA1211L	8	0.161197	Body
chr19	57050422	KIAA1211L	8	0.141271	Body
chr19	57050425	KIAA1211L	8	0.121642	Body
chr19	57050428	KIAA1211L	8	0.100785	Body
chr19	57050445	ADGRB1	8	0.116919	Body
chr19	57050451	ADGRB1	8	0.177378	Body
chr19	57617505	ADGRB1	8	0.146035	Body
chr19	57617538	ADGRB1	8	0.200416	Body
chr19	579354	ADGRB1	8	0.178376	Body
chr19	58094994	ADGRB1	8	0.1854	Body
chr19	582959	ADGRB1	8	0.149962	Body
chr19	5834479	ADGRB1	8	0.145432	Body
chr19	58858685	POU4F1	7	0.19878	Body
chr19	58868737	POU4F1	7	0.108089	Body
chr19	590665	POU4F1	7	0.169213	Body
chr19	600956	POU4F1	7	0.170444	Body
chr19	609232	POU4F1	7	0.128795	Body
chr19	616344	POU4F1	7	0.107569	Body
chr19	651638	POU4F1	7	0.16703	Body
chr19	658214	MYO15B	7	0.148386	Promoter
chr19	6857165	MYO15B	7	0.151641	Body
chr19	726904	MYO15B	7	0.139274	Body
chr19	755197	MYO15B	7	0.165877	Body
chr19	7565878	MYO15B	7	0.238785	Body
chr19	7655518	MYO15B	7	0.217426	Body
chr19	7684736	MYO15B	7	0.246442	Body
chr19	7684751	TBX1	7	0.1357	Promoter
chr19	7709564	TBX1	7	0.116582	Promoter
chr19	7796089	TBX1	7	0.146777	Body
chr19	782411	TBX1	7	0.100241	Body
chr19	7918002	TBX1	7	0.107742	Body
chr19	7934840	TBX1	7	0.163489	Body
chr19	7934853	TBX1	7	0.154514	Body
chr19	7937595	ZNF707	7	0.108344	Body
chr19	7960049	ZNF707	7	0.104493	Body
chr19	8399449	ZNF707	7	0.195658	Body
chr19	8400181	ZNF707	7	0.131969	Body
chr19	861916	ZNF707	7	0.18786	Body
chr19	880201	ZNF707	7	0.161805	Body
chr19	8850133	ZNF707	7	0.195919	Body
chr19	991120	PRDM14	7	0.179675	Body
chr1	10058009	PRDM14	7	0.195689	Body
chr1	10072353	PRDM14	7	0.18937	Body
chr1	1007431	PRDM14	7	0.168264	Body
chr1	1007432	PRDM14	7	0.142525	Body
chr1	10086414	PRDM14	7	0.144497	Body
chr1	103319347	PRDM14	7	0.143252	Body
chr1	103388101	NKX6-2	6	0.201728	Body
chr1	10736928	NKX6-2	6	0.164736	Body
chr1	10761321	NKX6-2	6	0.112058	Promoter
chr1	1076297	NKX6-2	6	0.120283	Promoter
chr1	10764474	NKX6-2	6	0.226771	Promoter
chr1	109816333	NKX6-2	6	0.160605	Promoter
chr1	1098488	CACNA1H	6	0.148828	Body
chr1	1098491	CACNA1H	6	0.102332	Body
chr1	1098517	CACNA1H	6	0.127764	Body
chr1	109918877	CACNA1H	6	0.120969	Body
chr1	110610453	CACNA1H	6	0.112635	Body
chr1	110754617	CACNA1H	6	-0.105844	Body
chr1	110754634	NFIC	6	0.176494	Body
chr1	11075863	NFIC	6	-0.247381	Body
chr1	11076057	NFIC	6	-0.130885	Body
chr1	111216634	NFIC	6	-0.191	Body
chr1	1116006	NFIC	6	-0.165047	Body
chr1	11195746	NFIC	6	-0.16302	Body
chr1	11195762	ZFP28	6	0.178638	Promoter
chr1	112531729	ZFP28	6	0.178226	Body
chr1	112836946	ZFP28	6	0.24866	Body
chr1	113354412	ZFP28	6	0.279388	Body
chr1	113387122	ZFP28	6	0.127747	Body
chr1	116381141	ZFP28	6	0.129513	Body
chr1	11695863	SSU72	6	0.194356	Body
chr1	11752349	SSU72	6	0.296629	Body
chr1	119530491	SSU72	6	0.110325	Body
chr1	12248947	SSU72	6	-0.107296	Body
chr1	12251926	SSU72	6	-0.135582	Body
chr1	1233543	SSU72	6	-0.132821	Body
chr1	1244944	FAM228A	6	0.157976	Body
chr1	1268660	FAM228A	6	0.149068	Body
chr1	12702728	FAM228A	6	0.198959	Body
chr1	12702751	FAM228A	6	0.113871	Body
chr1	1300562	FAM228A	6	0.139296	Body
chr1	1339626	FAM228A	6	0.12512	Body
chr1	1374732	AHRR	6	0.194	Body
chr1	1375419	AHRR	6	0.165742	Body
chr1	14025608	AHRR	6	0.164834	Body
chr1	145562930	AHRR	6	0.168596	Body
chr1	145562931	AHRR	6	0.189624	Body
chr1	145562937	AHRR	6	0.119939	Body
chr1	145562947	GRB10	6	0.216951	Body
chr1	145562948	GRB10	6	0.144688	Body
chr1	1466065	GRB10	6	0.162427	Body
chr1	14762639	GRB10	6	0.137482	Body
chr1	147768184	GRB10	6	0.139533	Body
chr1	148002205	GRB10	6	0.153595	Body
chr1	149197925	HR	6	0.163236	Body
chr1	1492707	HR	6	0.131502	Body
chr1	1493092	RGS20	6	0.161586	Body
chr1	149669655	RGS20	6	0.111114	Body
chr1	150342081	RGS20	6	0.12906	Body
chr1	150342087	RGS20	6	0.157697	Body
chr1	1506352	RGS20	6	0.11475	Body
chr1	1506392	RGS20	6	0.150835	Body
chr1	1506401	UTF1	5	0.23143	Promoter
chr1	1506408	UTF1	5	0.146736	Body
chr1	1522461	UTF1	5	0.185684	Body
chr1	156186321	UTF1	5	0.149284	Body
chr1	156186322	UTF1	5	0.180539	Body
chr1	156186405	MRPL23-AS1	5	-0.11678	Promoter
chr1	156212933	MRPL23-AS1	5	-0.135867	Promoter
chr1	157895439	MRPL23-AS1	5	-0.13281	Promoter
chr1	157948783	MRPL23-AS1	5	-0.13705	Promoter
chr1	157949025	MRPL23-AS1	5	-0.129822	Promoter
chr1	1586363	LTBP3	5	-0.170279	Body
chr1	1592168	LTBP3	5	-0.143776	Body
chr1	160062768	LTBP3	5	-0.126503	Body
chr1	16069635	LTBP3	5	-0.126374	Body
chr1	16069663	LTBP3	5	0.104381	Body
chr1	160771900	OVOL1	5	0.11848	Promoter
chr1	16232212	OVOL1	5	0.155692	Promoter
chr1	162491461	OVOL1	5	0.111643	Promoter
chr1	1627288	OVOL1	5	0.154519	Promoter
chr1	16668009	OVOL1	5	0.119795	Promoter
chr1	166912645	EFS	5	0.145146	Promoter
chr1	16708775	EFS	5	0.156193	Promoter
chr1	16716057	EFS	5	0.147018	Promoter
chr1	16732775	EFS	5	0.166978	Promoter
chr1	16828131	EFS	5	0.141517	Promoter
chr1	16974764	CBFA2T3	5	-0.176283	Body
chr1	17051648	CBFA2T3	5	0.115918	Body
chr1	17051671	CBFA2T3	5	0.134558	Body
chr1	171056246	CBFA2T3	5	0.122874	Body
chr1	17197684	CBFA2T3	5	0.137902	Promoter
chr1	17197721	ANKRD35	5	0.193495	Body
chr1	17442907	ANKRD35	5	0.141518	Body
chr1	174732645	ANKRD35	5	0.131571	Body
chr1	17475787	ANKRD35	5	0.137757	Body
chr1	17475798	ANKRD35	5	0.112506	Body
chr1	175568772	PRKCZ	5	0.107669	Body
chr1	17781422	PRKCZ	5	-0.190455	Body
chr1	179421594	PRKCZ	5	-0.133072	Body
chr1	180228624	PRKCZ	5	-0.129016	Body
chr1	183155218	PRKCZ	5	0.16818	Body
chr1	1832038	CLIC4	5	-0.233541	Promoter
chr1	1832105	CLIC4	5	-0.188504	Promoter
chr1	1839263	CLIC4	5	-0.279095	Promoter
chr1	1872444	CLIC4	5	-0.218267	Promoter
chr1	18734876	CLIC4	5	-0.155556	Promoter
chr1	18944414	PRDM16	5	-0.175648	Body
chr1	18958951	PRDM16	5	0.206549	Body
chr1	193971071	PRDM16	5	0.119598	Body
chr1	193971075	PRDM16	5	0.167436	Body
chr1	1957155	PRDM16	5	-0.173004	Body
chr1	1957732	STX16	5	0.107297	Promoter
chr1	1957741	STX16	5	0.124799	Promoter
chr1	197304873	STX16	5	0.15766	Promoter
chr1	197882728	STX16	5	0.15986	Promoter
chr1	1986251	STX16	5	0.164285	Promoter
chr1	1986536	GSC2	5	0.160947	Body
chr1	19963940	GSC2	5	0.199237	Body
chr1	199891724	GSC2	5	0.179124	Body
chr1	200499315	GSC2	5	0.188592	Body
chr1	200843119	GSC2	5	0.226625	Body
chr1	2010560	TAFA5	5	0.157547	Body
chr1	2010572	TAFA5	5	0.187949	Body
chr1	201619127	TAFA5	5	0.143831	Body
chr1	201881855	TAFA5	5	0.107414	Body
chr1	20304786	TAFA5	5	0.222445	Body
chr1	2036254	PRKAR1B	5	-0.129025	Body
chr1	204509305	PRKAR1B	5	0.100399	Body
chr1	204509329	PRKAR1B	5	0.156873	Body
chr1	204588337	PRKAR1B	5	0.183058	Body
chr1	204946005	PRKAR1B	5	0.213259	Body
chr1	205014386	PXDNL	5	0.125551	Body
chr1	205209498	PXDNL	5	0.142584	Body
chr1	206950934	PXDNL	5	0.125492	Body
chr1	207843007	PXDNL	5	0.119365	Body
chr1	208852191	PXDNL	5	0.10521	Body
chr1	209404910	CPXM2	4	0.117334	Body
chr1	209405050	CPXM2	4	0.130787	Body
chr1	213325145	CPXM2	4	0.184634	Body
chr1	21462568	CPXM2	4	0.116789	Body
chr1	21627769	KCNQ1	4	0.176609	Promoter
chr1	2170412	KCNQ1	4	0.103629	Body
chr1	217310982	KCNQ1	4	0.133252	Body
chr1	217313044	KCNQ1	4	0.242502	Body
chr1	217313059	RCN1	4	0.10437	Body
chr1	217313086	RCN1	4	0.185876	Body
chr1	222661320	RCN1	4	0.105523	Body
chr1	224363430	RCN1	4	-0.156096	Body
chr1	224363449	RTN4RL2	4	-0.1382	Body
chr1	224363451	RTN4RL2	4	-0.158506	Body
chr1	22555238	RTN4RL2	4	-0.153901	Body
chr1	22555247	RTN4RL2	4	-0.116989	Body
chr1	225865282	NCOR2	4	0.188508	Body
chr1	22616180	NCOR2	4	-0.166957	Body
chr1	226411361	NCOR2	4	-0.136165	Body
chr1	226516492	NCOR2	4	0.172038	Body
chr1	2266752	GALNT9	4	0.126351	Body
chr1	227124157	GALNT9	4	0.16863	Body
chr1	228404856	GALNT9	4	-0.142569	Body
chr1	23015609	GALNT9	4	-0.157103	Body
chr1	231829667	ACVRL1	4	0.164047	Body
chr1	233601822	ACVRL1	4	0.126116	Body
chr1	2337209	ACVRL1	4	0.168096	Body
chr1	234367239	ACVRL1	4	0.158566	Body
chr1	235054891	LINC00642	4	0.187074	Promoter
chr1	235054900	LINC00642	4	0.18708	Promoter
chr1	236267674	LINC00642	4	0.200364	Promoter
chr1	237584431	LINC00642	4	0.182419	Promoter
chr1	2387990	ALDH1A3	4	0.139267	Body
chr1	23907906	ALDH1A3	4	0.163173	Body
chr1	240256224	ALDH1A3	4	0.212384	Body
chr1	240986770	ALDH1A3	4	0.161716	Body
chr1	242220429	DGKE	4	0.144057	Body
chr1	24229313	DGKE	4	0.11164	Body
chr1	243511430	DGKE	4	0.16742	Body
chr1	2447790	DGKE	4	0.141766	Body
chr1	245753539	ST8SIA5	4	0.112364	Body
chr1	245753540	ST8SIA5	4	0.124312	Body
chr1	245753550	ST8SIA5	4	0.111455	Body
chr1	245753552	ST8SIA5	4	0.117497	Body
chr1	246165989	HCN2	4	0.14309	Body
chr1	24648239	HCN2	4	0.207586	Body
chr1	248020812	HCN2	4	-0.135705	Body
chr1	248020815	HCN2	4	0.179638	Body
chr1	24928397	ESRRG	4	0.131245	Body
chr1	24928448	ESRRG	4	0.151332	Promoter
chr1	25070920	ESRRG	4	0.168068	Promoter
chr1	25070948	ESRRG	4	0.175818	Promoter
chr1	25070953	KIF26B	4	0.123938	Body
chr1	25070957	KIF26B	4	0.138932	Body
chr1	25070964	KIF26B	4	0.144466	Body
chr1	25257328	KIF26B	4	0.128243	Body
chr1	2559978	PPIEL	4	-0.120726	Body
chr1	2559989	PPIEL	4	-0.24478	Body
chr1	26546213	PPIEL	4	-0.168124	Body
chr1	26882115	PPIEL	4	-0.131339	Body
chr1	27046288	TSPEAR	4	0.168942	Body
chr1	27046598	TSPEAR	4	-0.197528	Body
chr1	2706397	TSPEAR	4	-0.198054	Body
chr1	27091752	TSPEAR	4	0.110369	Body
chr1	27197245	ANKRD30BL	4	0.114084	Body
chr1	2725131	ANKRD30BL	4	0.149583	Body
chr1	27339078	ANKRD30BL	4	0.16764	Body
chr1	27483096	ANKRD30BL	4	0.15893	Body
chr1	27531486	KIF1A	4	0.117439	Body
chr1	27677459	KIF1A	4	0.117446	Body
chr1	27768033	KIF1A	4	0.145085	Body
chr1	2801048	KIF1A	4	0.134553	Body
chr1	2807882	LINC00960	4	0.110859	Promoter
chr1	2820592	LINC00960	4	0.132419	Promoter
chr1	28494582	LINC00960	4	0.198134	Promoter
chr1	28695421	LINC00960	4	0.231325	Body
chr1	28902923	SORCS2	4	0.147951	Body
chr1	29541950	SORCS2	4	0.206604	Body
chr1	29877263	SORCS2	4	0.129089	Body
chr1	29877298	SORCS2	4	0.150701	Body
chr1	2996947	NSD1	4	0.193801	Promoter
chr1	30515011	NSD1	4	0.133765	Promoter
chr1	31383109	NSD1	4	0.136872	Promoter
chr1	3140341	NSD1	4	0.114422	Promoter
chr1	3140356	ADAMTS2	4	0.108599	Body
chr1	3157875	ADAMTS2	4	0.183151	Body
chr1	31644741	ADAMTS2	4	0.124122	Body
chr1	31649300	ADAMTS2	4	0.166442	Body
chr1	3195180	IRX4	4	0.161049	Body
chr1	32976623	IRX4	4	0.206282	Body
chr1	33234626	IRX4	4	0.213612	Body
chr1	33234633	IRX4	4	0.214094	Body
chr1	33234647	ZSCAN12P1	4	-0.115869	Body
chr1	33270049	ZSCAN12P1	4	-0.112628	Body
chr1	33799804	ZSCAN12P1	4	-0.129587	Body
chr1	33799807	ZSCAN12P1	4	-0.121821	Body
chr1	35479437	UNCX	4	0.212337	Body
chr1	35611956	UNCX	4	0.134468	Body
chr1	35611967	UNCX	4	0.167204	Body
chr1	35611969	UNCX	4	0.128615	Body
chr1	35716880	PPP1R3B	4	-0.116918	Body
chr1	35716925	PPP1R3B	4	-0.126676	Body
chr1	35987355	PPP1R3B	4	-0.156814	Body
chr1	36127865	PPP1R3B	4	-0.201931	Body
chr1	3644085	FIBCD1	4	0.210243	Body
chr1	36604529	FIBCD1	4	0.181466	Body
chr1	36642104	FIBCD1	4	0.207354	Body
chr1	36675705	FIBCD1	4	0.236897	Body
chr9	93879905	ERICH-AS1	4	0.15762	Body
chr9	94572995	ERICH-AS1	4	0.133924	Promoter
chr9	94573006	ERICH-AS1	4	0.141919	Body
chr9	98949094	ERICH-AS1	4	0.114779	Body
chr1	36807451	TACC2	3	0.133027	Body
chr1	37006652	TACC2	3	0.188501	Body
chr1	38167837	TACC2	3	0.153374	Body
chr1	38794955	KNDC1	3	-0.134577	Promoter
chr1	39044308	KNDC1	3	-0.135826	Body
chr1	39700166	KNDC1	3	0.111928	Body
chr1	40001402	RET	3	0.141802	Promoter
chr1	40023479	RET	3	0.174333	Promoter
chr1	40023487	RET	3	0.174145	Promoter
chr1	40023511	SLC18A3	3	0.123434	Body
chr1	40438871	SLC18A3	3	0.112403	Body
chr1	40663800	SLC18A3	3	0.141417	Body
chr1	40853511	MOB2	3	0.129632	Body
chr1	41454736	MOB2	3	0.205662	Body
chr1	41454737	MOB2	3	0.206047	Body
chr1	4221600	DGKZ	3	0.137533	Body
chr1	42743108	DGKZ	3	0.122751	Body
chr1	42743243	DGKZ	3	0.124765	Body
chr1	42743250	MRGPRF	3	-0.127889	Body
chr1	43473299	MRGPRF	3	0.137885	Body
chr1	43473310	MRGPRF	3	0.187945	Body
chr1	44244465	COPZ1	3	-0.20761	Body
chr1	44883387	COPZ1	3	-0.187605	Body
chr1	45580938	COPZ1	3	-0.195932	Body
chr1	46839818	CPM	3	0.18081	Body
chr1	46956215	CPM	3	0.197222	Body
chr1	47027833	CPM	3	0.143765	Body
chr1	47909734	EFNB2	3	0.169497	Body
chr1	47915850	EFNB2	3	0.156616	Body
chr1	47999508	EFNB2	3	0.133639	Body
chr1	5035256	MYO16	3	0.163312	Body
chr1	51564941	MYO16	3	0.147284	Body
chr1	52315466	MYO16	3	0.1976	Body
chr1	52746905	MCF2L	3	0.109821	Body
chr1	53098556	MCF2L	3	0.276051	Body
chr1	53186704	MCF2L	3	0.240885	Body
chr1	5328386	AMER2	3	0.157132	Body
chr1	532865	AMER2	3	0.15361	Body
chr1	5335523	AMER2	3	0.180142	Body
chr1	53528973	PCDH8	3	0.123062	Body
chr1	53742601	PCDH8	3	0.175242	Body
chr1	54382773	PCDH8	3	0.185504	Body
chr1	54588029	DIO3	3	0.216168	Promoter
chr1	54699231	DIO3	3	0.223129	Promoter
chr1	54940445	DIO3	3	0.182793	Promoter
chr1	54940699	GABRB3	3	0.133251	Body
chr1	57509290	GABRB3	3	0.146949	Body
chr1	57509294	GABRB3	3	0.223804	Body
chr1	5779280	ONECUT1	3	0.111489	Promoter
chr1	59041964	ONECUT1	3	0.139615	Promoter
chr1	59043062	ONECUT1	3	0.119932	Promoter
chr1	60539458	FOXB1	3	0.194489	Body
chr1	6107301	FOXB1	3	0.149274	Body
chr1	6140589	FOXB1	3	0.116572	Body
chr1	6304297	ISL2	3	0.143914	Body
chr1	63172321	ISL2	3	0.145475	Body
chr1	6365082	ISL2	3	0.171863	Body
chr1	63783333	IFT140	3	0.161364	Body
chr1	63783554	IFT140	3	0.204392	Body
chr1	63783586	IFT140	3	-0.153	Body
chr1	63789996	LINC00273	3	0.101635	Body
chr1	64254734	LINC00273	3	-0.148044	Body
chr1	64734271	LINC00273	3	0.111123	Promoter
chr1	64896238	GSE1	3	-0.147821	Body
chr1	6515868	GSE1	3	0.173992	Body
chr1	6515873	GSE1	3	0.213417	Body
chr1	6515882	PIEZO1	3	-0.147453	Body
chr1	6694826	PIEZO1	3	-0.144082	Body
chr1	68771779	PIEZO1	3	-0.133094	Body
chr1	6890211	JUP	3	0.222619	Body
chr1	69283422	JUP	3	0.181677	Body
chr1	71227766	JUP	3	0.226095	Body
chr1	71505205	MEIOC	3	0.133081	Body
chr1	7695625	MEIOC	3	0.131955	Body
chr1	7743127	MEIOC	3	0.16292	Body
chr1	7846228	WNT3	3	0.180922	Body
chr1	79472427	WNT3	3	0.123595	Body
chr1	8220590	WNT3	3	0.197562	Body
chr1	8233696	C17orf82	3	0.137803	Promoter
chr1	834499	C17orf82	3	0.136013	Promoter
chr1	85358772	C17orf82	3	0.166011	Promoter
chr1	85513149	TBX4	3	0.174609	Promoter
chr1	86081784	TBX4	3	0.11665	Promoter
chr1	86081794	TBX4	3	0.135741	Body
chr1	88932797	SLC38A10	3	-0.114294	Body
chr1	8943278	SLC38A10	3	-0.122666	Body
chr1	91184168	SLC38A10	3	0.189291	Body
chr1	92352294	UTS2R	3	0.15023	Promoter
chr1	938166	UTS2R	3	0.217807	Body
chr1	93951378	UTS2R	3	0.214567	Body
chr1	943332	AFG3L2	3	-0.197265	Body
chr1	95557034	AFG3L2	3	-0.22105	Body
chr1	9576925	AFG3L2	3	-0.200198	Body
chr1	97288609	NFATC1	3	0.143376	Body
chr1	98519042	NFATC1	3	0.140354	Body
chr1	98519089	NFATC1	3	0.167418	Body
chr1	9892992	SBNO2	3	0.236163	Body
chr20	15749917	SBNO2	3	0.226993	Body
chr20	1716344	SBNO2	3	0.110387	Body
chr20	17417520	PTGER1	3	-0.131839	Body
chr20	1784429	PTGER1	3	-0.103103	Body
chr20	19804572	PTGER1	3	-0.118023	Body
chr20	19804606	CRTC1	3	0.198693	Body
chr20	20348087	CRTC1	3	0.156779	Body
chr20	20348096	CRTC1	3	0.149929	Body
chr20	20350164	PRR36	3	-0.151864	Body
chr20	21372319	PRR36	3	-0.145117	Body
chr20	21486532	PRR36	3	0.123461	Body
chr20	21491742	CASZ1	3	0.148437	Body
chr20	22549061	CASZ1	3	0.189511	Body
chr20	23065576	CASZ1	3	0.119355	Body
chr20	24524093	PMF1	3	0.106334	Body
chr20	24711503	PMF1	3	0.108427	Body
chr20	26188766	PMF1	3	0.129291	Body
chr20	26189215	CDK11B	3	-0.12143	Body
chr20	26189853	CDK11B	3	-0.237008	Body
chr20	29519466	CDK11B	3	-0.230245	Body
chr20	29519476	GABRD	3	0.151681	Body
chr20	29519482	GABRD	3	0.186049	Body
chr20	29519487	GABRD	3	0.174938	Body
chr20	29519510	MDM4	3	-0.171426	Body
chr20	29535132	MDM4	3	-0.216459	Body
chr20	29535151	MDM4	3	0.248831	Body
chr20	30166531	ARID1A	3	-0.18387	Body
chr20	30166637	ARID1A	3	-0.130647	Body
chr20	30640740	ARID1A	3	-0.133321	Body
chr20	3073486	KIAA1522	3	-0.157893	Body
chr20	30742847	KIAA1522	3	-0.193914	Body
chr20	31196053	KIAA1522	3	-0.185565	Body
chr20	32287344	FOXJ3	3	-0.12222	Body
chr20	33880061	FOXJ3	3	-0.135899	Body
chr20	34862653	FOXJ3	3	-0.120531	Body
chr20	36923374	LINC00466	3	0.137301	Promoter
chr20	37090041	LINC00466	3	0.183788	Promoter
chr20	42193770	LINC00466	3	0.134743	Promoter
chr20	42544717	ESPN	3	-0.185529	Body
chr20	43922361	ESPN	3	-0.177339	Body
chr20	44116169	ESPN	3	-0.171846	Body
chr20	44658407	CAMTA1	3	-0.220328	Body
chr20	44782115	CAMTA1	3	-0.271456	Body
chr20	44806794	CAMTA1	3	-0.168268	Body
chr20	45017804	INSM1	3	0.12388	Promoter
chr20	4657677	INSM1	3	0.121576	Promoter
chr20	46579870	INSM1	3	0.123459	Body
chr20	48688251	MIR663AHG	3	0.230954	Body
chr20	48850313	MIR663AHG	3	0.195002	Body
chr20	48902583	MIR663AHG	3	0.162687	Body
chr20	52450360	SIM2	3	0.138083	Promoter
chr20	56016101	SIM2	3	0.150897	Body
chr20	56772201	SIM2	3	0.184626	Body
chr20	56883824	LINC00954	3	0.181981	Promoter
chr20	56883834	LINC00954	3	0.145957	Promoter
chr20	57225232	LINC00954	3	0.146394	Promoter
chr20	57225245	KIAA2012	3	0.193703	Body
chr20	57225288	KIAA2012	3	0.178591	Body
chr20	57225291	KIAA2012	3	0.158207	Body
chr20	57225326	MELTF	3	0.126628	Body
chr20	57464086	MELTF	3	0.140179	Body
chr20	57464091	MELTF	3	0.129205	Body
chr20	57492727	DOK7	3	0.168108	Body
chr20	57766734	DOK7	3	0.195196	Body
chr20	58662730	DOK7	3	0.17938	Body
chr20	58662786	PDGFRA	3	-0.138166	Body
chr20	59990043	PDGFRA	3	-0.140886	Body
chr20	60000350	PDGFRA	3	-0.183692	Body
chr20	60224651	PPP2R2C	3	0.164678	Body
chr20	60270333	PPP2R2C	3	0.197527	Body
chr20	60386370	PPP2R2C	3	0.130257	Body
chr20	60386380	PITX1	3	0.157484	Body
chr20	60419880	PITX1	3	0.19585	Body
chr20	60451226	PITX1	3	0.124592	Body
chr20	60457885	LAMA2	3	0.26902	Body
chr20	60506118	LAMA2	3	0.176635	Body
chr20	60885748	LAMA2	3	0.201432	Body
chr20	60986789	GRM4	3	-0.162	Body
chr20	61041669	GRM4	3	0.136391	Body
chr20	61159847	GRM4	3	0.123612	Body
chr20	61205093	C6orf132	3	0.18605	Body
chr20	61269105	C6orf132	3	0.15732	Body
chr20	61330958	C6orf132	3	0.155955	Body
chr20	61429663	PRRT4	3	0.1476	Body
chr20	61636279	PRRT4	3	0.178239	Body
chr20	61951483	PRRT4	3	0.163337	Body
chr20	62054166	LOC646999	3	0.202027	Body
chr20	62097224	LOC646999	3	0.176221	Body
chr20	62369858	LOC646999	3	0.234584	Body
chr20	62380066	SDK1	3	0.177631	Body
chr21	10990790	SDK1	3	0.206759	Body
chr21	16551801	SDK1	3	0.220358	Body
chr21	21132371	ZNF703	3	-0.155813	Body
chr21	24393976	ZNF703	3	-0.12244	Body
chr21	25581356	ZNF703	3	-0.107648	Body
chr21	30156177	SFRP1	3	0.188403	Body
chr21	30449730	SFRP1	3	0.135025	Body
chr21	30449744	SFRP1	3	0.162929	Promoter
chr21	32460852	ANK1	3	0.189033	Body
chr21	32460857	ANK1	3	-0.17753	Body
chr21	34392203	ANK1	3	0.193357	Body
chr21	34406474	LHX6	3	0.150701	Body
chr21	34406487	LHX6	3	-0.154406	Body
chr21	36040759	LHX6	3	-0.166391	Body
chr21	36164376	NKX2-3	2	0.116085	Promoter
chr21	37815423	NKX2-3	2	0.18464	Promoter
chr21	37815431	LZTS2	2	0.120882	Body
chr21	38065918	LZTS2	2	0.104712	Body
chr21	38065925	TCERG1L	2	0.199607	Body
chr21	38065929	TCERG1L	2	0.153832	Body
chr21	38065936	PTF1A	2	0.120085	Body
chr21	38065941	PTF1A	2	0.124959	Body
chr21	38070671	CDH23	2	0.192964	Body
chr21	38077189	CDH23	2	-0.153836	Body
chr21	38082603	ZNF503-AS2	2	0.235995	Body
chr21	38295324	ZNF503-AS2	2	0.200901	Body
chr21	42880583	POU2AF1	2	0.159536	Body
chr21	44495027	POU2AF1	2	0.107457	Body
chr21	44590663	MUC5B	2	0.143158	Body
chr21	44593262	MUC5B	2	-0.149749	Body
chr21	44593268	OPCML	2	0.179193	Body
chr21	44720849	OPCML	2	0.173447	Body
chr21	44767846	ALX4	2	0.164651	Body
chr21	44839374	ALX4	2	0.17544	Body
chr21	44863958	SYT7	2	0.158731	Body
chr21	45025981	SYT7	2	0.18186	Body
chr21	45236903	AIP	2	0.100108	Body
chr21	45349462	AIP	2	0.103833	Body
chr21	45349466	ANO1	2	0.204746	Body
chr21	45705854	ANO1	2	0.196232	Body
chr21	45744608	MYO7A	2	0.128659	Body
chr21	45745824	MYO7A	2	0.191542	Body
chr21	45770639	ACACB	2	-0.148515	Body
chr21	45899573	ACACB	2	-0.162338	Body
chr21	45910432	TBX5	2	0.141181	Body
chr21	45953660	TBX5	2	0.185624	Body
chr21	45953680	SRRM4	2	0.133484	Body
chr21	45970406	SRRM4	2	0.125625	Body
chr21	46122178	TMEM132D	2	0.210392	Body
chr21	46238736	TMEM132D	2	0.18163	Promoter
chr21	46402895	FZD10	2	0.148429	Body
chr21	46438312	FZD10	2	0.126975	Body
chr21	46438317	FBRSL1	2	0.176917	Body
chr21	46450267	FBRSL1	2	0.118947	Body
chr21	46804031	POLE	2	0.124492	Body
chr21	46826156	POLE	2	-0.101507	Body
chr21	46830761	CACNA2D4	2	0.202384	Body
chr21	46831467	CACNA2D4	2	0.130033	Body
chr21	46838138	SYT10	2	0.169391	Body
chr21	46838402	SYT10	2	0.159542	Body
chr21	46842417	KCNA1	2	0.179031	Body
chr21	46842435	KCNA1	2	0.201271	Body
chr21	46842442	RARG	2	0.1244	Body
chr21	46850679	RARG	2	0.140197	Body
chr21	46850697	ARHGEF7	2	0.104265	Body
chr21	46929780	ARHGEF7	2	-0.150195	Body
chr21	46976134	ATP11AUN	2	0.307704	Body
chr21	46976176	ATP11AUN	2	0.235959	Body
chr21	46976191	F7	2	0.121363	Body
chr21	46977225	F7	2	0.122754	Body
chr21	47010264	TMEM255B	2	0.174635	Body
chr21	47062635	TMEM255B	2	0.114956	Body
chr21	47373786	RASA3	2	0.141163	Body
chr21	47409530	RASA3	2	-0.205515	Body
chr21	47573792	ANKRD9	2	0.10753	Body
chr21	47573816	ANKRD9	2	0.120968	Body
chr21	9825679	INF2	2	-0.151075	Body
chr21	9826436	INF2	2	0.156661	Body
chr21	9826449	ARHGEF40	2	-0.209034	Body
chr21	9826476	ARHGEF40	2	-0.243647	Body
chr21	9826546	MDGA2	2	0.131995	Body
chr21	9826689	MDGA2	2	0.128334	Body
chr21	9826825	PRKXP1	2	0.189585	Body
chr21	9826841	PRKXP1	2	0.110309	Body
chr21	9826980	CHEK2P2	2	0.125733	Body
chr22	17001705	CHEK2P2	2	0.119711	Body
chr22	17517125	APBA2	2	-0.154229	Body
chr22	18946016	APBA2	2	0.196549	Body
chr22	19136549	FAM189A1	2	0.141116	Body
chr22	19136551	FAM189A1	2	0.116003	Body
chr22	19136561	SMAD6	2	0.178491	Body
chr22	19136562	SMAD6	2	0.184645	Body
chr22	19136563	TVP23A	2	0.138503	Body
chr22	19513052	TVP23A	2	0.153325	Body
chr22	19742885	C1QTNF8	2	0.194921	Body
chr22	19742889	C1QTNF8	2	0.181471	Body
chr22	19751374	ABCA17P	2	0.102261	Body
chr22	19753591	ABCA17P	2	0.159521	Body
chr22	19753648	BOLA2	2	-0.131233	Body
chr22	19753668	BOLA2	2	0.163102	Body
chr22	19753670	CCDC102A	2	0.131445	Body
chr22	19976547	CCDC102A	2	0.132328	Body
chr22	20161915	CAPN15	2	0.151597	Body
chr22	20226633	CAPN15	2	0.14228	Body
chr22	20226669	PRR35	2	0.135129	Promoter
chr22	20226683	PRR35	2	0.126661	Promoter
chr22	20760073	CDH8	2	0.255583	Body
chr22	21045634	CDH8	2	0.120333	Body
chr22	22472673	JPH3	2	0.191975	Body
chr22	23524348	JPH3	2	-0.138736	Body
chr22	23607606	ANKRD11	2	0.138918	Body
chr22	23863181	ANKRD11	2	-0.172399	Body
chr22	23864887	GAS7	2	0.167321	Body
chr22	23864952	GAS7	2	0.124062	Body
chr22	25817420	HS3ST3B1	2	0.163772	Body
chr22	27316732	HS3ST3B1	2	0.169888	Body
chr22	28038364	KRT18P55	2	0.169346	Body
chr22	28038402	KRT18P55	2	0.160265	Body
chr22	33453994	MYO1D	2	0.105218	Body
chr22	35942105	MYO1D	2	0.117415	Body
chr22	37730661	STAC2	2	0.155979	Body
chr22	37730666	STAC2	2	0.133726	Body
chr22	37730682	ARHGAP27	2	0.161844	Body
chr22	37730688	ARHGAP27	2	0.174641	Body
chr22	37769519	HOXB-AS3	2	0.180868	Body
chr22	38379795	HOXB-AS3	2	0.213857	Body
chr22	38379816	PITPNC1	2	-0.103229	Body
chr22	38478019	PITPNC1	2	0.104591	Body
chr22	38485716	LINC00511	2	0.166375	Promoter
chr22	38704690	LINC00511	2	0.178707	Promoter
chr22	39746634	MPDU1	2	-0.158849	Promoter
chr22	39822783	MPDU1	2	-0.222966	Body
chr22	42546093	RBFOX3	2	-0.199386	Body
chr22	42548784	RBFOX3	2	0.115401	Body
chr22	42548793	NPTX1	2	0.163441	Body
chr22	43166269	NPTX1	2	0.123269	Promoter
chr22	43637019	RPTOR	2	-0.104001	Body
chr22	43817129	RPTOR	2	-0.139708	Body
chr22	44217304	BAIAP2	2	0.146933	Body
chr22	44778933	BAIAP2	2	0.140701	Body
chr22	44992862	TMEM105	2	0.145513	Promoter
chr22	45133033	TMEM105	2	0.16486	Promoter
chr22	45580980	BAHCC1	2	-0.122854	Body
chr22	45620862	BAHCC1	2	-0.145326	Body
chr22	46262568	ARHGDIA	2	-0.171847	Body
chr22	46262573	ARHGDIA	2	-0.163726	Body
chr22	46279200	GATA6	2	0.152976	Body
chr22	46287962	GATA6	2	0.17245	Body
chr22	46305919	DOCK6	2	-0.110967	Body
chr22	46305921	DOCK6	2	-0.155368	Body
chr22	46320625	EFNA2	2	0.114518	Promoter
chr22	46457185	EFNA2	2	0.123885	Body
chr22	46457188	NDUFS7	2	-0.182003	Body
chr22	46457192	NDUFS7	2	-0.218579	Body
chr22	46457271	NOTCH3	2	-0.182335	Body
chr22	46457275	NOTCH3	2	-0.157484	Body
chr22	46457279	WIZ	2	-0.108857	Body
chr22	46457655	WIZ	2	0.144821	Body
chr22	46479617	TCF3	2	-0.144041	Body
chr22	46659138	KLF2	2	0.123252	Body
chr22	46760212	KLF2	2	0.135213	Body
chr22	47058961	TCF3	2	0.130659	Body
chr22	47678312	KCNN1	2	0.125711	Promoter
chr22	48209605	KCNN1	2	0.165682	Promoter
chr22	48918195	SLC7A10	2	0.160056	Body
chr22	48965544	SLC7A10	2	0.140794	Promoter
chr22	48971582	COX7A1	2	0.203609	Body
chr22	48971591	COX7A1	2	0.196448	Body
chr22	49024849	SHC2	2	0.111489	Body
chr22	49482598	SHC2	2	0.114624	Body
chr22	49600266	GRIN2D	2	0.112133	Body
chr22	49929527	GRIN2D	2	0.202398	Body
chr22	50317856	PRR12	2	0.194631	Body
chr22	50483679	PRR12	2	-0.113339	Body
chr22	50524271	SCAF1	2	-0.102553	Body
chr22	50666173	SCAF1	2	-0.169459	Body
chr22	50985400	LRRC4B	2	0.130157	Body
chr22	51042316	LRRC4B	2	0.134819	Body
chr22	51137903	TPGS1	2	-0.206087	Body
chr2	101773119	TPGS1	2	0.148906	Body
chr2	102227166	CDC42EP5	2	0.123994	Body
chr2	10231622	CDC42EP5	2	0.140971	Body
chr2	10231624	ZNF787	2	0.115918	Body
chr2	10231630	ZNF787	2	-0.123008	Body
chr2	10231636	BSG	2	-0.118682	Body
chr2	10559794	BSG	2	-0.174589	Body
chr2	106015869	RNF126	2	0.220413	Body
chr2	107080721	RNF126	2	-0.115023	Body
chr2	10768	XAB2	2	0.215725	Body
chr2	109335368	XAB2	2	0.239735	Body
chr2	109335380	KANK3	2	-0.126696	Body
chr2	109647956	KANK3	2	-0.102951	Body
chr2	109647958	RBP7	2	0.135817	Body
chr2	110519051	RBP7	2	-0.19262	Body
chr2	110519062	RNF223	2	-0.267359	Body
chr2	11053996	RNF223	2	-0.258033	Body
chr2	111619455	KCNC4	2	0.132938	Body
chr2	111821897	KCNC4	2	0.142566	Body
chr2	111876819	TARDBP	2	-0.103258	Body
chr2	111876823	TARDBP	2	-0.103045	Body
chr2	118617035	MTOR	2	-0.207853	Body
chr2	118982099	MTOR	2	-0.154669	Body
chr2	118982111	TNFRSF1B	2	0.161388	Body
chr2	119204462	TNFRSF1B	2	0.132031	Body
chr2	119617238	AADACL4	2	0.231042	Promoter
chr2	119617280	AADACL4	2	-0.194945	Promoter
chr2	121107043	VWA1	2	-0.211272	Body
chr2	121414076	VWA1	2	-0.165557	Body
chr2	121684580	NBPF8	2	0.113696	Body
chr2	121878589	NBPF8	2	-0.156101	Body
chr2	121964700	RPRD2	2	-0.104551	Body
chr2	122125279	RPRD2	2	-0.131279	Body
chr2	125176683	TMEM82	2	0.194694	Body
chr2	129198618	TMEM82	2	0.147206	Body
chr2	130635867	SZRD1	2	-0.121027	Body
chr2	131046411	SZRD1	2	-0.152752	Body
chr2	132218477	CROCC	2	0.131816	Body
chr2	132404791	CROCC	2	0.172222	Body
chr2	132724057	TRIM58	2	0.131508	Body
chr2	133014325	TRIM58	2	0.185537	Body
chr2	133014326	NCMAP	2	-0.112388	Body
chr2	133014369	NCMAP	2	0.110251	Body
chr2	133014620	MMEL1	2	0.178435	Body
chr2	133023211	MMEL1	2	0.172598	Body
chr2	133023221	PHC2	2	-0.13174	Body
chr2	136374789	PHC2	2	-0.130322	Body
chr2	136783359	CTPS1	2	0.104175	Body
chr2	137343026	CTPS1	2	0.131579	Body
chr2	1441019	DAB1	2	-0.18068	Body
chr2	150428777	DAB1	2	-0.209678	Body
chr2	1595741	TACSTD2	2	0.210389	Body
chr2	160294	TACSTD2	2	0.189382	Body
chr2	160761165	KCNAB2	2	0.200479	Body
chr2	161033998	KCNAB2	2	0.157751	Body
chr2	162280108	PPP4R1L	2	-0.119817	Body
chr2	162284517	PPP4R1L	2	-0.132532	Body
chr2	162284524	GNAS	2	0.156795	Body
chr2	162284527	GNAS	2	0.203318	Body
chr2	162284728	KCNQ2	2	0.113692	Body
chr2	16243353	KCNQ2	2	0.103111	Body
chr2	167037615	MAP3K7CL	2	-0.129387	Promoter
chr2	171570196	MAP3K7CL	2	-0.110014	Promoter
chr2	171570210	AGPAT3	2	0.236192	Body
chr2	172723070	AGPAT3	2	0.213563	Body
chr2	175190162	PFKL	2	0.131929	Body
chr2	176969567	PFKL	2	-0.180938	Body
chr2	176980822	FTCD	2	0.212887	Body
chr2	177355138	FTCD	2	0.210692	Body
chr2	181013141	BCR	2	0.170936	Body
chr2	183251370	BCR	2	0.111256	Body
chr2	187453141	SOX10	2	-0.258068	Body
chr2	189049363	SOX10	2	0.100107	Body
chr2	189049364	RANBP2	2	0.22791	Promoter
chr2	192384199	RANBP2	2	0.162247	Promoter
chr2	19561534	ACOXL	2	0.216146	Body
chr2	198235398	ACOXL	2	-0.172067	Body
chr2	20068433	LINC01124	2	0.140191	Body
chr2	20068505	LINC01124	2	0.127188	Body
chr2	20068514	MYT1L-AS1	2	0.125845	Body
chr2	202483633	MYT1L-AS1	2	0.184643	Body
chr2	203036161	ECEL1	2	0.144334	Promoter
chr2	203036203	ECEL1	2	0.170343	Promoter
chr2	203036209	PASK	2	-0.297108	Body
chr2	20615046	PASK	2	0.166245	Body
chr2	210010024	DNMT3A	2	-0.178289	Body
chr2	210252206	DNMT3A	2	0.12191	Body
chr2	212992209	GAREM2	2	0.217509	Body
chr2	216479924	GAREM2	2	0.229658	Body
chr2	217236161	SOX11	2	0.155629	Promoter
chr2	219759360	SOX11	2	0.15066	Promoter
chr2	219759384	LOC100132215	2	0.180563	Promoter
chr2	219759386	LOC100132215	2	0.125188	Promoter
chr2	220357446	DYSF	2	-0.284182	Body
chr2	220361896	DYSF	2	-0.166525	Body
chr2	223166331	TLX2	2	0.179807	Body
chr2	225266347	TLX2	2	0.15185	Body
chr2	229045398	RMND5A	2	-0.194993	Body
chr2	231693405	RMND5A	2	-0.213409	Body
chr2	231737310	ATP2B2	2	0.150566	Body
chr2	231770249	ATP2B2	2	0.125537	Body
chr2	2328395	PRR23B	2	0.156222	Body
chr2	2328437	PRR23B	2	0.205606	Body
chr2	233352936	GRK7	2	0.12862	Body
chr2	233352958	GRK7	2	0.104018	Body
chr2	236293385	ZIC1	2	0.128761	Body
chr2	236579725	ZIC1	2	0.141501	Body
chr2	237072950	PRSS45P	2	0.117271	Body
chr2	237073349	PRSS45P	2	0.111112	Body
chr2	237077568	ZNF518B	2	0.118015	Body
chr2	238535889	ZNF518B	2	0.115484	Body
chr2	238768570	GRIA2	2	-0.186346	Body
chr2	239048106	GRIA2	2	0.157884	Body
chr2	23906523	ZAR1	2	0.137894	Body
chr2	239130027	ZAR1	2	0.178796	Body
chr2	240421201	HMX1	2	0.12057	Body
chr2	240421234	HMX1	2	0.105236	Body
chr2	241185296	METAP1	2	0.193633	Promoter
chr2	241586516	METAP1	2	0.156649	Promoter
chr2	241674389	ANKRD33B	2	0.186188	Body
chr2	241676480	ANKRD33B	2	0.147222	Body
chr2	241717177	PRDM6	2	0.201747	Body
chr2	241717178	PRDM6	2	0.180243	Body
chr2	241772117	GFRA3	2	0.167025	Body
chr2	241829686	GFRA3	2	0.109078	Body
chr2	241904374	NEURL1B	2	0.124585	Body
chr2	241935252	NEURL1B	2	-0.155159	Body
chr2	242055156	NKX2-5	2	0.162133	Body
chr2	242076549	NKX2-5	2	0.235461	Body
chr2	242131063	SLC9A3	2	0.164283	Body
chr2	242664729	SLC9A3	2	0.134479	Promoter
chr2	242792852	MCIDAS	2	0.201189	Body
chr2	242841662	MCIDAS	2	0.209257	Body
chr2	242841696	SV2C	2	0.166301	Body
chr2	242843823	SV2C	2	0.178492	Body
chr2	242895965	SLC35D3	2	0.170436	Body
chr2	242988809	SLC35D3	2	0.15984	Body
chr2	243004254	PACRG	2	0.172172	Body
chr2	24397872	PACRG	2	0.121266	Body
chr2	24397878	TULP1	2	0.162231	Body
chr2	24397914	TULP1	2	0.194096	Body
chr2	24398002	RIMS1	2	0.130499	Promoter
chr2	24398003	RIMS1	2	0.171227	Body
chr2	24398152	COL12A1	2	-0.121112	Body
chr2	24611587	COL12A1	2	-0.109907	Body
chr2	25427224	MEST	2	0.147895	Body
chr2	25427251	MEST	2	0.113598	Body
chr2	25438940	TWIST1	2	0.125211	Body
chr2	25439157	TWIST1	2	0.155252	Promoter
chr2	25513801	MAD1L1	2	0.263926	Body
chr2	25515173	MAD1L1	2	0.248835	Body
chr2	26407296	FAM20C	2	0.154543	Body
chr2	26407302	FAM20C	2	0.173698	Body
chr2	27601354	GCK	2	0.129676	Body
chr2	28123766	GCK	2	0.159688	Body
chr2	2865661	RADIL	2	-0.138092	Body
chr2	29116968	RADIL	2	0.176255	Body
chr2	29302952	MMD2	2	-0.101299	Body
chr2	32028846	MMD2	2	-0.262901	Body
chr2	44065791	ZNF890P	2	-0.179318	Body
chr2	45156740	ZNF890P	2	-0.177599	Body
chr2	45156741	LY6H	2	0.241308	Body
chr2	45156746	LY6H	2	0.216455	Body
chr2	45156747	FAM83H	2	0.112497	Body
chr2	47028224	FAM83H	2	0.11627	Body
chr2	50311707	PLEC	2	0.146191	Body
chr2	54926304	PLEC	2	0.139327	Body
chr2	55922053	OPLAH	2	0.146365	Body
chr2	5832253	OPLAH	2	0.161114	Body
chr2	5832635	PENK	2	0.143888	Body
chr2	61978833	PENK	2	0.157027	Body
chr2	63275780	EPB41L4B	2	0.106383	Body
chr2	63275869	EPB41L4B	2	0.175758	Body
chr2	64929078	COL27A1	2	0.137466	Body
chr2	69975379	COL27A1	2	0.165377	Body
chr2	70777877	CRB2	2	0.148203	Body
chr2	71770234	CRB2	2	0.111906	Body
chr2	71797446	WDR38	2	-0.115685	Body
chr2	73496465	WDR38	2	-0.18442	Body
chr2	74743319	LMX1B	2	0.252797	Body
chr2	74743366	LMX1B	2	0.129649	Body
chr2	79897280	PRRX2	2	0.131968	Body
chr2	82553702	PRRX2	2	0.130779	Body
chr2	83745352	VAV2	2	0.142494	Body
chr2	87141358	VAV2	2	0.113805	Body
chr2	8714417	RXRA	2	0.284707	Body
chr2	87623917	RXRA	2	-0.144518	Body
chr2	89876877	COL5A1	2	0.153168	Body
chr2	89879305	COL5A1	2	0.122684	Body
chr2	90476816	LHX3	2	0.153699	Body
chr2	916863	LHX3	2	0.114906	Body
chr2	91757945	EGFL7	2	0.130266	Body
chr2	96191087	EGFL7	2	0.136834	Body
chr2	98340763	EXD3	2	0.162289	Body
chr2	99439206	EXD3	2	0.114317	Body
chr2	99439672	CACNA1B	2	-0.187186	Promoter
chr2	99439683	CACNA1B	2	0.12899	Body
chr2	99439699	CNTFR	2	0.129263	Body
chr2	99439704	CNTFR	2	0.203193	Promoter
chr2	99439710	ROR2	2	0.165345	Body
chr2	99518786	ROR2	2	0.113224	Body
chr2	99552487	LBX1	1	0.15602	Body
chr3	103095728	ARMH3	1	-0.177658	Body
chr3	10491381	ADRA2A	1	0.100771	Body
chr3	10491386	GUCY2GP	1	0.126697	Body
chr3	11079329	HSPA12A	1	0.192162	Body
chr3	11135751	VAX1	1	0.134586	Body
chr3	118961588	GRK5	1	0.168652	Body
chr3	120737996	CHST15	1	0.179207	Body
chr3	124531936	EBF3	1	0.136932	Promoter
chr3	126108040	BNIP3	1	-0.121722	Body
chr3	127542754	LRRC27	1	-0.125081	Body
chr3	127725522	PWWP2B	1	0.178201	Body
chr3	128212197	ADGRA1	1	0.111202	Body
chr3	128274216	VENTX	1	-0.119025	Body
chr3	128423227	C1QL3	1	0.175999	Body
chr3	128765520	ADARB2	1	0.136776	Body
chr3	128787487	GPR158	1	0.173686	Body
chr3	129081192	NRP1	1	-0.151661	Body
chr3	129101169	LINC00838	1	-0.197999	Promoter
chr3	12942394	LINC00999	1	-0.121008	Body
chr3	13590897	DIP2C	1	0.12261	Body
chr3	136609080	ALOX5	1	0.107216	Body
chr3	138663244	GDF10	1	0.168247	Body
chr3	138679488	ARHGAP22	1	0.180034	Body
chr3	138724582	CHAT	1	0.171184	Body
chr3	138739393	PRKG1	1	0.155719	Body
chr3	138739715	CALML3	1	0.146394	Body
chr3	13921724	PFKFB3	1	-0.13396	Body
chr3	14078865	EGR2	1	0.111007	Body
chr3	141516593	NEUROG3	1	0.172366	Body
chr3	141516596	NPFFR1	1	0.145244	Promoter
chr3	142766100	ADAMTS14	1	0.173594	Body
chr3	144468870	SGPL1	1	0.1824	Body
chr3	146530662	UNC5B	1	0.178753	Body
chr3	147127883	ITIH2	1	0.153856	Body
chr3	147128244	GATA3-AS1	1	-0.120861	Body
chr3	150804887	CYP26C1	1	0.136754	Body
chr3	163897061	MUC6	1	0.145627	Promoter
chr3	163897077	MUC2	1	0.120275	Body
chr3	165642366	BCL9L	1	0.108025	Body
chr3	166736791	HYOU1	1	-0.105012	Promoter
chr3	169386477	NECTIN1	1	0.102891	Body
chr3	180859223	ESAM	1	0.16292	Body
chr3	184099111	HEPACAM	1	0.104767	Body
chr3	184620474	ST14	1	-0.141307	Body
chr3	19189798	GLB1L2	1	0.145946	Promoter
chr3	194303381	SPON1	1	0.10848	Body
chr3	194756452	LSP1	1	-0.138604	Body
chr3	194790868	SLC6A5	1	0.148225	Body
chr3	195194158	INS-IGF2	1	0.120618	Body
chr3	196729097	ASCL2	1	0.111839	Promoter
chr3	196729105	KCNQ1DN	1	0.198932	Promoter
chr3	196729129	OSBPL5	1	0.132172	Body
chr3	197384409	WT1	1	0.131099	Body
chr3	23713275	B4GALNT4	1	-0.211126	Body
chr3	25424241	LRP4	1	0.109456	Body
chr3	33296501	LOC441601	1	0.119066	Body
chr3	42947517	LRRC10B	1	0.208387	Body
chr3	44880789	CCKBR	1	0.24819	Body
chr3	46743022	RCOR2	1	0.16985	Body
chr3	46792456	OTUB1	1	-0.132604	Body
chr3	46792474	MACROD1	1	-0.137304	Body
chr3	48313691	PYGM	1	0.14887	Body
chr3	49210263	C11orf68	1	-0.100378	Body
chr3	51741179	CST6	1	0.179924	Body
chr3	52073962	ACTN3	1	0.246673	Body
chr3	52256186	SPTBN2	1	0.107309	Body
chr3	53837301	PC	1	-0.115962	Body
chr3	53857464	DCHS1	1	0.164182	Body
chr3	62288906	PPP1CA	1	0.194816	Body
chr3	63839476	PITPNM1	1	-0.189813	Body
chr3	66595417	TCIRG1	1	-0.111174	Promoter
chr3	75717070	TPCN2	1	-0.139495	Body
chr3	75719003	FGF19	1	0.15652	Body
chr3	75719035	EPS8L2	1	-0.114796	Body
chr3	75719072	GDPD5	1	0.139599	Body
chr3	75721643	DGAT2	1	0.109289	Body
chr3	84968030	UVRAG	1	0.10935	Body
chr3	87039679	B3GNT6	1	0.192318	Body
chr3	93763489	TENM4	1	0.137569	Body
chr3	98555874	LMO1	1	0.12028	Promoter
chr4	1044798	GPR83	1	0.217002	Body
chr4	10458567	FUT4	1	-0.189182	Body
chr4	10458590	AP2A2	1	0.221163	Body
chr4	10463052	TXNRD1	1	0.223049	Body
chr4	126666314	LOC100287944	1	-0.129858	Body
chr4	1311110	FAM222A	1	0.108165	Promoter
chr4	132671773	TCHP	1	-0.101119	Body
chr4	132671775	CUX2	1	0.164595	Body
chr4	132671790	RPH3A	1	0.108773	Body
chr4	132671797	SDS	1	-0.11468	Body
chr4	132671798	RNF34	1	0.129944	Promoter
chr4	132671808	BCL7A	1	-0.133394	Body
chr4	135593697	RFLNA	1	0.129163	Body
chr4	137732037	ADGRD1	1	0.110386	Body
chr4	1400563	MMP17	1	0.114039	Body
chr4	1400627	ULK1	1	-0.171433	Body
chr4	1400632	ANKLE2	1	-0.2169	Body
chr4	1400662	ANHX	1	0.149673	Body
chr4	1400676	FBXL14	1	-0.260878	Body
chr4	140656957	WNT5B	1	0.129044	Body
chr4	158141574	PIK3C2G	1	0.217264	Body
chr4	158143440	CACNA1C	1	0.175551	Body
chr4	15907731	IQSEC3	1	0.225752	Body
chr4	174450700	CPNE8	1	-0.253604	Body
chr4	174452053	COL2A1	1	0.107889	Body
chr4	175940927	H1-7	1	0.119365	Body
chr4	1765142	KCNA6	1	0.147155	Body
chr4	1769967	PRPH	1	0.211601	Body
chr4	17710855	KCNH3	1	0.157476	Body
chr4	1773445	ACVR1B	1	-0.1484	Body
chr4	1773447	KRT86	1	0.231573	Body
chr4	1777658	KRT8	1	0.168722	Body
chr4	184404115	FLJ12825	1	0.164449	Body
chr4	186560361	STAT6	1	0.181958	Body
chr4	190959816	ARHGAP9	1	-0.107966	Body
chr4	19658413	B4GALNT1	1	0.109722	Body
chr4	22780415	TSFM	1	-0.102913	Body
chr4	2366950	PPM1H	1	0.132837	Body
chr4	2746403	B4GALNT3	1	0.101254	Body
chr4	3096391	PIANP	1	0.170539	Promoter
chr4	32718079	CD4	1	0.14967	Body
chr4	3474486	SLC2A14	1	-0.154248	Body
chr4	3495019	ALX1	1	0.162223	Promoter
chr4	3495031	USP44	1	0.156209	Body
chr4	3633621	TMTC4	1	-0.111927	Body
chr4	3652715	FAM155A	1	0.11456	Promoter
chr4	3726850	NAXD	1	-0.169413	Body
chr4	3872954	ATP11A	1	-0.120356	Body
chr4	4404480	ADPRHL1	1	-0.154263	Body
chr4	48492600	TMCO3	1	-0.142599	Body
chr4	48493102	GAS6-AS1	1	-0.131742	Body
chr4	4859842	GAS6	1	-0.125537	Body
chr4	49151688	MIPEPP3	1	0.192834	Body
chr4	55093023	MICU2	1	0.129688	Body
chr4	55093037	CENPJ	1	0.158833	Body
chr4	55155031	TPTE2P1	1	0.144448	Promoter
chr4	56659872	ATP8A2	1	0.123877	Body
chr4	6326815	FLT3	1	0.1106	Body
chr4	6392297	FLT1	1	0.105999	Body
chr4	64215048	CBY2	1	0.169721	Body
chr4	6474044	MLNR	1	0.145944	Body
chr4	64808952	CLDN10	1	0.175549	Body
chr4	6696371	IPO5	1	0.11066	Body
chr4	6786790	SLC25A47	1	0.120566	Promoter
chr4	68762545	BEGAIN	1	-0.12917	Body
chr4	7127638	MIR1247	1	0.130685	Body
chr4	71517294	TDRD9	1	0.111028	Body
chr4	73964626	ASPG	1	0.25246	Body
chr4	7428604	PLD4	1	0.169284	Body
chr4	7428628	NDRG2	1	0.101678	Body
chr4	7512359	HNRNPC	1	0.12804	Body
chr4	7695732	LTB4R2	1	-0.128759	Body
chr4	77229336	RIPK3	1	0.114072	Body
chr4	7770613	PAX9	1	0.171532	Body
chr4	7806315	SSTR1	1	-0.102034	Body
chr4	785651	CCDC177	1	0.176143	Body
chr4	79152178	DCAF4	1	0.178155	Body
chr4	8204391	LTBP2	1	0.17503	Body
chr4	82351371	IRF2BPL	1	0.190673	Body
chr4	8519775	SLC24A4	1	0.1379	Body
chr4	8621361	ITPK1	1	0.1013	Body
chr4	86497476	FAM181A	1	0.121942	Body
chr4	87825359	GSC	1	0.147876	Body
chr4	87825377	TCL1A	1	0.204533	Promoter
chr4	8870008	BCL11B	1	0.155325	Body
chr4	8870010	LRRK1	1	0.149323	Body
chr4	8893787	LINC02346	1	0.111391	Body
chr4	95972558	LOC100289656	1	0.166729	Body
chr4	967865	KLF13	1	0.14137	Body
chr4	976299	LOC145845	1	-0.182842	Body
chr4	99914802	BMF	1	-0.142095	Body
chr4	99914833	C15orf62	1	0.135975	Body
chr5	1004094	RFX7	1	0.196274	Body
chr5	10649895	RORA	1	-0.202804	Body
chr5	10650020	C2CD4B	1	0.1107	Body
chr5	108783285	MAP2K5	1	0.129383	Body
chr5	109221088	SKOR1	1	-0.116975	Body
chr5	117369501	MYO9A	1	0.174689	Body
chr5	121289910	STRA6	1	0.169812	Body
chr5	1219374	RPP25	1	0.189085	Body
chr5	122431122	NEIL1	1	-0.125614	Body
chr5	122431302	LINGO1	1	0.179033	Body
chr5	1290395	CFAP161	1	0.152387	Body
chr5	132083491	MEX3B	1	0.158306	Body
chr5	132150062	BNC1	1	0.134978	Body
chr5	132173127	MIR9-3HG	1	0.143251	Body
chr5	132383297	FES	1	-0.148808	Body
chr5	132782331	RGMA	1	0.118553	Promoter
chr5	133499869	LINC00924	1	0.158335	Body
chr5	134364062	CPPED1	1	-0.138953	Body
chr5	134364130	UNKL	1	-0.128534	Body
chr5	134364590	MAPK8IP3	1	0.152958	Body
chr5	134871236	SLC9A3R2	1	0.174193	Body
chr5	134880450	PKD1	1	0.121561	Body
chr5	134880454	SCNN1B	1	0.178043	Body
chr5	134880456	CACNG3	1	0.186845	Body
chr5	135545230	ATP2A1	1	-0.121266	Body
chr5	135693011	RABEP2	1	0.104369	Body
chr5	13579618	PAGR1	1	-0.192287	Body
chr5	137593551	ZNF689	1	-0.137633	Body
chr5	137593566	CLDN6	1	0.150613	Body
chr5	137968582	BICDL2	1	0.157961	Body
chr5	138730868	BCKDK	1	-0.201424	Body
chr5	139904565	ITGAX	1	0.150665	Body
chr5	140182172	ZNF843	1	0.21514	Body
chr5	141059931	YBX3P1	1	0.107073	Body
chr5	141455303	SLX4	1	0.127633	Body
chr5	1483398	NKD1	1	0.144325	Body
chr5	148942131	ADGRG1	1	-0.112478	Body
chr5	149319932	MMP15	1	-0.139666	Body
chr5	149546300	APOOP5	1	-0.132576	Body
chr5	151093611	KIAA0895L	1	-0.103225	Body
chr5	153983738	DPEP3	1	0.21695	Promoter
chr5	153983746	PRMT7	1	0.162232	Body
chr5	156308263	TANGO6	1	-0.218234	Body
chr5	156308275	CTRB2	1	-0.162949	Promoter
chr5	159399697	OSGIN1	1	0.235414	Body
chr5	159621201	KCNG4	1	-0.131834	Body
chr5	1673285	FENDRR	1	0.189323	Body
chr5	167853787	ZNF469	1	0.180839	Body
chr5	167956857	SPG7	1	0.13511	Body
chr5	168293145	SPIRE2	1	0.106743	Body
chr5	169924986	LMF1	1	0.213501	Body
chr5	170735575	DOC2B	1	0.17057	Body
chr5	170735644	BHLHA9	1	0.181492	Body
chr5	170735651	TEKT3	1	0.151807	Body
chr5	170735673	PRPF8	1	-0.140894	Body
chr5	170736908	RASD1	1	0.118974	Body
chr5	170737180	RAI1	1	0.187375	Body
chr5	170737217	RPA1	1	0.106901	Body
chr5	170737218	DRC3	1	0.108726	Body
chr5	170737239	RPH3AL	1	0.110561	Body
chr5	170737244	B9D1	1	0.201269	Body
chr5	171981604	RNF112	1	0.128297	Body
chr5	172111267	KCNJ12	1	0.124136	Body
chr5	172111364	METTL16	1	-0.16639	Body
chr5	172175551	FOXN1	1	0.179856	Body
chr5	172175704	MYO18A	1	0.150886	Body
chr5	172175705	EFCAB5	1	0.151636	Body
chr5	172175713	TRPV3	1	-0.133377	Promoter
chr5	172175728	LHX1	1	0.114006	Body
chr5	172175738	ARHGAP23	1	-0.128611	Body
chr5	172335861	SRCIN1	1	0.138452	Body
chr5	172659239	EPOP	1	0.119748	Body
chr5	172659241	PLXDC1	1	0.138053	Body
chr5	172665824	RAPGEFL1	1	0.152732	Body
chr5	173217952	ACLY	1	0.158971	Body
chr5	173217960	FZD2	1	0.153687	Body
chr5	173217961	CRHR1	1	0.152528	Body
chr5	173217967	SP6	1	-0.159969	Body
chr5	174173152	HOXB13	1	0.143117	Body
chr5	1746389	IGF2BP1	1	0.146157	Promoter
chr5	176024130	INCA1	1	0.128913	Body
chr5	176107505	MSI2	1	0.142136	Body
chr5	176544136	CUEDC1	1	-0.158006	Body
chr5	176544138	EPX	1	0.11766	Body
chr5	176544144	PRR29	1	-0.13839	Body
chr5	176559717	ASGR2	1	0.114547	Body
chr5	176559882	NXN	1	0.184721	Body
chr5	176559894	SDK2	1	0.170133	Body
chr5	176559902	LINC00469	1	0.164747	Body
chr5	177695142	FADS6	1	0.107434	Body
chr5	178548190	SLC16A5	1	0.184584	Body
chr5	178548301	ITGB4	1	0.173753	Body
chr5	178548319	SEC14L1	1	0.109028	Body
chr5	178691988	TP53	1	-0.108321	Body
chr5	178957871	LINC01973	1	0.194946	Body
chr5	179171630	TMC6	1	0.174495	Body
chr5	1878625	TMEM235	1	0.191819	Body
chr5	1878626	LINC01993	1	0.169305	Body
chr5	1887096	DNAH17	1	-0.134009	Body
chr5	1887098	TIMP2	1	0.106532	Body
chr5	19143202	CCDC40	1	0.158374	Body
chr5	19143219	CHD3	1	-0.122585	Body
chr5	2112096	HGS	1	-0.162014	Body
chr5	2112428	NOTUM	1	0.186655	Body
chr5	21473789	ASPSCR1	1	0.133375	Body
chr5	2524842	CSNK1D	1	0.137922	Body
chr5	27743668	SECTM1	1	0.120349	Body
chr5	2813637	FOXK2	1	0.136107	Body
chr5	2895082	PFAS	1	0.133888	Body
chr5	2895084	MYH10	1	-0.140965	Body
chr5	33937050	MFSD6L	1	0.160999	Promoter
chr5	343805	ROCK1P1	1	0.177707	Body
chr5	354507	SKOR2	1	0.160241	Body
chr5	354527	CTIF	1	0.168489	Body
chr5	354535	MAPK4	1	0.158803	Body
chr5	35733362	ST8SIA3	1	0.144873	Body
chr5	3591951	CDH7	1	0.172623	Body
chr5	3594640	ZNF516	1	-0.111824	Body
chr5	370214	TMEM259	1	-0.127509	Body
chr5	375595	ABCA7	1	-0.128681	Body
chr5	37836811	KEAP1	1	-0.189544	Body
chr5	40681851	SMARCA4	1	0.187006	Body
chr5	42813968	ELAVL3	1	0.164379	Body
chr5	504689	CNN1	1	0.168842	Body
chr5	51766	ACP5	1	-0.181895	Promoter
chr5	524663	CBARP	1	-0.125676	Body
chr5	54516728	MIDN	1	-0.104933	Body
chr5	54519434	ZNF791	1	0.119063	Body
chr5	570118	NFIX	1	-0.178232	Body
chr5	6823110	LYL1	1	0.190238	Body
chr5	6846658	PALM3	1	-0.16776	Body
chr5	7041661	MBD3	1	-0.104635	Body
chr5	72594152	CYP4F2	1	0.159195	Promoter
chr5	72594168	MED26	1	0.125782	Body
chr5	72677755	MYO9B	1	-0.189832	Body
chr5	72678353	SLC5A5	1	-0.13745	Promoter
chr5	7289783	MAST3	1	-0.209807	Body
chr5	7289898	PDE4C	1	-0.137397	Body
chr5	75380774	LSM4	1	0.104042	Body
chr5	75576469	GDF1	1	0.117786	Body
chr5	76010909	CSNK1G2	1	0.17165	Body
chr5	76923888	BTBD2	1	-0.221688	Body
chr5	76932878	MOB3A	1	-0.130685	Body
chr5	77253912	TMPRSS9	1	-0.147315	Body
chr5	77269254	DIRAS1	1	0.168237	Body
chr5	77269265	URI1	1	0.182028	Body
chr5	79671809	TLE5	1	-0.195618	Body
chr5	79966799	WDR88	1	0.128518	Body
chr5	87990160	SMIM24	1	0.147256	Promoter
chr5	89891816	FXYD1	1	0.226135	Body
chr5	92939876	CD22	1	-0.103643	Body
chr5	92939879	CACTIN	1	0.106166	Body
chr5	947273	PRODH2	1	0.107242	Body
chr5	95768165	PIP5K1C	1	-0.132185	Body
chr5	96257926	ZNF529	1	-0.122985	Body
chr5	96877865	RASGRP4	1	-0.137282	Promoter
chr5	9944601	MAP4K1	1	0.144344	Body
chr6	100038867	MED29	1	-0.180851	Body
chr6	100066719	ZBTB7A	1	0.208451	Body
chr6	100903210	PSG3	1	0.171328	Body
chr6	10113626	PLIN4	1	-0.154888	Body
chr6	10382075	PPP1R13L	1	-0.153541	Body
chr6	10398514	NOVA2	1	-0.105901	Body
chr6	10488246	DPP9	1	-0.225008	Body
chr6	10488249	CCDC9	1	0.103691	Promoter
chr6	10488250	ZNF541	1	0.121426	Body
chr6	10488259	SEC1P	1	0.11912	Body
chr6	10488265	SNRNP70	1	0.16895	Body
chr6	10488287	TRPM4	1	0.103611	Body
chr6	106442768	MADCAM1	1	0.119426	Body
chr6	10660187	TSKS	1	0.106654	Body
chr6	106717648	MYH14	1	-0.136456	Body
chr6	11933433	CTU1	1	0.211804	Body
chr6	129251294	PTPRS	1	-0.109002	Body
chr6	129251297	ZNF28	1	0.234244	Body
chr6	129251305	ZNF160	1	0.1621	Promoter
chr6	13015106	NLRP2	1	0.114268	Body
chr6	137245002	TNNI3	1	0.134806	Body
chr6	137245018	FAM71E2	1	-0.213688	Body
chr6	137814450	SHISA7	1	-0.14694	Body
chr6	1393250	ZNF628	1	0.121379	Body
chr6	140469288	SBK2	1	0.106282	Body
chr6	144508590	FIZ1	1	-0.126752	Body
chr6	152684140	ZSCAN5A	1	-0.160567	Body
chr6	15726909	ZIK1	1	0.226222	Promoter
chr6	157557781	FUT6	1	-0.209579	Body
chr6	160426491	A1BG	1	0.114213	Body
chr6	162600418	ZNF497	1	0.187945	Body
chr6	163265591	VAV1	1	-0.120462	Body
chr6	163416736	PALM	1	0.122327	Body
chr6	166140060	MISP	1	0.171014	Body
chr6	166144656	TEX45	1	0.182584	Body
chr6	167313842	STXBP2	1	0.125027	Body
chr6	167708818	CLEC4G	1	0.16842	Body
chr6	167763934	EVI5L	1	0.143783	Body
chr6	167763943	LRRC8E	1	0.141665	Body
chr6	168391065	CFD	1	0.158144	Body
chr6	168534041	MED16	1	0.13974	Body
chr6	169331397	WDR18	1	0.152882	Body
chr6	170402590	COL11A1	1	-0.124387	Body
chr6	170402672	LINC01342	1	-0.193484	Body
chr6	170452181	CELSR2	1	0.124608	Body
chr6	170474498	SORT1	1	0.105577	Body
chr6	170529516	ALX3	1	0.152288	Body
chr6	21358680	KCNA3	1	0.140973	Body
chr6	21552679	TTLL10	1	0.114494	Body
chr6	24710562	KCND3	1	0.144143	Body
chr6	27196019	NHLH2	1	0.163215	Body
chr6	27196031	DRAXIN	1	-0.125638	Body
chr6	27392869	TBX15	1	0.136593	Body
chr6	27497736	ACAP3	1	-0.132558	Body
chr6	28058902	PUSL1	1	0.186761	Body
chr6	28058909	TAS1R3	1	0.120944	Body
chr6	28058911	MRPL20	1	-0.116255	Body
chr6	28058918	PRDM2	1	-0.190312	Promoter
chr6	28311421	ATAD3A	1	-0.27841	Body
chr6	28743608	LINC00869	1	-0.202017	Body
chr6	28945258	BGLAP	1	0.101972	Body
chr6	28945260	IGSF8	1	-0.136416	Body
chr6	28945266	LY9	1	0.112518	Body
chr6	28945338	SPEN	1	-0.123847	Body
chr6	292385	UHMK1	1	-0.191269	Body
chr6	3177350	FBXO42	1	0.107068	Body
chr6	32055137	ILDR2	1	-0.151931	Body
chr6	33489480	SPATA21	1	0.192687	Body
chr6	33790161	MST1P2	1	0.110218	Body
chr6	34060512	PADI2	1	0.153291	Body
chr6	34098070	RABGAP1L	1	-0.14408	Body
chr6	34113004	TNR	1	0.164013	Body
chr6	34498094	AXDND1	1	-0.114764	Body
chr6	35280183	LHX4	1	0.127795	Body
chr6	35479523	LAMC2	1	0.218087	Body
chr6	35479526	PAX7	1	0.147046	Body
chr6	36560854	CRB1	1	0.1006	Body
chr6	390734	LHX9	1	0.145452	Body
chr6	39281316	MICOS10-NBL1	1	-0.182664	Body
chr6	4079261	GPR25	1	0.173788	Body
chr6	4079493	NAV1	1	-0.101138	Body
chr6	42072217	LMOD1	1	0.143902	Body
chr6	42072323	PLA2G2A	1	0.10424	Body
chr6	42072341	NFASC	1	0.179751	Body
chr6	42521975	CNTN2	1	0.162362	Body
chr6	42928920	TMCC2	1	0.138971	Body
chr6	43244077	CR1L	1	0.14828	Body
chr6	4461347	RPS6KC1	1	0.159016	Body
chr6	51275519	EIF4G3	1	-0.182592	Body
chr6	56841095	ECE1	1	-0.147154	Body
chr6	6006865	SKI	1	-0.118219	Body
chr6	6613788	MIXL1	1	0.108308	Promoter
chr6	72596396	MORN1	1	-0.170001	Body
chr6	72892476	COQ8A	1	-0.169907	Body
chr6	75795002	OBSCN	1	0.183769	Body
chr6	75795009	DISC1	1	0.170641	Body
chr6	79172855	PEX10	1	0.129362	Body
chr6	79172863	SLC35F3	1	0.12205	Body
chr6	88877363	RYR2	1	0.102028	Body
chr7	100033038	MDS2	1	-0.143192	Promoter
chr7	100841975	FMN2	1	0.133827	Body
chr7	102064767	RGS7	1	0.113461	Body
chr7	102113778	CNR2	1	0.158257	Body
chr7	102650531	SDCCAG8	1	-0.288521	Body
chr7	1059129	PANK4	1	0.165251	Body
chr7	106640163	SMYD3	1	-0.146548	Body
chr7	1206521	GRHL3	1	-0.188006	Body
chr7	1269332	RUNX3	1	0.186476	Body
chr7	1275722	RPS6KA1	1	-0.14176	Body
chr7	1275737	TTC34	1	0.131222	Promoter
chr7	1276341	TENT5B	1	0.110143	Body
chr7	1276342	SLC9A1	1	0.151943	Promoter
chr7	127991518	SYTL1	1	0.138758	Body
chr7	127991728	WASF2	1	-0.110884	Body
chr7	127992387	PTAFR	1	-0.138175	Body
chr7	1282449	PHACTR4	1	-0.127335	Promoter
chr7	128556368	TRNAU1AP	1	-0.180485	Body
chr7	129443613	MECR	1	-0.101916	Body
chr7	130130795	SDC3	1	0.151311	Promoter
chr7	130132110	ZBTB8A	1	-0.119279	Body
chr7	131217669	YARS1	1	0.104017	Body
chr7	131594094	ZMYM6	1	-0.148905	Body
chr7	131594117	KIAA0319L	1	-0.139162	Body
chr7	131890088	TP73	1	-0.107609	Body
chr7	1328796	TRAPPC3	1	-0.139215	Body
chr7	139426030	MAP7D1	1	0.127367	Body
chr7	140371859	STK40	1	0.106217	Body
chr7	145394784	CDCA8	1	-0.123502	Body
chr7	148123686	MACF1	1	0.189786	Body
chr7	149252208	RLF	1	-0.182321	Body
chr7	149463104	SMAP2	1	-0.166533	Body
chr7	149511525	ST3GAL3	1	-0.113529	Body
chr7	150778704	RNF220	1	0.122601	Body
chr7	151433192	ZSWIM5	1	-0.193047	Body
chr7	15436952	MKNK1	1	-0.176858	Body
chr7	154706980	NRDC	1	-0.176756	Body
chr7	1551189	ZFYVE9	1	0.141566	Body
chr7	155142927	SHISAL2A	1	0.153153	Promoter
chr7	155166178	PODN	1	-0.153136	Body
chr7	155174284	LRP8	1	0.118999	Body
chr7	155250714	SSBP3	1	0.108196	Body
chr7	155258889	C1orf87	1	0.103775	Promoter
chr7	155258894	HES3	1	0.1761	Body
chr7	156400165	ACOT7	1	-0.171254	Body
chr7	156814142	FOXD3	1	0.153572	Body
chr7	157346775	ROR1	1	-0.120323	Body
chr7	157406349	THAP3	1	-0.23185	Body
chr7	157413902	PTGER3	1	-0.135497	Body
chr7	157451533	PER3	1	-0.192669	Body
chr7	157648707	ADGRL4	1	0.139406	Body
chr7	157860562	LPAR3	1	0.187699	Body
chr7	158215465	MCOLN3	1	0.166389	Body
chr7	158293619	BARHL2	1	0.169055	Promoter
chr7	158293621	TGFBR3	1	-0.107591	Body
chr7	158362148	FNBP1L	1	-0.122621	Body
chr7	158766141	TLCD4	1	0.210014	Promoter
chr7	158766147	MACROD2	1	0.125	Body
chr7	158766148	PCSK2	1	0.107143	Body
chr7	158766149	NKX2-2	1	0.208157	Body
chr7	158766152	LINC00261	1	0.174448	Body
chr7	158766154	CD93	1	0.14478	Body
chr7	158857030	SYNDIG1	1	0.119341	Body
chr7	1659233	HCK	1	0.145244	Body
chr7	1679610	TM9SF4	1	-0.207788	Body
chr7	19156785	NOL4L-DT	1	0.100621	Body
chr7	19157920	FAM83C	1	0.139269	Body
chr7	1938655	SGK2	1	0.110588	Body
chr7	1942270	TOX2	1	0.154553	Body
chr7	195970	MATN4	1	0.150036	Body
chr7	20816339	SLC12A5	1	0.157692	Body
chr7	218923	CDH22	1	0.12772	Body
chr7	23222405	ELMO2	1	-0.184014	Body
chr7	23245957	ZNF831	1	-0.155539	Body
chr7	23245968	LAMA5	1	-0.1671	Body
chr7	23245984	RBBP8NL	1	0.124879	Body
chr7	23509331	GATA5	1	0.118388	Body
chr7	2565010	MIR1-1HG	1	0.10351	Body
chr7	25892451	MRGBP	1	-0.234352	Body
chr7	26283923	COL20A1	1	0.102361	Body
chr7	27252951	ZGPAT	1	-0.13803	Body
chr7	27253266	ZBTB46	1	0.125832	Body
chr7	27260178	TPTE	1	0.130639	Body
chr7	27260180	CLIC6	1	0.100153	Promoter
chr7	27260184	RUNX1	1	0.105271	Body
chr7	27260186	HLCS	1	0.106663	Body
chr7	27260204	TMPRSS2	1	0.159591	Body
chr7	27279119	CBS	1	0.147734	Body
chr7	27279124	CRYAA	1	0.15513	Body
chr7	27279154	SIK1	1	-0.207955	Body
chr7	27291234	HSF2BP	1	0.105198	Body
chr7	27291388	AIRE	1	0.112327	Body
chr7	27291402	TRPM2	1	0.15773	Body
chr7	2742336	SUMO3	1	0.163986	Promoter
chr7	2972371	PCBP3	1	0.107364	Promoter
chr7	38089364	COL6A1	1	-0.1349	Body
chr7	38089416	MIR3648-1	1	0.117611	Promoter
chr7	39170520	CECR7	1	0.140669	Promoter
chr7	39649421	CLDN5	1	0.148162	Promoter
chr7	39649440	ARVCF	1	0.167089	Body
chr7	39649451	ZNF74	1	-0.172629	Body
chr7	39873520	POM121L4P	1	0.124566	Body
chr7	409520	SYN3	1	-0.126826	Body
chr7	4133294	RASD2	1	0.120592	Body
chr7	4174655	ELFN2	1	0.128032	Body
chr7	4174666	SLC16A8	1	0.231018	Body
chr7	42005647	BAIAP2L2	1	-0.140674	Body
chr7	428868	TPTEP2	1	-0.214378	Body
chr7	431803	SYNGR1	1	-0.107573	Body
chr7	44185984	TAB1	1	-0.154079	Body
chr7	44185987	SCUBE1	1	0.141006	Body
chr7	44349642	MPPED1	1	0.14262	Body
chr7	44807035	PRR5	1	0.184405	Body
chr7	45127981	NUP50	1	-0.126092	Body
chr7	46876330	KIAA0930	1	0.165569	Body
chr7	477903	WNT7B	1	0.129203	Body
chr7	4833218	PKDREJ	1	0.166534	Body
chr7	4848822	CELSR1	1	-0.195787	Body
chr7	4877651	GRAMD4	1	-0.215436	Body
chr7	4943506	CRELD2	1	-0.128896	Body
chr7	4994302	MLC1	1	0.138988	Body
chr7	50538740	TUBGCP6	1	0.142069	Body
chr7	50850205	KLHDC7B	1	0.195658	Promoter
chr7	50850400	MAPK8IP2	1	0.218104	Body
chr7	50850414	SHANK3	1	0.115495	Body
chr7	50850416	HPCAL1	1	0.146968	Body
chr7	50850422	FHL2	1	0.135918	Body
chr7	50850426	RGPD3	1	0.119403	Body
chr7	5184129	KCNF1	1	0.120118	Body
chr7	5184134	INHBB	1	-0.149356	Body
chr7	52431911	GLI2	1	0.156528	Body
chr7	5287935	CLASP1	1	-0.133936	Body
chr7	533736	CNTNAP5	1	-0.174072	Body
chr7	54725289	R3HDM1	1	-0.15604	Body
chr7	55516884	TPO	1	0.154924	Body
chr7	55516914	MMADHC	1	-0.194279	Body
chr7	56242842	LY75	1	0.111177	Body
chr7	5626110	ITGB6	1	-0.132738	Body
chr7	56297485	TBR1	1	0.172844	Body
chr7	56435424	SLC25A12	1	-0.145681	Body
chr7	5651006	LINC01305	1	0.115801	Promoter
chr7	57283321	HOXD11	1	0.147372	Body
chr7	57421005	HOXD10	1	0.149936	Promoter
chr7	611337	PDE1A	1	0.10956	Body
chr7	611477	ITGAV	1	-0.156696	Promoter
chr7	617254	C2CD6	1	0.172618	Body
chr7	63643402	ERBB4	1	-0.144799	Body
chr7	64029940	LINC00607	1	0.11509	Body
chr7	6694206	MARCHF4	1	0.139208	Body
chr7	672561	SPEG	1	0.143283	Body
chr7	67547836	GMPPA	1	0.14798	Promoter
chr7	70295072	CCDC140	1	0.124779	Body
chr7	70295084	FAM124B	1	-0.163744	Body
chr7	72792316	SPHKAP	1	0.132452	Body
chr7	72838781	ITM2C	1	0.120925	Body
chr7	73631915	AGAP1	1	0.175048	Body
chr7	73819620	GBX2	1	0.175478	Promoter
chr7	73908666	LRRFIP1	1	0.111346	Promoter
chr7	751784	RAMP1	1	0.14186	Body
chr7	75318130	KLHL30	1	0.19935	Body
chr7	7541675	KLHL29	1	0.100009	Body
chr7	75505154	MAB21L4	1	0.121336	Body
chr7	75505159	LOC200772	1	-0.139632	Body
chr7	75581770	ANO7	1	0.142306	Body
chr7	75779839	ING5	1	0.115899	Body
chr7	75915065	PDCD1	1	0.120332	Body
chr7	78153536	ZNF513	1	-0.153733	Body
chr7	83302790	BABAM2	1	-0.175048	Body
chr7	8343733	WDR43	1	-0.207643	Promoter
chr7	94478791	ABCG5	1	-0.142147	Body
chr7	965058	NRXN1	1	0.127422	Body
chr7	97170708	PNPT1	1	0.292335	Promoter
chr7	97841813	ANXA4	1	-0.191426	Body
chr7	98245987	TGFA	1	0.196017	Body
chr7	98424505	FBXO41	1	0.17267	Body
chr7	99071368	CTNNA2	1	0.106939	Body
chr7	99995344	ZAP70	1	0.195854	Body
chr8	1019335	SLC6A1	1	0.248539	Body
chr8	102506365	B4GALT4	1	0.278719	Promoter
chr8	10283313	STXBP5L	1	0.131751	Body
chr8	104152745	ITGB5	1	-0.226127	Body
chr8	10589509	MGLL	1	0.170839	Promoter
chr8	110083384	GATA2	1	-0.131755	Promoter
chr8	112655156	IQSEC1	1	0.134266	Body
chr8	1137789	FBLN2	1	0.182639	Body
chr8	11544431	NCK1	1	0.243139	Body
chr8	118789963	FOXL2	1	0.159463	Body
chr8	12522713	PRR23A	1	0.113331	Body
chr8	125314001	WNT7A	1	0.173564	Promoter
chr8	1274729	TPRXL	1	0.203502	Body
chr8	1334038	U2SURP	1	0.302947	Body
chr8	134251096	MED12L	1	0.120115	Body
chr8	137806337	SOX2-OT	1	-0.184703	Body
chr8	142428313	CHRD	1	0.166921	Body
chr8	142432360	VPS8	1	-0.123599	Body
chr8	142672464	KCNH8	1	0.130431	Promoter
chr8	143531047	TMEM44-AS1	1	-0.104234	Promoter
chr8	143531188	XXYLT1	1	0.167374	Body
chr8	143534423	RARB	1	-0.150673	Body
chr8	143545511	ZNF662	1	0.118289	Body
chr8	143545513	KIF15	1	0.135183	Body
chr8	143545514	TMIE	1	-0.100295	Body
chr8	143545648	ZNF589	1	0.139335	Body
chr8	143545771	KLHDC8B	1	-0.104353	Body
chr8	143592077	GRM2	1	-0.109852	Body
chr8	143592083	TLR9	1	-0.159398	Body
chr8	143592086	CACNA1D	1	0.107379	Body
chr8	143660669	CHDH	1	0.151747	Body
chr8	143694458	PTPRG-AS1	1	-0.168031	Body
chr8	144040993	THOC7	1	-0.10726	Body
chr8	144241678	VGLL3	1	0.168364	Body
chr8	144241689	ARL13B	1	-0.118523	Body
chr8	144311985	DCBLD2	1	0.149794	Body
chr8	144360777	MAEA	1	-0.150545	Body
chr8	144361482	MAML3	1	0.185191	Body
chr8	144425057	HAND2	1	-0.110475	Body
chr8	144788572	HAND2-AS1	1	-0.118888	Body
chr8	144789078	FAM184B	1	0.117599	Body
chr8	144789199	SORBS2	1	-0.147683	Body
chr8	144789201	GBA3	1	0.134238	Body
chr8	144790035	ZFYVE28	1	0.154115	Body
chr8	144790036	TNIP2	1	-0.110285	Body
chr8	144790037	HTT	1	-0.104773	Body
chr8	144801002	NSG1	1	0.147512	Body
chr8	144810201	MSX1	1	0.152724	Promoter
chr8	144810228	S100P	1	-0.152277	Body
chr8	145024775	KIAA0232	1	-0.217052	Body
chr8	145024781	UBA6-AS1	1	-0.242252	Body
chr8	145107057	ANKRD17	1	0.110183	Body
chr8	145107066	STBD1	1	-0.186652	Body
chr8	145180718	AFAP1-AS1	1	0.131937	Body
chr8	145578094	AFAP1	1	0.106366	Body
chr8	145617935	CPLX1	1	0.211686	Body
chr8	145700778	FRAS1	1	-0.155877	Body
chr8	145939358	SH3TC1	1	0.183378	Body
chr8	1951137	RASGEF1B	1	-0.125457	Body
chr8	2004050	CPZ	1	0.121409	Body
chr8	2130263	ARHGAP24	1	0.229559	Body
chr8	216638	BMPR1B	1	0.187914	Body
chr8	216655	DGKQ	1	0.112266	Promoter
chr8	2176554	SLC26A1	1	0.120818	Body
chr8	21769934	LINC01848	1	-0.133882	Body
chr8	21976493	SLC6A19	1	0.142268	Body
chr8	21976511	TERT	1	0.143363	Body
chr8	22548333	CCNI2	1	0.158163	Body
chr8	22877322	SOWAHA	1	0.136186	Body
chr8	29231023	FSTL4	1	0.112407	Body
chr8	29945714	SKP1	1	-0.198668	Body
chr8	37555254	NEUROG1	1	0.125811	Body
chr8	37555262	TRPC7	1	0.105124	Body
chr8	37555263	PROB1	1	0.274492	Body
chr8	41165892	ANKHD1	1	-0.136676	Body
chr8	41166042	PCDHA1	1	0.109826	Body
chr8	41167003	ARAP3	1	0.157229	Body
chr8	41582943	LPCAT1	1	-0.216443	Body
chr8	41624414	PDE6A	1	-0.177713	Body
chr8	41753726	CDX1	1	0.135186	Promoter
chr8	47093007	ADRA1B	1	0.20516	Body
chr8	47866469	FABP6	1	0.10142	Body
chr8	52321882	WWC1	1	0.102658	Body
chr8	52321888	FBLL1	1	0.138006	Body
chr8	52321895	SLIT3	1	0.184403	Body
chr8	52321897	KCNIP1	1	0.165866	Body
chr8	52447470	ERGIC1	1	-0.172564	Body
chr8	53477903	GPRIN1	1	0.135822	Body
chr8	54791953	COL23A1	1	0.103018	Body
chr8	54791980	MAML1	1	-0.191311	Body
chr8	54792002	GUSBP1	1	-0.169767	Body
chr8	54792013	RXFP3	1	0.162894	Body
chr8	54792045	SPEF2	1	0.162627	Body
chr8	54792054	IRX1	1	0.163743	Promoter
chr8	55371282	GDNF	1	0.179419	Body
chr8	55379749	PTGER4	1	0.183196	Body
chr8	55383056	SELENOP	1	0.155174	Body
chr8	57358810	F2R	1	0.155676	Promoter
chr8	57358823	OTP	1	0.117924	Body
chr8	59231078	MSH3	1	-0.185367	Body
chr8	61626953	ADGRV1	1	-0.138077	Body
chr8	65598630	PCSK1	1	0.168442	Body
chr8	67874774	SIM1	1	0.145612	Body
chr8	687342	TFAP2A	1	-0.145888	Body
chr8	688196	ATG5	1	-0.160226	Body
chr8	6884614	PHACTR1	1	0.169505	Body
chr8	7015659	OLIG3	1	0.151918	Body
chr8	703174	FOXF2	1	0.184775	Body
chr8	70981904	STX11	1	0.189245	Body
chr8	70981917	SYNE1	1	-0.166458	Body
chr8	70981922	IGF2R	1	0.131592	Body
chr8	70982042	PRKN	1	-0.211169	Body
chr8	70982104	UNC93A	1	-0.191	Body
chr8	70982152	C6orf62	1	0.170254	Body
chr8	70982153	ZSCAN31	1	0.299846	Body
chr8	72459810	DUSP22	1	0.119332	Body
chr8	72459820	TNXB	1	0.171019	Body
chr8	74197953	PACSIN1	1	-0.194242	Body
chr8	74197972	DEF6	1	-0.212294	Body
chr8	82215253	SRSF3	1	-0.157893	Promoter
chr8	85097153	IRF4	1	0.184919	Promoter
chr8	86188395	KCNK17	1	0.181414	Body
chr8	9006564	FAM217A	1	0.149216	Body
chr8	9006576	C6orf201	1	0.145094	Body
chr8	9006604	GNMT	1	-0.183888	Body
chr8	9006622	TTBK1	1	0.179689	Body
chr8	93243107	BEND6	1	0.152364	Body
chr8	94508133	NRN1	1	0.124092	Body
chr8	96085681	LY86	1	0.111748	Body
chr8	97157964	CNR1	1	0.179177	Promoter
chr8	97157974	PPP1R35	1	-0.160799	Body
chr8	97157987	MOGAT3	1	0.260461	Body
chr8	97157988	PRKRIP1	1	0.142685	Body
chr8	97158008	POLR2J	1	0.165296	Body
chr8	97158016	FBXL13	1	-0.186025	Body
chr8	97158019	C7orf50	1	-0.149434	Body
chr8	97158021	PODXL	1	0.146694	Body
chr8	97158022	PLXNA4	1	0.243844	Body
chr9	1051533	HIPK2	1	-0.187444	Body
chr9	112081635	ADCK2	1	0.135355	Promoter
chr9	112081643	ZNF767P	1	0.150995	Body
chr9	116930231	ZNF467	1	0.109401	Body
chr9	116932603	SSPO	1	-0.152083	Body
chr9	119396761	TMUB1	1	-0.10936	Body
chr9	124979203	PRKAG2	1	-0.199863	Body
chr9	124988497	AGMO	1	0.190951	Body
chr9	124988500	EN2	1	0.198882	Promoter
chr9	126132959	VIPR2	1	0.165457	Body
chr9	126135898	NUP42	1	-0.13337	Body
chr9	126791923	IGF2BP3	1	0.103039	Body
chr9	127091368	LFNG	1	0.124064	Body
chr9	127262753	AMZ1	1	0.115107	Body
chr9	127615870	CARD11	1	0.131105	Body
chr9	127615873	POU6F2	1	0.100801	Body
chr9	128022097	GLI3	1	0.17967	Body
chr9	129381240	CAMK2B	1	0.132327	Body
chr9	129381244	ZMIZ2	1	-0.138909	Body
chr9	130551007	NACAD	1	0.17356	Body
chr9	130647522	AP5Z1	1	0.168933	Body
chr9	131155540	DDC	1	-0.156715	Body
chr9	131542776	LAT2	1	0.147371	Body
chr9	131773554	CLIP2	1	-0.150125	Body
chr9	132435043	GTF2IRD1	1	0.147521	Body
chr9	132481730	HIP1	1	0.182048	Body
chr9	132953636	COL28A1	1	0.11995	Body
chr9	133534923	POR	1	0.208639	Body
chr9	133781822	SRRM3	1	0.118157	Body
chr9	133797048	MAGI2	1	-0.218387	Body
chr9	133805331	ADAP1	1	-0.154493	Body
chr9	133805355	BHLHA15	1	0.191948	Body
chr9	133911679	NPTX2	1	0.104266	Promoter
chr9	135862508	ZNF789	1	0.160351	Body
chr9	136401260	PILRA	1	-0.227549	Body
chr9	136499751	GRHL2	1	0.107661	Body
chr9	136694575	MSRA	1	0.146656	Body
chr9	136739233	BAALC-AS2	1	0.100673	Body
chr9	136913054	SOX7	1	0.145476	Body
chr9	137224910	GATA4	1	0.13767	Body
chr9	137296304	LOC729732	1	-0.138853	Body
chr9	137397121	NDRG1	1	-0.184188	Body
chr9	137627994	PTP4A3	1	0.174078	Body
chr9	137721302	ARC	1	-0.249313	Body
chr9	138068100	TOP1MT	1	0.149803	Body
chr9	138240182	MAPK15	1	-0.125701	Body
chr9	138241197	TMEM249	1	0.1577	Body
chr9	138241202	ADCK5	1	-0.112811	Body
chr9	139093780	FOXH1	1	0.210096	Body
chr9	139094998	KBTBD11	1	0.200221	Body
chr9	139144114	MYOM2	1	0.150375	Body
chr9	139155602	DOK2	1	0.144242	Body
chr9	139304143	EGR3	1	-0.132724	Body
chr9	139371032	RHOBTB2	1	-0.135274	Body
chr9	139535597	MIR548O2	1	0.137853	Body
chr9	139559293	ALKAL1	1	0.130983	Body
chr9	139559295	SOX17	1	0.152594	Body
chr9	139571860	CHD7	1	-0.133884	Body
chr9	139749113	CYP7B1	1	0.143203	Body
chr9	139907164	TCF24	1	0.130359	Body
chr9	140099377	RALYL	1	0.157741	Body
chr9	140167483	CA13	1	0.173824	Body
chr9	140189456	LINC00535	1	0.17935	Body
chr9	140210016	NDUFAF6	1	0.106445	Body
chr9	140312261	DMRT2	1	-0.141113	Body
chr9	140361772	ASTN2	1	-0.148922	Body
chr9	140771777	LHX2	1	0.126946	Body
chr9	140772417	NEK6	1	-0.141995	Body
chr9	2047347	NR5A1	1	0.129861	Body
chr9	23851127	GAPVD1	1	0.118283	Promoter
chr9	34566224	CDK9	1	0.112846	Body
chr9	34578092	MIR219A2	1	0.124074	Promoter
chr9	34591319	SH3GLB2	1	-0.190175	Body
chr9	34594310	NCS1	1	0.109351	Body
chr9	37029501	LAMC3	1	0.128751	Body
chr9	38075478	GFI1B	1	0.154488	Body
chr9	38727180	ADAMTSL2	1	0.143458	Body
chr9	44873429	DBH	1	0.148931	Promoter
chr9	45357250	BRD3	1	0.119244	Body
chr9	45357254	ENTR1	1	-0.130326	Body
chr9	45357268	SEC16A	1	-0.153005	Body
chr9	630863	AGPAT2	1	-0.169184	Body
chr9	66456553	MAMDC4	1	0.134405	Body
chr9	66457917	ABCA2	1	-0.185165	Body
chr9	66458375	TMEM203	1	-0.115416	Body
chr9	66458379	NELFB	1	-0.130002	Body
chr9	66458383	PNPLA7	1	0.100032	Body
chr9	68409233	SMARCA2	1	0.145381	Body
chr9	71835984	CNTFR-AS1	1	0.124062	Body
chr9	79186715	PAX5	1	0.153479	Body
chr9	79448553	KANK1	1	0.132728	Body
chr9	79635733	TJP2	1	0.138953	Body
chr9	84303858	PRUNE2	1	-0.201797	Body
chr9	86209199	FOXB2	1	0.107407	Body
chr9	86755479	TLE1	1	0.100965	Promoter
chr9	92054000	SEMA4D	1	0.180362	Body
chr9	93375976	DIRAS2	1	0.178917	Body
chr9	93879883	CCDC7	1	0.170842	Body
chr10	101290943	Intergenic	1058	0.107516	Intergenic
chr10	101290958	Intergenic	1058	0.177367	Intergenic
chr10	101296724	Intergenic	1058	0.12312	Intergenic
chr10	102381357	Intergenic	1058	0.102668	Intergenic
chr10	102447433	Intergenic	1058	0.136509	Intergenic
chr10	102447438	Intergenic	1058	0.116442	Intergenic
chr10	102447444	Intergenic	1058	0.204223	Intergenic
chr10	102765010	Intergenic	1058	0.14648	Intergenic
chr10	102765012	Intergenic	1058	0.112686	Intergenic
chr10	102987203	Intergenic	1058	0.140286	Intergenic
chr10	103044095	Intergenic	1058	0.161777	Intergenic
chr10	103104611	Intergenic	1058	-0.185404	Intergenic
chr10	103795046	Intergenic	1058	0.188929	Intergenic
chr10	105344427	Intergenic	1058	0.182637	Intergenic
chr10	105344507	Intergenic	1058	0.140336	Intergenic
chr10	105344514	Intergenic	1058	0.213934	Intergenic
chr10	105344517	Intergenic	1058	0.114309	Intergenic
chr10	105344527	Intergenic	1058	0.15387	Intergenic
chr10	105344560	Intergenic	1058	0.166919	Intergenic
chr10	105344648	Intergenic	1058	0.138958	Intergenic
chr10	105344672	Intergenic	1058	-0.243148	Intergenic
chr10	105344686	Intergenic	1058	0.183219	Intergenic
chr10	105344688	Intergenic	1058	0.168136	Intergenic
chr10	112838745	Intergenic	1058	0.137012	Intergenic
chr10	114109522	Intergenic	1058	0.118608	Intergenic
chr10	11487040	Intergenic	1058	0.110036	Intergenic
chr10	11707042	Intergenic	1058	0.157602	Intergenic
chr10	118465566	Intergenic	1058	0.126557	Intergenic
chr10	118894267	Intergenic	1058	-0.176813	Intergenic
chr10	118922862	Intergenic	1058	0.134095	Intergenic
chr10	121130735	Intergenic	1058	0.141846	Intergenic
chr10	123922909	Intergenic	1058	0.108986	Intergenic
chr10	123922911	Intergenic	1058	0.106176	Intergenic
chr10	123922946	Intergenic	1058	0.104742	Intergenic
chr10	125043229	Intergenic	1058	0.113718	Intergenic
chr10	125650988	Intergenic	1058	0.114465	Intergenic
chr10	125651190	Intergenic	1058	0.227234	Intergenic
chr10	125651251	Intergenic	1058	0.180117	Intergenic
chr10	125651333	Intergenic	1058	0.125109	Intergenic
chr10	125808470	Intergenic	1058	0.17453	Intergenic
chr10	127584612	Intergenic	1058	0.191886	Intergenic
chr10	127584613	Intergenic	1058	0.153397	Intergenic
chr10	127584622	Intergenic	1058	-0.188458	Intergenic
chr10	127584628	Intergenic	1058	0.154248	Intergenic
chr10	127584631	Intergenic	1058	0.145992	Intergenic
chr10	127584636	Intergenic	1058	0.137333	Intergenic
chr10	127584642	Intergenic	1058	-0.127188	Intergenic
chr10	127584647	Intergenic	1058	0.151238	Intergenic
chr10	127585034	Intergenic	1058	0.135932	Intergenic
chr10	129256680	Intergenic	1058	0.168904	Intergenic
chr10	130274481	Intergenic	1058	0.19516	Intergenic
chr10	130757632	Intergenic	1058	0.108917	Intergenic
chr10	131763549	Intergenic	1058	0.188763	Intergenic
chr10	132099619	Intergenic	1058	0.195928	Intergenic
chr10	132891738	Intergenic	1058	0.179356	Intergenic
chr10	133109521	Intergenic	1058	0.125223	Intergenic
chr10	133358118	Intergenic	1058	-0.186473	Intergenic
chr10	133479394	Intergenic	1058	-0.152683	Intergenic
chr10	133793734	Intergenic	1058	0.122084	Intergenic
chr10	133892403	Intergenic	1058	0.167115	Intergenic
chr10	134188414	Intergenic	1058	0.174486	Intergenic
chr10	134222078	Intergenic	1058	0.116379	Intergenic
chr10	134275053	Intergenic	1058	0.154056	Intergenic
chr10	134280177	Intergenic	1058	0.149533	Intergenic
chr10	134333194	Intergenic	1058	0.135353	Intergenic
chr10	134598149	Intergenic	1058	0.181678	Intergenic
chr10	134598155	Intergenic	1058	0.138289	Intergenic
chr10	134598231	Intergenic	1058	0.109976	Intergenic
chr10	134598269	Intergenic	1058	0.117929	Intergenic
chr10	134598270	Intergenic	1058	0.124785	Intergenic
chr10	134599096	Intergenic	1058	0.172243	Intergenic
chr10	134599192	Intergenic	1058	0.195562	Intergenic
chr10	134599607	Intergenic	1058	0.175009	Intergenic
chr10	134600079	Intergenic	1058	0.151391	Intergenic
chr10	134600204	Intergenic	1058	0.162476	Intergenic
chr10	134600922	Intergenic	1058	-0.143091	Intergenic
chr10	134602640	Intergenic	1058	0.179471	Intergenic
chr10	134618744	Intergenic	1058	0.152675	Intergenic
chr10	134895910	Intergenic	1058	0.129272	Intergenic
chr10	134973106	Intergenic	1058	0.129466	Intergenic
chr10	135012612	Intergenic	1058	0.137637	Intergenic
chr10	135037402	Intergenic	1058	0.107703	Intergenic
chr10	135043776	Intergenic	1058	-0.103131	Intergenic
chr10	135043966	Intergenic	1058	-0.184052	Intergenic
chr10	135043971	Intergenic	1058	0.231794	Intergenic
chr10	135043985	Intergenic	1058	0.159396	Intergenic
chr10	135044630	Intergenic	1058	0.168982	Intergenic
chr10	135045363	Intergenic	1058	0.101496	Intergenic
chr10	135051747	Intergenic	1058	-0.125216	Intergenic
chr10	135259700	Intergenic	1058	-0.163323	Intergenic
chr10	16563443	Intergenic	1058	-0.172861	Intergenic
chr10	1747536	Intergenic	1058	0.131198	Intergenic
chr10	21797807	Intergenic	1058	0.156804	Intergenic
chr10	21799315	Intergenic	1058	0.127949	Intergenic
chr10	21799395	Intergenic	1058	0.122472	Intergenic
chr10	21799406	Intergenic	1058	0.11796	Intergenic
chr10	21799410	Intergenic	1058	0.146645	Intergenic
chr10	21799412	Intergenic	1058	0.166285	Intergenic
chr10	22765260	Intergenic	1058	0.135176	Intergenic
chr10	22765443	Intergenic	1058	0.144104	Intergenic
chr10	22766770	Intergenic	1058	-0.240659	Intergenic
chr10	23481866	Intergenic	1058	0.102643	Intergenic
chr10	23481876	Intergenic	1058	-0.136992	Intergenic
chr10	2404728	Intergenic	1058	-0.120127	Intergenic
chr10	25465430	Intergenic	1058	0.175147	Intergenic
chr10	26680851	Intergenic	1058	0.2646	Intergenic
chr10	2932365	Intergenic	1058	0.193766	Intergenic
chr10	29655225	Intergenic	1058	0.19876	Intergenic
chr10	31423231	Intergenic	1058	0.122608	Intergenic
chr10	31423255	Intergenic	1058	0.202789	Intergenic
chr10	31423263	Intergenic	1058	-0.173201	Intergenic
chr10	32789145	Intergenic	1058	-0.118692	Intergenic
chr10	33541076	Intergenic	1058	-0.109135	Intergenic
chr10	34063176	Intergenic	1058	-0.174123	Intergenic
chr10	38738550	Intergenic	1058	-0.200189	Intergenic
chr10	39023546	Intergenic	1058	-0.162109	Intergenic
chr10	416290	Intergenic	1058	0.146283	Intergenic
chr10	42388111	Intergenic	1058	-0.233664	Intergenic
chr10	42599787	Intergenic	1058	0.153788	Intergenic
chr10	43572358	Intergenic	1058	0.116799	Intergenic
chr10	43572360	Intergenic	1058	0.160699	Intergenic
chr10	43572365	Intergenic	1058	0.200924	Intergenic
chr10	45887466	Intergenic	1058	0.108799	Intergenic
chr10	48427626	Intergenic	1058	0.194255	Intergenic
chr10	49674941	Intergenic	1058	0.107683	Intergenic
chr10	50216932	Intergenic	1058	0.122565	Intergenic
chr10	50216933	Intergenic	1058	-0.170618	Intergenic
chr10	50818840	Intergenic	1058	0.167045	Intergenic
chr10	50818855	Intergenic	1058	0.182445	Intergenic
chr10	50818858	Intergenic	1058	0.135029	Intergenic
chr10	50887672	Intergenic	1058	-0.106772	Intergenic
chr10	52753358	Intergenic	1058	-0.165573	Intergenic
chr10	5567502	Intergenic	1058	0.14662	Intergenic
chr10	59187528	Intergenic	1058	0.109932	Intergenic
chr10	60086916	Intergenic	1058	0.123387	Intergenic
chr10	60086975	Intergenic	1058	0.222336	Intergenic
chr10	60086980	Intergenic	1058	0.189962	Intergenic
chr10	6194161	Intergenic	1058	0.187805	Intergenic
chr10	64573375	Intergenic	1058	0.150065	Intergenic
chr10	67572075	Intergenic	1058	0.101957	Intergenic
chr10	71332331	Intergenic	1058	-0.189905	Intergenic
chr10	71410955	Intergenic	1058	-0.153837	Intergenic
chr10	72043458	Intergenic	1058	0.100263	Intergenic
chr10	72520940	Intergenic	1058	0.150956	Intergenic
chr10	72621499	Intergenic	1058	0.142731	Intergenic
chr10	72996217	Intergenic	1058	0.185276	Intergenic
chr10	73295067	Intergenic	1058	0.100271	Intergenic
chr10	73571142	Intergenic	1058	-0.139599	Intergenic
chr10	77167870	Intergenic	1058	-0.144773	Intergenic
chr10	77167872	Intergenic	1058	0.12074	Intergenic
chr10	7780323	Intergenic	1058	0.137853	Intergenic
chr10	8093478	Intergenic	1058	0.128297	Intergenic
chr10	81214199	Intergenic	1058	0.165807	Intergenic
chr10	8557755	Intergenic	1058	0.170498	Intergenic
chr10	9225333	Intergenic	1058	0.202284	Intergenic
chr10	94136278	Intergenic	1058	0.13881	Intergenic
chr10	94828194	Intergenic	1058	0.110014	Intergenic
chr10	99798399	Intergenic	1058	0.108825	Intergenic
chr10	99798410	Intergenic	1058	0.162091	Intergenic
chr11	1037958	Intergenic	1058	0.12432	Intergenic
chr11	1078733	Intergenic	1058	0.120654	Intergenic
chr11	111250085	Intergenic	1058	-0.192663	Intergenic
chr11	111250094	Intergenic	1058	0.105509	Intergenic
chr11	116451206	Intergenic	1058	-0.10879	Intergenic
chr11	116451211	Intergenic	1058	-0.150246	Intergenic
chr11	116451215	Intergenic	1058	-0.162359	Intergenic
chr11	116451223	Intergenic	1058	0.18487	Intergenic
chr11	116603174	Intergenic	1058	-0.152974	Intergenic
[truncated: 890 more rows]

## Sheet: Table S7
Table S7: List of 43 CpGs separating aggressive from less aggressive KIRC tumors. Data is provided as a subset of Illumina 450K array.
	Name	CHR	MAPINFO	UCSC_RefGene_Name	UCSC_RefGene_Accession	UCSC_RefGene_Group	UCSC_CpG_Islands_Name	Relation_to_UCSC_CpG_Island	Phantom	DMR	Enhancer	HMM_Island	Regulatory_Feature_Name	Regulatory_Feature_Group	DHS
cg14375937	cg14375937	10	94825667	CYP26C1	NM_183374	Body	chr10:94825546-94826320	Island			NA	10:94815537-94816305	10:94825579-94825800	Unclassified_Cell_type_specific	TRUE
cg07777008	cg07777008	11	27015808	FIBIN;FIBIN	NM_203371;NM_203371	5'UTR;1stExon			low-CpG:26972232-26972413		TRUE	11:26972384-26972576			NA
cg15621260	cg15621260	11	27015813	FIBIN;FIBIN	NM_203371;NM_203371	5'UTR;1stExon			low-CpG:26972232-26972413		TRUE	11:26972384-26972576			NA
cg11999939	cg11999939	11	68821415	TPCN2	NM_139075	Body					NA	11:68577969-68579408			NA
cg26268145	cg26268145	11	72301724	PDE2A;PDE2A;PDE2A;PDE2A	NM_001143839;NR_026572;NM_001146209;NM_002599	Body;Body;Body;Body	chr11:72301302-72301746	Island			NA	11:71978419-71979394	11:72300496-72302036	Unclassified	TRUE
cg22125805	cg22125805	12	119212248				chr12:119212110-119212393	Island			NA	12:117696494-117696759			NA
cg02742906	cg02742906	13	112758625				chr13:112758598-112760491	Island		DMR	NA	13:111806020-111807553			NA
cg23254031	cg23254031	14	48144765	MDGA2	NM_001113498	TSS1500	chr14:48143433-48145589	Island			NA	14:47212896-47215339			NA
cg02298116	cg02298116	14	57264579				chr14:57264638-57265561	N_Shore			NA	14:56333939-56335314	14:57264466-57264676	Unclassified_Cell_type_specific	NA
cg16108059	cg16108059	14	81421989	TSHR;TSHR;TSHR;TSHR;TSHR;TSHR	NM_001018036;NM_000369;NM_001142626;NM_001018036;NM_001142626;NM_000369	5'UTR;5'UTR;1stExon;1stExon;5'UTR;1stExon	chr14:81421294-81421561	S_Shore		RDMR	TRUE	14:80491680-80491852	14:81420855-81422398	Unclassified	NA
cg09321400	cg09321400	16	55690443	SLC6A2	NM_001043	TSS200	chr16:55689598-55690895	Island			TRUE	16:54246917-54248396			NA
cg07215504	cg07215504	16	88497007	ZNF469	NM_001127464	1stExon	chr16:88496201-88497763	Island	high-CpG:87024209-87024827	DMR	NA	16:87022849-87025264	16:88496156-88498102	Unclassified	TRUE
cg13470069	cg13470069	17	40307567	RAB5C;RAB5C	NM_201434;NM_004583	TSS1500;TSS1500	chr17:40306909-40307263	S_Shore			NA	17:37561089-37561266			NA
cg19766763	cg19766763	18	61604237				chr18:61603400-61604244	Island			TRUE	18:59754384-59755472			NA
cg05379302	cg05379302	1	11540200	PTCHD2	NM_020780	5'UTR	chr1:11538669-11540342	Island			NA	1:11461301-11463183			NA
cg03942051	cg03942051	1	119532655	TBX15	NM_152380	TSS1500	chr1:119529819-119530712	S_Shore			NA		1:119532645-119532709	Unclassified_Cell_type_specific	NA
cg05527530	cg05527530	1	197882003	LHX9	NM_001014434	Body	chr1:197880016-197881637	S_Shore		DMR	NA	1:196148566-196149542			NA
cg19206040	cg19206040	1	37500441	GRIK3	NM_000831	TSS1500	chr1:37498377-37500624	Island		DMR	NA	1:37271000-37273474			NA
cg08396974	cg08396974	20	55840416	BMP7	NM_001719	Body	chr20:55840216-55841794	Island		DMR	NA	20:55273624-55275842			TRUE
cg02966332	cg02966332	20	62369605	LIME1	NM_017806	Body	chr20:62368955-62371962	Island			NA	20:61839414-61840620			NA
cg10908460	cg10908460	2	176950736				chr2:176950595-176950846	Island			TRUE	2:176658931-176659530			TRUE
cg13773083	cg13773083	2	220197274	RESP18	NM_001007089	Body	chr2:220196431-220196768	S_Shore			NA	2:219905290-219905900			NA
cg17877220	cg17877220	5	8458089				chr5:8457432-8458273	Island			NA	5:8510449-8511259	5:8457409-8458661	Promoter_Associated	TRUE
cg06317507	cg06317507	6	134159179	MGC34034;MGC34034	NR_027029;NR_027030	Body;Body	chr6:134159126-134159349	Island			NA	6:134200747-134201042	6:134158712-134159661	Unclassified	NA
cg26997327	cg26997327	6	75911716	COL12A1;COL12A1	NM_004370;NM_080645	Body;Body	chr6:75911579-75912133	Island			NA	6:75968324-75969057			NA
cg25189564	cg25189564	7	158938051	VIPR2	NM_003382	TSS1500	chr7:158936507-158938492	Island			NA	7:158629771-158631253	7:158937015-158938442	Unclassified_Cell_type_specific	NA
cg20673829	cg20673829	7	158938060	VIPR2	NM_003382	TSS1500	chr7:158936507-158938492	Island			NA	7:158629771-158631253	7:158937015-158938442	Unclassified_Cell_type_specific	NA
cg15311814	cg15311814	7	35296213				chr7:35296921-35298218	N_Shore		CDMR	NA	7:35262449-35262859			TRUE
cg15458461	cg15458461	7	4923615	RADIL	NM_018059	TSS1500	chr7:4922707-4923576	S_Shore	high-CpG:4889772-4890218		NA		7:4922400-4924070	Unclassified	NA
cg00934597	cg00934597	7	893267	UNC84A;UNC84A	NM_025154;NM_001130965	Body;Body					NA	7:859668-860536			NA
cg02381539	cg02381539	8	65290109				chr8:65290108-65290946	Island			NA	8:65451753-65453693			NA
cg24571871	cg24571871	10	134527172	INPP5A	NM_005539	Body	chr10:134527742-134528091	N_Shore			NA				TRUE
cg05296608	cg05296608	10	134537282	INPP5A	NM_005539	Body	chr10:134535957-134536237	S_Shore			NA	10:134386462-134387393			NA
cg01185605	cg01185605	15	89172582	AEN	NM_022767	Body					NA				NA
cg06307943	cg06307943	17	79059375	BAIAP2;BAIAP2;BAIAP2;BAIAP2	NM_017450;NM_006340;NM_001144888;NM_017451	Body;Body;Body;Body					NA	17:76673751-76675472			NA
cg00634573	cg00634573	17	953069	ABR;ABR;ABR	NM_021962;NM_001092;NM_001159746	Body;Body;Body	chr17:951746-952265	S_Shore			NA	17:899614-899820			NA
cg23419170	cg23419170	18	12067067				chr18:12067145-12068599	N_Shore			NA				NA
cg25986322	cg25986322	18	46447961	SMAD7	NM_005904	Body	chr18:46447718-46448083	Island			NA	18:44701717-44702081			NA
cg24304972	cg24304972	1	9663509	TMEM201;TMEM201	NM_001130924;NM_001010866	Body;3'UTR					NA				NA
cg14010015	cg14010015	20	3677914	SIGLEC1	NM_023068	Body					NA		20:3677893-3678037	Unclassified_Cell_type_specific	NA
cg02139853	cg02139853	2	236867685	AGAP1;AGAP1	NM_014914;NM_001037131	Body;Body	chr2:236867652-236867906	Island			NA	2:236532392-236532764			NA
cg08137035	cg08137035	7	2057040	MAD1L1;MAD1L1;MAD1L1	NM_003550;NM_001013837;NM_001013836	Body;Body;Body	chr7:2059907-2060131	N_Shelf			NA	7:2023298-2023886			NA
cg25593565	cg25593565	7	5646827				chr7:5647104-5647340	N_Shore			TRUE	7:5612939-5613936			NA

## Sheet: Table S8
Table S8: List of PCR and pyrosequencing primers used in this study.
PCR primers					Pyrosequencing primers
Name	Sequence	product length			Name	Sequence
PTPRN2-Pyro-F1	TTAGTAGAGGAGGGGTGGGAGT	198 bp			PTPRN2-Seq1	TTTTGTAATTTGGGAGAG
PTPRN2-Pyro-R1	/5Biosg/CCTTCCCTACAATAAAACCCTCCT
PTPRN2-Pyro-F2	GAGGAGGGGATTTGTTGTTTTTA	193 bp			PTPRN2-Seq2	TGTTGTTTTTAGTTTGGTTG
PTPRN2-Pyro-R2	/5Biosg/CCTCCAATCCTAAAAAAATTTAC
SLC12A7-Pyro-F5	GGAATTTTTTTTTAAAGGAGATTTAGG	219 bp			SLC12A7-Seq5	GTAGGGGTTGGTATTT
SLC12A7-Pyro-R5	/5Biosg/AACTTCTTTCCCAATAACTCTAAC
SLC12A7-Pyro-F7	GTGATTTTATTTTAATAGTTTGTGTAG	107 bp			SLC12A7-Seq7	TAGTATTTTGTAAATTA
SLC12A7-Pyro-R7	/5Biosg/CTTCCTTACTTCCAATACCTCTAA
PRDM16-Pyro-F1	GGGTTGGTAATTAAGGTGATGT	251 bp			PRDM16-Seq1	AGTTTTGGAAGTTGTAG
PRDM16-Pyro-R1	/5Biosg/AAACCCCAACCAACTAACTT
PRDM16-Pyro-F3	GTTGAGGATAGGGGTTGTTTTT	68 bp			PRDM16-Seq3	TGTTTTTTAATGGGGGAT
PRDM16-Pyro-R3	/5Biosg/CCTAAAACCCAACAACATCCAC
